# Supplementary material for: Exploring the legacy of Central European historical winter wheat landraces
Source: Sci Rep. 2021 Dec 13;11:23915. doi: 10.1038/s41598-021-03261-4 (PMC8668957; doi:10.1038/s41598-021-03261-4)
Supplement: Supplementary file 4 — Supplementary Table S1. [file 41598_2021_3261_MOESM4_ESM.txt]

Supplementary Table S1 � SNP genotyping data set: 15,808 high quality SNPs
marker	RMF1	RMF10	RMF100	RMF101	RMF102	RMF103	RMF104	RMF105	RMF106	RMF107	RMF109	RMF11	RMF110	RMF111	RMF112	RMF113	RMF114	RMF115	RMF116	RMF117	RMF118	RMF119	RMF12	RMF120	RMF121	RMF122	RMF123	RMF124	RMF125	RMF126	RMF127	RMF128	RMF129	RMF13	RMF130	RMF131	RMF132	RMF133	RMF134	RMF135	RMF136	RMF137	RMF138	RMF139	RMF14	RMF140	RMF141	RMF142	RMF143
AX-94381338	A	C	A	A	A	A	A	C	A	A	C	C	A	A	A	A	A	A	C	A	C	C	A	A	A	A	C	C	A	A	C	C	A	C	A	A	C	A	A	C	A	A	C	C	A	C	C	C	C
AX-94381454	G	A	A	G	G	G	G	A	G	G	G	A	G	G	G	G	G	G	A	G	A	A	G	A	G	G	G	G	A	G	A	A	A	A	G	A	A	A	G	A	G	A	A	A	A	A	A	A	A
AX-94381488	C	C	T	C	C	C	C	T	C	C	T	T	C	C	T	C	C	C	C	C	C	C	C	C	C	T	C	T	C	C	T	T	C	C	C	T	C	T	C	C	C	C	T	C	C	C	C	C	T
AX-94381628	C	C	C	C	C	C	C	C	C	C	C	C	C	C	C	C	C	C	C	C	C	C	C	T	C	C	C	C	C	C	C	T	C	C	C	C	C	C	C	C	C	C	C	T	C	C	C	T	C
AX-94381637	C	C	C	C	C	C	C	C	C	C	C	C	C	C	C	C	C	C	C	C	C	C	C	C	C	C	C	C	C	C	C	C	C	C	C	C	C	C	T	C	C	C	C	C	C	C	C	C	C
AX-94381641	A	A	A	A	A	A	A	A	A	A	A	A	A	A	A	A	A	A	A	A	A	A	A	A	A	A	A	A	A	A	A	A	A	A	A	A	A	A	A	A	A	A	A	A	A	A	A	A	A
AX-94381659	A	T	A	A	A	A	A	A	A	A	T	A	A	A	T	A	A	A	T	A	A	A	T	T	A	A	T	A	T	T	T	A	T	A	A	A	T	A	A	A	T	A	A	A	A	T	T	T	T
AX-94381780	T	T	T	T	T	T	T	T	T	T	T	T	T	T	T	T	T	T	T	T	T	T	T	T	T	T	T	T	T	T	T	A	T	T	T	T	T	T	T	T	T	A	T	T	T	T	T	T	T
AX-94382056	G	G	G	G	G	G	G	G	G	G	G	G	G	G	G	G	G	G	G	G	G	G	G	G	G	G	G	G	G	G	G	G	G	G	G	G	G	G	G	G	G	G	G	G	G	G	G	G	G
AX-94382081	G	G	G	G	G	G	G	G	G	G	G	G	G	G	G	G	G	G	N	G	G	G	G	G	G	G	G	G	G	G	G	G	G	G	G	G	G	G	G	G	G	G	G	G	G	G	G	G	G
AX-94382416	C	C	C	C	C	C	C	C	C	C	C	C	C	C	C	C	C	C	C	C	C	C	C	A	C	C	A	C	C	C	C	A	C	A	C	C	C	C	C	C	C	C	A	A	A	C	C	C	A
AX-94383052	C	C	C	C	C	C	C	C	C	C	C	C	C	C	C	C	C	C	C	C	C	C	C	C	C	C	C	C	C	C	C	C	C	C	C	C	C	C	C	C	C	C	C	C	C	C	C	C	C
AX-94383246	G	G	G	G	G	G	G	G	G	G	G	G	G	G	G	G	G	G	G	G	G	G	G	G	G	G	G	G	G	G	G	G	G	G	G	G	G	G	G	G	G	G	G	G	G	G	G	G	G
AX-94383375	C	C	C	C	C	C	C	C	C	C	C	C	C	C	C	C	C	C	C	C	C	C	C	C	C	C	C	C	C	C	C	C	C	C	C	C	C	C	C	C	C	C	C	C	C	C	C	C	C
AX-94383985	C	C	C	C	C	C	C	C	C	C	C	C	C	C	C	C	C	C	C	C	C	C	C	C	C	C	C	C	C	C	C	C	C	C	C	C	C	C	C	C	C	C	C	C	C	C	C	C	C
AX-94384331	T	T	T	C	C	C	T	T	C	T	T	T	C	C	T	C	C	T	T	C	C	C	T	T	T	C	T	T	T	T	C	T	T	T	C	T	T	C	C	T	T	T	T	C	T	T	T	T	T
AX-94384624	A	G	G	A	A	A	A	G	A	A	A	G	A	A	A	A	G	A	G	A	G	G	A	G	G	A	G	G	A	A	G	G	A	A	A	G	G	G	A	G	A	A	G	G	G	G	G	G	A
AX-94384640	G	G	A	G	G	G	G	A	G	G	G	A	G	G	A	G	G	G	G	G	G	G	G	A	G	G	G	G	G	G	G	G	G	G	G	A	A	G	G	G	G	G	G	G	A	A	A	G	G
AX-94385063	C	T	C	T	T	T	T	C	T	T	C	C	T	T	C	T	T	T	C	T	T	T	C	C	C	C	C	T	C	C	C	T	C	C	T	T	C	C	C	C	C	T	C	C	C	C	C	C	C
AX-94385316	C	G	G	C	C	C	C	G	C	C	C	G	C	C	G	C	C	C	C	C	G	G	C	G	G	G	C	G	G	G	G	G	C	G	C	G	G	G	C	G	C	G	C	C	G	G	G	G	G
AX-94385355	C	C	C	C	C	C	C	C	C	C	C	C	C	C	C	C	C	C	C	C	C	C	C	C	C	C	C	C	C	C	C	C	C	C	C	C	C	C	C	C	T	C	C	C	C	C	C	C	C
AX-94385458	C	C	C	C	C	C	C	C	C	C	C	C	C	C	C	C	C	C	C	C	C	C	C	C	C	C	C	C	C	C	C	C	C	C	C	C	C	C	C	C	C	G	C	C	C	C	C	C	C
AX-94385515	T	T	T	T	C	C	T	T	C	T	T	T	C	C	T	C	T	T	T	C	T	T	T	T	T	T	C	T	T	C	T	C	C	T	T	T	T	T	T	C	T	C	T	T	T	T	T	C	T
AX-94385756	T	T	C	T	T	T	T	C	T	T	C	T	T	T	T	T	T	T	C	T	C	C	C	C	C	T	C	C	C	T	C	C	C	T	T	C	C	C	T	C	C	T	C	C	C	C	C	C	C
AX-94385981	T	T	T	T	T	T	T	T	T	T	T	C	T	T	T	T	T	T	T	T	T	T	T	T	T	T	T	T	T	T	T	C	T	T	T	T	T	T	T	T	T	C	T	C	T	T	T	T	T
AX-94386260	G	G	G	G	G	G	G	A	G	G	A	A	G	G	G	G	G	G	G	G	A	A	G	A	A	A	A	A	A	G	G	G	G	G	A	A	G	A	G	G	G	G	G	G	G	A	A	G	A
AX-94386275	C	T	C	C	C	C	C	C	C	C	C	C	C	C	T	C	C	C	C	C	C	C	C	C	C	C	C	T	T	C	C	C	C	C	C	C	C	C	C	C	T	T	C	T	C	C	C	T	T
AX-94386305	C	C	C	C	C	C	C	C	C	C	C	C	C	C	C	C	C	C	C	C	C	C	C	C	T	C	C	C	C	C	C	C	C	C	C	C	C	C	C	C	C	C	C	T	C	C	C	C	C
AX-94386402	G	A	A	A	A	A	A	A	A	A	G	A	A	A	A	A	A	A	A	A	G	G	A	G	A	A	A	A	G	A	A	G	A	A	A	A	A	A	A	G	A	A	G	A	G	G	G	A	A
AX-94386613	G	G	G	G	G	G	G	G	G	G	G	G	G	G	G	G	G	G	G	G	G	G	G	G	G	G	G	G	G	A	A	G	A	G	G	G	G	G	G	G	G	G	G	A	G	G	G	G	G
AX-94386616	G	G	G	G	G	G	G	G	G	G	T	G	G	G	G	G	G	G	G	G	G	G	G	G	T	G	G	G	G	G	G	G	G	G	G	G	G	G	G	G	G	G	G	G	G	G	G	G	G
AX-94386712	G	G	G	G	G	G	A	G	G	A	G	G	G	G	A	G	G	A	G	G	G	G	A	G	G	G	A	G	G	G	G	G	A	A	G	G	G	G	G	A	A	G	G	G	G	G	G	G	A
AX-94386946	C	C	C	C	G	G	C	C	G	C	C	C	G	G	G	G	G	C	C	G	C	C	C	C	C	C	C	G	C	G	C	G	C	C	G	C	C	C	C	G	C	C	C	C	C	C	C	C	G
AX-94387070	G	G	G	G	G	G	G	G	G	G	G	G	G	G	G	G	G	G	G	G	G	G	G	G	G	G	G	G	G	G	G	G	G	G	G	G	G	G	G	G	G	T	G	G	G	G	G	G	G
AX-94387180	G	G	G	G	G	G	G	G	G	G	G	G	G	G	G	G	G	G	G	G	G	G	G	G	G	G	G	G	G	G	G	G	G	G	G	G	G	G	G	G	G	G	G	G	G	G	G	G	G
AX-94387378	G	G	A	G	G	G	G	A	G	G	G	A	G	G	A	G	G	G	A	G	G	G	G	G	G	G	G	G	G	G	G	A	G	G	G	G	G	G	G	G	G	G	A	A	G	G	G	A	A
AX-94387470	A	G	G	A	A	A	A	G	A	A	A	G	A	A	G	A	A	A	G	A	G	G	G	G	G	G	A	G	G	A	G	G	G	G	G	G	G	A	A	A	G	G	G	G	G	G	G	G	G
AX-94387533	C	T	T	C	C	C	C	T	C	C	T	T	C	C	T	C	C	C	C	C	C	C	C	T	T	C	C	C	C	C	C	C	T	T	C	T	T	T	C	C	C	T	T	C	T	T	T	C	C
AX-94387856	A	A	A	A	A	A	G	A	A	G	A	A	A	A	A	A	A	G	A	A	G	G	G	G	G	A	A	A	A	G	G	A	G	N	A	G	A	G	G	A	G	G	G	G	A	G	G	A	G
AX-94387859	G	A	A	G	G	G	G	G	G	G	G	G	G	G	G	G	G	G	G	G	A	A	G	A	G	G	G	G	G	G	A	G	G	G	G	A	G	G	G	G	G	G	G	A	G	A	A	G	G
AX-94388138	C	C	C	C	C	C	C	C	C	C	C	C	C	C	C	C	C	C	C	C	C	C	C	C	C	C	C	C	C	C	C	C	C	C	C	C	C	C	C	C	C	C	C	C	C	C	C	C	C
AX-94388232	G	G	G	G	G	G	G	A	G	G	G	A	G	G	G	G	G	G	G	G	A	A	G	A	G	G	G	G	G	G	G	A	G	G	G	A	G	A	G	G	G	G	G	G	G	A	A	G	G
AX-94388414	G	G	G	G	G	G	G	G	G	G	G	G	G	G	G	G	G	G	G	G	G	G	G	G	G	G	G	G	G	G	G	A	G	G	G	G	G	G	G	G	G	G	G	A	G	G	G	G	G
AX-94388422	T	T	G	T	T	T	T	G	G	T	G	T	T	T	G	G	G	T	T	T	T	T	T	G	T	T	T	T	G	T	G	T	G	G	T	T	G	G	G	T	T	T	T	T	T	G	G	T	T
AX-94388449	T	T	T	T	T	T	T	T	T	T	T	T	T	T	T	T	T	T	T	T	T	T	T	T	T	T	T	T	T	T	T	T	C	T	T	T	C	T	T	T	T	C	T	T	T	T	T	T	T
AX-94388520	A	G	G	A	A	A	A	G	A	A	G	A	A	A	A	A	A	A	A	A	A	A	G	A	A	A	A	A	G	A	G	A	G	G	A	G	G	G	A	A	G	A	A	G	G	A	A	G	A
AX-94388622	C	T	T	C	C	C	C	T	C	C	C	T	C	C	T	C	C	C	T	C	T	T	T	C	C	T	T	T	C	T	T	T	T	T	C	T	T	T	C	T	C	C	T	T	T	T	T	C	T
AX-94388916	G	G	G	G	G	G	G	G	G	G	G	G	G	G	G	G	G	G	G	G	G	G	G	G	G	G	G	G	G	G	G	A	G	G	G	G	G	A	G	G	G	G	G	G	G	G	G	G	G
AX-94389346	C	C	C	C	C	C	C	C	C	C	C	C	C	C	C	C	C	C	C	C	C	C	C	C	C	C	C	C	C	C	C	C	C	C	C	C	C	C	C	C	C	C	C	C	C	C	C	C	C
AX-94389452	G	G	G	G	G	G	G	G	G	G	G	G	G	G	G	G	G	G	G	G	G	G	G	A	G	G	G	G	G	G	G	A	G	G	G	G	G	G	G	G	G	G	G	G	G	G	G	G	G
AX-94389504	A	A	A	A	A	A	A	A	A	A	A	A	A	A	A	A	A	A	A	A	A	A	A	A	A	A	A	A	A	A	A	A	A	A	A	A	A	A	A	A	A	A	A	A	A	A	A	A	A
AX-94389559	G	A	A	G	G	G	G	G	G	G	A	G	G	G	G	G	G	G	A	G	A	A	A	G	G	G	A	G	A	G	G	A	A	A	A	A	A	A	G	G	A	G	A	A	G	G	G	G	G
AX-94389752	G	G	G	G	G	G	G	G	G	G	G	G	G	G	G	G	G	G	G	G	G	G	G	G	G	G	G	G	G	G	G	G	G	G	G	G	G	G	G	G	G	G	G	G	G	G	G	G	G
AX-94389822	T	T	T	T	T	T	T	T	T	T	T	T	T	T	T	T	T	T	T	T	T	T	T	T	T	T	T	T	T	T	T	T	T	T	T	T	T	T	T	T	T	T	T	T	T	T	T	T	T
AX-94390275	G	G	G	G	G	G	G	G	G	G	G	G	G	G	G	G	G	G	G	G	G	G	G	G	G	G	G	G	G	G	G	G	G	G	G	G	G	G	G	G	G	G	G	G	G	G	G	G	G
AX-94390743	G	G	G	G	G	G	G	G	G	G	G	G	G	G	G	G	G	G	G	G	A	A	G	A	G	G	G	G	G	G	G	A	G	G	G	G	G	A	G	G	A	A	G	A	G	G	G	G	G
AX-94391038	T	T	T	T	T	T	T	T	T	T	C	T	T	T	T	T	T	T	T	T	C	C	T	C	T	T	T	T	C	T	T	C	C	N	T	T	T	C	T	C	T	C	C	T	T	C	C	T	T
AX-94391074	G	G	A	G	G	G	G	G	G	G	G	G	G	G	G	G	G	G	G	G	G	G	A	G	G	G	A	G	G	G	A	A	G	A	G	G	G	A	G	G	A	G	G	A	G	G	G	G	A
AX-94391187	T	T	T	T	T	T	T	T	T	T	T	T	T	T	T	T	T	T	T	T	T	T	C	T	T	T	T	T	T	T	T	T	T	T	T	T	T	T	T	T	T	T	T	T	T	T	T	T	C
AX-94391188	T	C	C	T	T	T	T	C	T	T	T	C	T	T	C	T	T	T	C	T	T	T	C	C	T	C	C	C	C	C	C	C	C	C	C	C	C	C	T	T	T	C	C	C	C	C	C	C	C
AX-94391321	C	C	C	C	C	C	C	C	C	C	C	C	C	C	C	C	C	C	C	C	C	C	C	C	C	C	C	C	C	C	C	C	C	C	C	C	C	C	C	C	C	C	C	C	C	C	C	C	C
AX-94391667	A	A	A	A	A	A	A	A	A	A	A	A	A	A	A	A	A	A	A	A	A	A	A	A	A	A	A	A	A	A	A	A	A	A	A	A	A	A	A	A	A	A	A	A	A	A	A	A	A
AX-94391750	A	G	G	A	A	A	A	G	A	A	G	G	A	A	G	A	A	A	G	A	G	G	A	G	N	G	G	A	G	A	G	G	A	G	A	G	G	G	A	G	G	G	G	G	G	G	G	G	G
AX-94391786	A	A	A	A	A	A	A	A	A	A	A	G	A	A	A	A	A	A	A	A	A	A	A	A	A	A	A	A	A	A	A	A	A	A	A	A	A	A	A	A	A	G	A	A	A	A	A	A	A
AX-94392067	C	C	C	C	C	C	C	C	C	C	C	C	C	C	C	C	C	C	C	C	C	C	C	C	C	C	C	C	C	C	C	C	C	C	C	C	C	C	C	C	C	C	C	C	C	C	C	C	C
AX-94392210	A	A	A	A	A	A	A	A	A	A	A	A	A	A	A	A	A	A	A	A	A	A	A	C	C	A	A	A	C	A	C	A	A	A	A	A	C	A	A	A	C	A	A	C	A	A	A	A	A
AX-94392216	T	T	T	T	T	T	T	T	T	T	T	T	T	T	T	T	T	T	T	T	T	T	T	T	T	T	T	T	T	T	T	T	T	T	T	T	T	T	T	T	T	T	T	T	T	T	T	T	T
AX-94392530	T	T	T	T	T	T	T	T	T	T	T	T	T	T	T	T	T	T	T	T	T	T	T	T	T	T	T	T	T	T	T	T	T	T	T	T	T	T	T	T	T	T	T	T	T	T	T	T	T
AX-94392626	A	A	A	A	A	A	A	A	A	A	A	A	A	A	A	A	A	A	A	A	A	A	A	A	A	A	A	A	A	A	A	G	A	A	A	A	A	A	A	A	A	A	A	G	A	A	A	A	A
AX-94393074	A	A	A	A	A	A	A	A	A	A	A	A	A	A	A	A	A	A	A	A	A	A	A	A	A	A	A	A	A	A	A	A	A	A	A	A	A	A	A	A	A	A	A	A	A	A	A	A	A
AX-94393114	A	A	A	A	A	A	A	G	A	A	A	A	A	A	A	A	A	A	A	A	A	A	A	A	G	A	A	A	A	A	A	A	A	A	A	A	A	A	A	G	A	A	G	G	A	A	A	A	A
AX-94393137	A	G	A	A	A	A	A	A	A	A	A	G	A	A	A	A	A	A	A	A	A	A	A	G	G	A	A	A	A	A	A	A	A	A	A	A	A	A	A	A	A	A	A	A	A	A	A	A	A
AX-94393242	G	G	G	G	G	G	G	G	G	G	G	G	G	G	G	G	G	G	G	G	G	G	G	G	G	G	G	G	G	G	G	G	G	G	G	G	G	G	G	G	G	G	G	G	G	G	G	G	G
AX-94393315	C	T	C	C	C	C	C	C	C	C	C	C	C	C	T	C	C	C	C	C	T	T	T	C	T	C	C	T	T	C	T	C	C	T	T	C	T	C	C	C	T	C	T	C	C	C	C	C	C
AX-94393446	T	T	T	T	T	T	T	A	T	T	T	T	T	T	T	T	T	T	A	T	A	A	T	T	T	T	T	T	A	T	A	T	T	A	T	T	T	T	T	T	T	T	A	T	T	T	T	T	A
AX-94393508	A	A	A	A	A	A	A	A	A	A	A	G	A	A	A	A	A	A	A	A	G	G	A	G	G	A	A	A	G	A	A	A	A	A	A	A	A	A	A	A	G	G	A	A	A	A	A	A	A
AX-94394242	G	C	G	G	G	G	G	G	G	G	G	G	G	G	G	G	G	G	G	G	G	G	G	G	G	G	G	G	G	G	G	G	G	G	G	G	G	G	G	G	G	G	G	G	G	G	G	G	G
AX-94394356	A	C	C	A	A	A	A	C	A	A	C	C	A	A	C	A	A	A	A	A	A	A	A	C	C	A	C	A	A	A	C	A	C	A	C	C	C	A	A	A	C	A	A	A	C	A	A	C	A
AX-94394552	C	A	A	C	C	C	C	A	C	C	A	A	C	C	A	C	A	C	A	C	A	A	A	A	A	A	A	A	A	A	A	C	C	A	C	A	A	A	A	C	A	C	A	C	A	A	A	A	A
AX-94394857	T	T	T	T	T	T	T	T	T	T	C	T	T	T	C	T	T	T	C	T	T	T	C	C	C	T	C	T	T	T	T	T	T	T	C	T	T	C	C	T	T	T	T	T	T	C	C	T	C
AX-94395353	C	C	C	C	C	C	C	C	C	C	C	C	C	C	C	C	C	C	C	C	C	C	C	C	C	C	C	C	C	C	C	C	C	C	C	C	C	A	C	C	C	A	C	C	C	C	C	C	C
AX-94395383	T	T	C	T	T	T	T	T	T	T	T	T	T	T	T	T	T	T	T	T	C	C	T	T	T	T	T	T	T	T	T	C	T	T	T	T	T	T	T	C	T	T	T	C	C	T	T	T	T
AX-94395385	T	T	T	T	T	T	T	T	T	T	T	T	T	T	T	T	T	T	T	T	T	T	T	T	T	T	T	T	T	T	T	T	T	T	T	T	T	T	T	T	T	T	T	C	T	T	T	T	T
AX-94395610	G	C	G	G	G	G	G	G	G	G	G	G	G	G	G	G	G	G	G	G	C	C	G	G	C	G	G	C	C	C	G	C	G	C	G	G	G	G	G	G	C	C	G	C	G	G	G	G	G
AX-94395821	A	A	A	A	A	A	A	A	A	A	A	A	A	A	A	A	A	A	A	A	A	A	A	A	A	A	A	A	A	A	A	G	A	A	A	A	A	A	A	A	A	A	A	A	A	A	A	A	A
AX-94397476	A	G	G	G	G	G	G	G	G	G	G	G	G	G	G	G	G	G	G	G	G	G	G	G	G	G	G	G	G	G	G	G	G	G	G	G	G	G	G	A	G	G	A	G	A	G	G	G	G
AX-94397743	T	T	T	T	T	T	T	T	T	T	T	T	T	T	T	T	T	T	T	T	C	C	T	T	T	T	T	T	T	T	T	C	T	T	T	T	T	T	T	T	T	C	T	C	T	T	T	T	T
AX-94397869	C	G	G	C	C	C	C	G	C	C	G	G	C	C	G	C	C	C	G	C	C	C	G	G	G	C	G	G	C	G	G	C	C	G	G	G	G	G	G	C	G	C	C	G	C	G	G	C	G
AX-94397932	C	C	C	C	C	C	C	C	C	C	C	C	C	C	C	C	C	C	C	C	C	C	C	C	C	C	C	C	C	C	C	C	C	C	C	C	C	C	C	C	C	C	C	C	C	C	C	C	C
AX-94397938	G	G	T	T	G	G	T	T	G	T	T	G	G	G	G	G	T	T	T	G	T	T	T	G	G	G	T	T	G	G	T	G	G	T	G	G	T	G	G	T	G	T	T	G	T	T	T	T	T
AX-94398361	G	G	G	G	G	G	G	G	G	G	G	G	G	G	G	G	G	G	G	G	G	G	G	G	G	G	G	G	G	G	G	G	T	G	G	G	G	G	G	G	G	G	G	G	G	G	G	G	G
AX-94399040	A	G	G	A	A	A	A	G	A	A	G	G	A	A	G	A	A	A	G	A	G	G	G	G	A	G	G	A	G	A	G	A	G	G	A	G	G	G	G	A	G	A	G	G	G	G	G	G	G
AX-94399048	A	A	A	A	A	A	A	A	A	A	A	A	A	A	A	A	A	A	A	A	A	A	A	A	A	A	A	A	A	A	A	A	A	A	A	A	A	A	A	A	A	A	A	A	A	A	A	A	A
AX-94399384	T	T	T	T	C	C	T	C	C	T	C	C	C	C	T	C	C	T	T	C	C	C	C	C	C	C	T	C	T	T	C	T	T	C	T	T	T	C	C	C	C	C	C	T	T	T	T	T	C
AX-94399811	G	G	G	G	G	G	G	N	G	G	G	N	G	G	G	G	G	G	G	G	G	G	G	G	G	G	G	G	G	G	G	G	G	G	G	G	G	G	G	C	G	C	G	G	G	G	G	G	G
AX-94400196	G	G	G	G	G	G	G	G	G	G	G	G	G	G	G	G	G	G	G	G	G	G	G	G	G	G	G	G	G	G	G	A	A	G	G	G	G	G	G	G	G	G	G	G	G	G	G	G	G
AX-94400545	G	G	G	G	G	G	G	G	G	G	A	G	G	G	A	G	G	G	G	G	G	G	G	G	G	G	G	G	G	A	G	G	G	A	G	G	G	G	G	A	G	A	G	G	G	G	G	G	G
AX-94400729	G	G	G	G	G	G	G	C	G	G	G	C	G	G	G	G	G	G	G	G	G	G	G	G	G	G	G	C	C	G	C	C	G	G	C	C	C	G	G	C	G	G	G	C	G	G	G	C	G
AX-94400806	A	G	A	A	A	A	A	A	A	A	A	A	A	A	G	A	A	A	A	A	G	G	G	A	G	A	A	G	G	A	G	A	A	G	G	A	G	G	A	A	G	A	G	A	A	A	A	A	A
AX-94401150	T	T	T	T	T	T	T	T	T	T	T	T	T	T	T	T	T	T	T	T	T	T	T	T	T	T	T	T	T	T	T	T	T	T	T	T	T	T	T	T	T	T	T	C	T	T	T	T	T
AX-94401336	C	C	C	C	C	C	C	C	C	C	C	C	C	C	C	C	C	C	G	C	C	C	C	C	C	C	C	C	C	C	C	C	C	C	C	C	C	C	C	C	C	C	C	C	C	C	C	C	G
AX-94401482	C	C	C	C	C	C	C	T	C	C	C	T	C	C	C	C	T	C	C	C	T	T	C	C	C	T	C	C	C	C	C	T	T	C	C	C	T	T	T	C	C	C	C	T	C	C	C	C	C
AX-94401553	A	A	A	A	A	A	A	T	A	A	T	T	A	A	A	A	A	A	T	A	A	A	T	T	T	A	A	T	A	A	T	A	T	T	T	T	A	T	A	T	T	A	A	A	T	T	T	T	A
AX-94401561	G	G	G	G	G	G	G	G	G	G	G	G	G	G	G	G	G	G	G	G	N	N	G	G	G	G	G	G	G	G	G	N	G	G	G	G	G	G	G	G	G	G	G	N	G	G	G	G	G
AX-94401657	G	G	G	G	G	G	G	G	G	G	G	C	G	G	G	G	G	G	G	G	G	G	C	G	G	G	G	G	C	G	C	G	C	G	G	G	C	G	G	G	G	C	G	C	G	G	G	G	C
AX-94401833	G	G	G	G	G	G	G	G	G	G	A	A	G	G	G	G	G	G	G	G	G	G	G	G	G	G	A	A	A	G	G	A	G	A	G	G	G	A	G	G	A	G	A	A	A	G	G	G	A
AX-94402160	G	T	G	T	G	G	T	T	G	T	T	G	G	G	T	G	G	T	T	G	G	G	T	G	G	G	T	T	T	G	T	T	G	G	T	G	G	T	G	T	T	G	T	T	G	G	G	T	T
AX-94402253	C	T	T	C	C	C	C	T	C	C	T	T	C	C	T	C	C	C	C	C	C	C	C	T	T	C	C	C	C	C	C	C	T	T	C	T	T	T	C	C	C	T	T	C	T	T	T	C	C
AX-94402263	C	C	C	G	G	G	G	C	G	G	G	C	G	G	C	G	C	G	C	G	C	C	C	G	C	C	C	C	C	C	C	C	C	C	G	C	C	G	C	G	C	G	C	C	C	C	C	C	C
AX-94402375	T	T	T	T	T	T	T	C	T	T	T	T	T	T	T	T	T	T	T	T	T	T	T	T	T	T	T	T	T	C	C	T	T	C	T	C	T	T	T	T	T	T	C	C	T	T	T	C	T
AX-94402393	A	G	G	A	A	A	A	G	A	A	G	G	A	A	G	A	A	A	A	A	A	A	A	A	A	A	A	G	A	A	A	A	G	A	A	A	G	A	A	G	A	A	A	G	A	A	A	A	A
AX-94402434	G	A	G	G	G	G	G	A	G	G	A	A	G	G	G	A	G	G	G	G	G	G	G	A	A	G	A	A	G	A	G	G	G	N	G	G	G	G	G	G	G	A	G	G	G	A	A	A	A
AX-94403261	T	T	T	T	T	T	T	T	T	T	T	T	T	T	T	T	T	T	T	T	T	T	T	T	T	T	T	T	T	T	T	T	T	T	C	C	T	T	T	T	T	C	T	T	T	T	T	T	T
AX-94403610	G	G	G	C	C	C	C	G	C	C	G	G	C	C	G	C	C	C	C	C	G	G	G	G	G	C	G	G	G	C	G	G	G	G	G	G	G	G	C	C	G	G	C	G	G	C	C	C	C
AX-94403724	G	G	G	G	G	G	G	G	G	G	G	G	G	G	G	G	G	G	G	G	G	G	G	G	G	G	G	G	G	G	G	G	G	G	G	G	G	G	G	G	G	G	G	G	G	G	G	G	G
AX-94404008	C	C	C	C	C	C	C	C	C	C	C	C	C	C	C	C	C	C	C	C	C	C	C	C	C	C	C	C	C	C	C	C	C	C	C	C	C	C	C	C	C	C	C	C	C	C	C	C	C
AX-94404953	T	G	T	G	G	G	G	G	G	G	T	T	G	G	T	G	G	G	T	G	G	G	T	T	G	T	T	G	T	T	G	T	T	T	T	T	T	G	G	G	G	T	T	T	T	T	T	T	T
AX-94404955	C	G	C	C	C	C	C	C	C	C	G	G	C	C	G	C	C	C	G	C	C	C	G	C	G	G	G	G	G	G	C	C	G	G	C	C	C	G	C	C	G	G	G	G	C	C	C	G	G
AX-94405021	T	T	T	T	T	T	T	T	T	T	T	T	T	T	T	T	T	T	T	T	T	T	T	T	T	T	T	T	T	T	T	T	T	T	T	T	T	T	T	T	T	C	T	T	T	T	T	T	T
AX-94405193	A	T	T	T	T	T	T	A	T	T	A	A	T	T	T	T	T	T	T	T	T	T	T	A	A	T	T	T	T	T	A	T	T	T	A	A	A	A	T	T	T	A	A	A	A	T	T	T	T
AX-94405264	G	G	G	G	G	G	G	G	G	G	C	C	G	G	G	G	G	G	G	G	G	G	G	C	G	G	G	G	G	G	C	G	C	G	G	G	G	G	G	G	G	G	C	G	G	G	G	G	G
AX-94405819	G	A	A	G	G	G	G	G	G	G	A	A	G	G	G	G	G	G	G	G	A	A	G	G	G	A	G	G	G	G	G	G	A	G	G	G	A	A	G	G	G	G	A	A	G	G	G	G	G
AX-94405844	C	C	C	C	C	C	C	C	C	C	T	T	C	C	C	C	C	C	C	C	C	C	T	C	C	C	C	C	C	C	C	C	C	C	C	C	C	C	C	C	C	C	C	C	C	C	C	C	C
AX-94405899	G	G	G	G	G	G	G	G	G	G	G	G	G	G	G	G	G	G	G	G	G	G	G	T	G	G	T	G	G	G	T	G	G	G	G	G	G	G	G	G	G	G	G	G	G	T	T	G	G
AX-94406003	G	G	G	G	G	G	G	G	G	G	G	G	G	G	G	G	G	G	G	G	G	G	G	G	G	G	G	G	G	G	G	G	G	G	G	G	G	G	G	G	G	G	G	A	G	G	G	G	G
AX-94406025	G	G	C	G	G	G	G	G	C	G	N	G	G	G	G	C	G	G	G	G	C	C	G	G	C	G	G	G	G	G	N	C	N	G	G	G	G	G	C	G	G	G	G	C	C	C	C	G	G
AX-94406133	C	T	T	C	C	C	C	T	C	C	T	T	C	C	C	C	C	C	T	C	T	T	T	T	T	T	T	C	T	T	T	C	T	C	C	T	T	C	C	C	T	C	T	C	T	T	T	T	T
AX-94406390	G	G	G	G	G	G	G	G	G	G	G	G	G	G	G	G	G	G	G	G	G	G	G	G	G	G	G	G	G	G	G	G	G	G	G	G	G	G	G	G	G	G	G	G	G	G	G	G	G
AX-94406443	G	G	G	G	G	G	G	G	G	G	G	G	G	G	G	G	G	G	G	G	G	G	G	G	G	G	G	A	G	G	G	G	G	G	G	G	G	G	G	G	G	A	G	A	G	G	G	G	G
AX-94406550	T	C	T	C	T	T	C	T	T	C	C	T	T	T	C	T	T	C	T	T	C	C	C	C	T	T	C	C	C	T	T	T	C	C	C	C	C	T	T	T	T	T	C	T	C	C	C	C	C
AX-94406609	T	C	C	T	T	T	T	C	T	T	C	C	T	T	C	T	T	T	C	T	T	T	C	C	C	T	C	C	C	C	C	C	T	C	C	C	C	C	C	T	C	T	C	C	C	C	C	C	C
AX-94406983	G	G	G	G	G	G	G	G	G	G	G	G	G	G	G	G	C	G	G	G	G	G	G	G	C	G	G	C	G	C	G	G	C	G	G	G	G	G	G	C	C	C	G	C	G	G	G	G	C
AX-94407139	G	G	G	G	G	G	G	G	G	G	G	G	G	G	G	G	G	G	G	G	A	A	G	G	G	G	G	G	G	G	G	G	G	G	G	G	G	G	G	G	G	A	G	G	G	G	G	G	G
AX-94407210	C	C	T	C	C	C	C	C	C	C	T	C	C	C	C	C	C	C	C	C	T	T	T	C	T	C	T	C	T	C	C	C	C	C	C	T	T	C	T	T	T	C	C	C	C	T	T	C	C
AX-94407477	T	T	T	T	T	T	T	T	T	T	T	T	T	T	T	T	T	T	T	T	T	T	T	T	T	T	T	T	T	T	T	T	T	T	T	T	T	T	T	T	T	T	T	T	T	T	T	T	T
AX-94407535	C	T	C	C	C	C	C	C	C	C	C	C	C	C	C	C	C	C	C	C	T	T	C	T	T	C	C	C	C	C	C	C	C	C	C	C	C	C	C	C	C	C	T	T	C	C	C	C	C
AX-94407574	A	G	G	A	G	G	G	A	G	G	A	A	G	G	G	G	G	G	A	G	G	G	G	G	A	G	A	G	A	G	G	A	G	A	G	G	G	A	G	G	A	G	A	G	G	G	G	G	G
AX-94407595	T	G	G	T	T	T	T	G	T	T	G	G	T	T	G	T	T	T	G	T	T	T	G	G	T	T	G	T	G	G	G	G	G	G	T	N	G	G	G	T	G	T	G	T	G	G	G	T	T
AX-94407975	G	G	C	G	G	G	G	G	G	G	G	G	G	G	G	G	G	G	G	G	G	G	G	G	G	G	G	G	G	G	G	G	G	G	G	G	G	G	G	G	G	G	G	G	G	G	G	C	C
AX-94408000	T	C	T	C	T	T	T	C	T	T	T	T	T	T	T	T	T	T	T	T	T	T	T	T	T	T	C	T	T	T	T	T	T	N	T	T	C	T	T	T	T	T	T	T	C	T	T	C	T
AX-94408415	C	T	C	C	C	C	C	C	C	C	C	C	C	C	T	C	C	C	C	C	C	C	C	C	C	C	C	T	T	C	C	C	C	C	C	C	C	C	C	C	C	T	C	T	C	C	C	T	C
AX-94408488	T	C	T	T	T	T	T	T	T	T	C	T	T	T	T	T	T	T	C	T	T	T	C	C	C	T	C	C	C	T	C	C	T	C	T	T	T	C	T	C	C	C	C	C	T	T	T	C	C
AX-94408768	C	T	C	T	T	T	T	C	T	T	T	C	T	T	T	T	T	T	T	T	T	T	T	C	C	T	T	C	T	C	C	C	T	C	T	C	T	T	T	C	T	C	C	C	C	C	C	C	T
AX-94408875	G	A	G	A	G	G	A	A	G	A	A	A	G	G	A	G	A	A	A	G	G	G	A	A	G	G	A	A	G	G	G	G	G	A	G	G	G	G	G	G	G	A	G	G	G	A	A	A	A
AX-94409394	N	G	G	C	C	C	C	G	C	C	G	C	C	C	C	C	G	C	C	C	C	C	C	C	C	G	C	C	C	C	G	C	C	C	C	G	C	C	G	G	C	C	G	G	G	C	C	C	C
AX-94409905	C	C	C	C	C	C	C	C	C	C	C	C	C	C	C	C	C	C	C	C	C	C	C	C	C	C	C	C	C	C	G	G	C	C	C	C	C	G	C	C	C	C	G	G	G	C	C	C	C
AX-94409941	G	G	G	G	G	G	G	G	G	G	G	G	G	G	G	G	G	G	G	G	G	G	G	G	A	G	A	G	G	G	G	G	G	G	G	G	G	G	G	A	G	A	A	G	G	A	A	G	G
AX-94410041	G	G	G	G	G	G	G	G	G	G	G	G	G	G	G	G	G	G	G	G	A	A	G	G	G	G	G	G	G	G	G	G	G	G	G	G	A	G	G	G	G	G	G	G	G	G	G	G	G
AX-94410235	T	T	T	T	T	T	T	T	T	T	T	T	T	T	T	T	T	T	T	T	T	T	T	T	T	T	T	T	T	T	T	T	T	T	T	T	T	T	T	T	T	T	T	T	T	T	T	T	T
AX-94410389	C	C	C	T	T	T	T	C	T	T	C	T	T	T	C	T	C	T	C	T	C	C	C	C	C	C	C	C	C	C	C	T	C	C	T	C	C	C	C	T	C	T	C	C	C	C	C	C	C
AX-94410458	T	T	T	T	T	T	T	T	T	T	T	T	T	T	T	T	T	T	T	T	T	T	T	T	T	T	C	T	T	T	T	T	T	T	T	T	T	T	T	T	T	T	T	T	T	T	T	T	C
AX-94410603	G	G	T	G	G	G	G	G	G	G	G	T	G	G	G	G	G	G	G	G	G	G	T	G	G	G	T	G	G	G	G	G	T	G	G	N	T	G	G	G	G	G	G	T	G	G	G	G	G
AX-94410941	C	C	C	C	C	C	C	C	C	C	A	C	C	C	A	C	C	C	C	C	C	C	C	C	A	C	A	C	A	C	A	C	C	A	C	C	C	C	C	A	A	C	A	C	C	C	C	C	C
AX-94411056	C	C	C	C	T	T	C	T	C	C	C	T	T	T	C	T	T	C	C	T	C	C	T	C	T	C	C	C	T	T	T	T	T	C	T	T	C	C	C	T	T	C	C	C	T	C	C	C	C
AX-94411411	G	G	G	G	G	G	G	G	G	G	G	G	G	G	G	G	G	G	G	G	A	A	G	G	G	G	G	G	G	G	A	G	G	G	G	G	G	G	G	G	G	G	G	G	G	G	G	G	G
AX-94411546	C	T	C	C	C	C	C	T	C	C	T	T	C	C	T	C	C	C	T	C	T	T	T	T	T	C	T	T	T	T	T	T	T	T	T	C	T	C	T	C	T	T	T	C	C	T	T	T	T
AX-94412069	G	G	G	G	G	G	G	G	G	G	G	G	G	G	G	G	G	G	G	G	G	G	G	G	G	G	G	G	G	G	G	G	G	G	G	G	G	C	G	G	G	G	G	G	G	G	G	G	G
AX-94412563	C	C	G	C	G	G	C	G	G	C	G	G	G	G	C	G	G	C	G	G	G	G	G	G	G	G	G	G	G	G	G	C	G	G	C	G	G	G	G	G	G	C	C	G	G	G	G	G	C
AX-94412857	G	G	G	G	G	G	G	G	G	G	G	A	G	G	G	G	G	G	G	G	G	G	G	G	G	G	G	G	G	G	G	A	G	G	G	G	G	G	G	G	G	A	G	A	G	G	G	G	A
AX-94413085	T	T	T	T	T	T	T	T	T	T	T	T	T	T	T	T	T	T	T	T	C	C	T	T	T	T	T	T	T	T	T	T	T	T	T	T	T	T	T	C	T	T	T	T	T	T	T	T	T
AX-94413096	G	G	G	G	G	G	G	A	G	G	A	A	G	G	G	G	G	G	G	G	G	G	G	G	G	G	G	G	A	G	G	G	G	G	G	G	A	A	G	G	A	A	A	A	G	G	G	A	A
AX-94413327	G	G	G	G	G	G	G	G	G	G	G	G	G	G	G	G	G	G	G	G	G	G	G	G	G	G	G	G	G	G	G	G	G	G	G	G	G	G	G	G	G	G	G	G	G	G	G	G	G
AX-94413387	A	A	A	A	A	A	A	A	A	A	A	A	A	A	A	A	A	A	A	A	A	A	A	A	A	A	A	A	A	A	A	A	A	A	A	A	A	A	A	A	A	A	A	A	A	A	A	A	A
AX-94413462	T	T	T	T	T	T	T	T	T	T	T	T	T	T	T	T	T	T	T	T	T	T	T	T	T	T	T	T	T	T	T	T	T	T	T	T	T	T	T	T	T	T	T	T	T	T	T	T	T
AX-94413562	C	C	C	C	C	C	C	C	C	C	C	T	C	C	C	C	C	C	T	C	C	C	C	C	T	C	T	C	C	T	T	C	C	T	C	C	T	C	C	C	T	T	C	C	C	C	C	T	C
AX-94413813	A	G	A	A	A	A	A	A	A	A	A	A	A	A	A	A	G	A	A	A	G	G	G	A	G	A	A	A	A	G	G	G	G	A	A	G	G	G	A	G	A	G	A	G	A	A	A	G	A
AX-94414339	A	A	A	A	A	A	G	A	A	G	A	A	A	A	A	A	A	G	A	A	G	G	G	A	G	A	G	G	A	A	A	G	A	A	A	A	A	A	A	G	G	A	A	A	A	A	A	A	A
AX-94414376	G	A	G	G	G	G	G	A	G	G	A	G	G	G	G	G	G	G	A	G	A	A	A	A	G	G	A	A	A	A	A	A	A	G	G	G	G	A	G	G	A	A	A	A	G	A	A	A	A
AX-94414382	C	C	C	A	A	A	A	C	A	A	C	A	A	A	C	A	A	A	C	A	A	A	A	A	A	A	C	A	C	C	C	A	C	A	C	C	C	C	A	A	C	A	A	C	C	C	C	A	A
AX-94414438	C	C	C	C	C	C	C	C	C	C	C	C	C	C	C	C	C	C	C	C	C	C	C	C	C	C	C	C	C	C	C	C	C	C	C	C	C	C	C	C	C	C	C	C	C	C	C	C	C
AX-94414472	C	T	T	T	C	C	T	T	C	T	T	T	C	C	T	C	C	T	T	C	C	C	T	T	T	T	T	T	T	C	C	T	T	T	T	T	T	T	T	T	T	T	T	T	T	T	T	T	T
AX-94414789	G	G	G	G	G	G	G	G	G	G	G	G	G	G	G	G	G	G	G	G	G	G	G	G	G	G	G	G	G	G	G	G	G	G	G	G	G	G	G	C	G	G	G	G	G	G	G	G	G
AX-94414949	A	G	A	A	A	A	G	A	A	G	A	A	A	A	G	A	A	G	A	A	A	A	A	G	G	A	A	G	A	A	G	G	A	G	G	A	G	G	A	G	A	G	G	G	G	G	G	G	G
AX-94415212	A	A	A	A	A	A	A	G	A	A	G	G	A	A	A	A	A	A	A	A	G	G	A	G	A	A	A	A	A	A	A	G	A	G	A	G	A	G	A	A	A	A	G	A	A	G	G	A	A
AX-94415416	C	C	C	C	C	C	C	C	C	C	C	C	C	C	C	C	C	C	A	C	A	A	A	C	C	C	C	C	C	C	C	C	A	C	C	C	C	C	C	A	C	C	C	A	C	C	C	C	A
AX-94415822	C	C	C	C	C	C	C	T	C	C	T	T	C	C	C	C	C	C	T	C	C	C	T	T	T	C	C	T	C	C	T	C	T	T	T	T	C	C	C	C	T	T	C	C	T	T	T	T	C
AX-94415898	A	A	A	A	A	A	A	A	A	A	G	A	A	A	A	A	A	A	A	A	A	A	A	A	G	G	A	G	A	A	G	A	A	A	A	A	A	G	A	A	G	A	G	G	G	A	A	G	A
AX-94415912	G	A	A	G	A	A	G	A	A	G	A	A	A	A	A	A	A	G	A	A	G	G	A	A	G	A	A	G	A	A	A	G	A	A	A	A	A	A	A	A	G	A	G	G	G	A	A	A	A
AX-94416028	T	T	T	T	T	T	T	T	T	T	T	T	T	T	T	T	T	T	T	T	T	T	T	T	T	T	T	T	T	T	T	T	T	T	T	T	T	T	T	T	T	T	T	T	T	T	T	T	T
AX-94416076	C	A	C	C	C	C	C	C	C	C	A	A	C	C	C	C	C	C	A	C	C	C	A	A	C	C	C	C	C	C	A	C	C	C	C	N	C	A	A	A	C	A	A	C	C	A	A	A	A
AX-94416225	G	G	A	G	G	G	G	A	G	G	G	A	G	G	A	G	G	G	G	G	G	G	G	G	A	G	G	G	G	G	A	G	A	A	G	A	A	A	G	G	G	G	G	G	G	G	G	G	G
AX-94416364	C	C	C	C	C	C	C	C	C	C	C	C	C	C	C	C	C	C	C	C	C	C	C	C	C	C	C	C	C	C	C	C	C	C	C	C	C	A	C	C	C	A	C	A	C	C	C	C	C
AX-94416605	A	N	A	A	G	G	G	A	G	G	A	A	G	G	A	G	G	G	N	G	A	A	A	A	A	A	A	A	A	A	A	A	A	A	A	A	G	N	G	A	A	A	A	A	A	A	A	A	A
AX-94417303	A	T	A	A	A	A	A	A	A	A	A	A	A	A	A	A	A	A	A	A	A	A	A	T	T	A	A	A	A	T	A	T	A	A	A	T	A	A	A	T	T	T	A	A	A	A	A	A	A
AX-94417570	G	G	G	G	G	G	G	G	G	G	G	G	G	G	G	G	G	G	G	G	G	G	G	G	G	G	G	G	G	G	G	G	G	G	G	G	G	G	G	G	G	G	G	G	G	G	G	G	G
AX-94417618	C	C	C	C	C	C	C	C	C	C	C	C	C	C	C	C	C	C	C	C	C	C	C	C	C	C	C	C	C	C	C	C	C	C	C	C	C	C	C	C	C	C	C	C	C	C	C	C	C
AX-94417635	A	G	G	A	A	A	A	G	A	A	G	A	A	A	G	A	G	A	G	A	G	G	G	G	G	G	G	A	G	A	G	A	G	G	G	G	G	G	G	A	G	A	G	G	G	G	G	G	G
AX-94417710	A	G	A	A	A	A	A	A	A	A	G	A	A	A	G	A	A	A	G	A	G	G	G	A	A	A	G	G	G	G	G	A	G	G	A	G	G	G	A	G	G	G	G	A	G	A	A	G	G
AX-94417784	T	T	T	T	T	T	T	T	T	T	T	T	T	T	T	T	T	T	T	T	T	T	T	T	T	T	T	T	T	T	T	T	T	T	T	T	T	T	T	T	T	T	T	T	T	T	T	T	T
AX-94418014	C	G	G	C	C	C	C	G	C	C	G	G	C	C	C	C	C	C	G	C	G	G	G	G	G	G	G	C	G	G	G	C	G	C	C	G	G	C	C	C	G	C	G	C	G	G	G	G	G
AX-94418300	C	T	T	C	T	T	C	T	C	C	T	T	T	T	T	C	T	C	T	T	C	C	T	T	T	C	T	C	T	T	T	C	T	T	T	T	T	T	T	T	T	C	T	T	T	T	T	T	T
AX-94418606	A	A	A	A	A	A	A	A	A	A	A	A	A	A	A	A	A	A	A	A	A	A	A	A	A	A	A	A	A	A	A	A	A	A	A	A	A	A	A	A	A	A	A	A	A	A	A	A	A
AX-94418622	G	G	G	G	G	G	G	G	G	G	G	G	G	G	G	G	G	G	G	G	G	G	G	C	G	G	G	G	G	G	C	C	G	G	G	G	G	C	G	C	G	C	G	C	G	G	G	G	G
AX-94418732	C	C	C	C	C	C	C	C	C	C	C	C	C	C	C	C	C	C	C	C	C	C	C	C	C	C	C	G	G	C	C	G	C	C	C	C	C	C	C	C	C	G	C	G	C	C	C	C	C
AX-94419063	T	C	C	T	C	C	T	C	C	T	C	C	C	C	C	C	C	T	C	C	C	C	C	C	C	C	C	C	C	C	C	C	C	C	T	C	C	C	C	C	T	C	T	C	C	T	T	C	T
AX-94419416	A	A	A	A	A	A	A	A	A	A	A	A	A	A	G	A	A	A	A	A	A	A	N	A	A	A	A	A	A	A	G	A	A	A	A	A	A	A	A	A	A	A	A	G	A	A	A	A	A
AX-94419426	G	G	G	G	G	G	G	G	G	G	G	G	G	G	G	G	G	G	G	G	G	G	G	G	G	G	G	G	G	G	G	G	G	G	G	G	G	G	G	G	G	G	G	G	G	G	G	G	G
AX-94419462	G	G	G	G	G	G	G	G	G	G	G	G	G	G	G	G	G	G	G	G	G	G	G	G	G	G	G	G	G	G	G	G	G	G	G	G	G	G	G	G	G	G	G	G	G	G	G	G	C
AX-94419507	C	C	C	C	C	C	C	C	C	C	C	C	C	C	C	C	C	C	C	C	C	C	A	C	C	C	C	C	A	C	C	C	C	C	C	C	C	C	C	C	C	C	A	A	C	C	C	C	C
AX-94419637	G	G	G	G	G	G	G	G	G	G	G	G	G	G	G	G	G	G	G	G	G	G	G	G	G	G	G	G	G	G	G	G	G	G	G	T	G	T	G	G	G	G	G	T	T	G	G	G	G
AX-94419728	T	C	T	T	T	T	T	C	T	T	T	C	T	T	T	T	T	T	T	T	T	T	T	T	T	T	T	T	T	C	T	T	T	T	T	C	T	C	T	T	T	T	C	T	T	T	T	T	T
AX-94419856	T	T	T	T	T	T	T	T	T	T	T	T	T	T	T	T	T	T	T	T	C	C	T	C	T	T	T	T	T	T	T	T	T	T	T	T	T	T	T	T	T	T	T	T	T	T	T	T	T
AX-94419984	T	T	T	T	T	T	T	C	T	T	C	C	T	T	T	T	T	T	T	T	C	C	T	C	T	T	T	T	T	T	T	C	T	C	T	C	T	C	T	T	T	T	C	C	T	C	C	T	T
AX-94420167	C	C	C	C	C	C	C	C	C	C	C	C	C	C	C	C	C	C	C	C	C	C	C	C	C	C	C	C	C	C	C	C	C	C	C	C	C	C	C	C	C	C	C	C	C	C	C	C	C
AX-94420575	G	G	G	C	C	C	G	G	C	G	G	C	C	C	G	C	C	G	C	C	G	G	G	G	G	C	G	C	G	G	C	C	G	G	C	G	G	C	G	G	G	G	G	G	G	G	G	G	G
AX-94420604	G	G	G	G	C	C	G	G	C	G	G	C	C	C	G	C	C	G	G	C	G	G	G	G	C	C	G	C	G	C	G	G	C	G	G	G	G	C	C	C	C	G	G	C	G	G	G	G	G
AX-94420612	C	C	G	C	C	C	C	G	C	C	C	G	C	C	C	C	C	C	G	C	G	G	C	G	G	C	G	C	C	C	G	G	G	C	N	C	G	G	C	G	G	G	G	G	C	C	C	C	G
AX-94421535	T	T	T	T	T	T	T	T	T	T	T	T	T	T	C	T	C	T	C	T	C	C	C	T	T	C	T	T	C	T	T	T	T	C	T	T	T	C	C	T	T	T	C	C	T	C	C	T	C
AX-94421709	C	C	C	C	C	C	C	C	C	C	C	C	C	C	C	C	C	C	C	C	C	C	C	C	C	C	C	C	C	C	C	C	C	C	C	C	C	C	C	C	C	C	C	C	C	C	C	C	C
AX-94421831	A	T	T	A	A	A	A	A	A	A	A	T	A	A	T	A	A	A	A	A	A	A	A	A	A	A	A	T	A	A	A	A	T	A	A	A	T	A	A	A	A	A	T	T	A	A	A	A	A
AX-94422048	T	T	C	T	T	T	T	T	T	T	T	C	T	T	C	T	T	T	T	T	T	T	T	T	T	T	T	T	T	T	T	C	C	N	T	C	T	T	T	T	C	T	C	T	C	T	T	T	T
AX-94422071	T	G	G	T	T	T	T	T	T	T	G	G	T	T	G	T	T	T	G	T	G	G	G	G	G	T	G	G	G	T	G	G	G	G	G	G	G	G	T	T	G	T	G	T	T	G	G	T	G
AX-94422079	C	C	C	C	C	C	C	C	C	C	C	C	C	C	C	C	C	C	C	C	C	C	C	C	C	C	C	C	C	C	C	C	C	C	C	C	C	C	C	C	C	C	C	C	C	C	C	C	C
AX-94422147	T	T	C	T	T	T	T	C	T	T	C	C	T	T	C	T	C	T	C	T	T	T	N	C	C	C	C	T	C	C	C	T	C	C	T	C	C	T	C	C	T	C	C	C	C	C	C	C	C
AX-94422468	C	C	C	T	C	C	T	C	C	T	C	T	C	C	C	C	T	T	T	C	C	C	C	T	C	C	C	C	T	T	T	C	T	C	C	C	C	T	T	C	C	C	C	T	C	C	C	C	T
AX-94422650	C	C	C	C	C	C	C	C	C	C	C	C	C	C	C	C	C	C	C	C	C	C	C	C	C	C	C	C	C	C	C	C	C	C	C	C	C	C	C	C	C	C	C	C	C	C	C	C	C
AX-94422691	C	C	C	C	C	C	C	C	C	C	C	C	C	C	C	C	C	C	C	C	A	A	C	C	C	C	C	C	C	C	C	C	C	C	C	C	C	C	C	C	C	C	C	C	C	C	C	C	C
AX-94422709	C	C	T	C	T	T	C	T	C	C	T	T	T	T	C	T	T	C	C	T	C	C	C	T	T	T	C	C	C	C	T	T	T	T	C	T	T	C	C	T	C	C	C	T	T	T	T	T	C
AX-94423270	A	A	A	A	A	A	A	A	A	A	A	A	A	A	A	A	A	A	A	A	A	A	A	A	A	A	A	A	A	A	A	A	A	A	A	A	A	A	A	A	A	A	A	A	A	A	A	A	A
AX-94423271	G	C	G	G	G	G	G	G	G	G	G	C	G	G	C	G	G	G	G	G	G	G	G	C	G	G	G	G	G	G	G	C	C	G	G	G	G	C	G	G	G	G	G	C	G	G	G	G	G
AX-94423424	C	C	C	C	N	G	C	C	N	C	C	C	G	G	G	N	G	C	C	N	C	C	C	C	C	G	C	G	C	G	C	C	G	C	C	C	C	C	C	G	C	C	C	C	C	C	C	C	G
AX-94423585	T	T	T	T	T	T	T	T	T	T	T	T	T	T	T	T	T	T	T	T	T	T	T	T	T	T	T	T	T	T	T	T	T	T	T	T	T	T	T	T	T	T	C	T	T	T	T	T	T
AX-94423662	G	G	G	G	G	G	G	G	G	G	G	G	G	G	G	G	G	G	G	G	G	G	G	G	G	G	G	G	G	G	G	G	G	G	G	G	G	G	G	G	G	G	G	A	A	G	G	G	G
AX-94423826	C	C	C	C	C	C	C	C	C	C	C	C	C	C	C	C	C	C	C	C	C	C	C	C	C	C	C	C	C	C	C	C	T	C	C	C	C	T	C	C	C	C	C	T	C	C	C	C	C
AX-94423840	T	C	C	T	T	T	T	C	T	T	T	C	T	T	C	T	T	T	T	T	C	C	T	C	C	C	C	C	C	C	C	C	T	C	T	C	C	C	T	C	T	C	C	T	C	C	C	C	C
AX-94423931	C	C	C	C	C	C	C	C	C	C	C	C	C	C	C	C	C	C	C	C	C	C	C	C	C	C	C	C	C	C	C	C	C	C	C	C	C	C	C	C	C	C	C	C	C	C	C	C	C
AX-94424046	C	C	T	C	C	C	C	C	C	C	T	C	C	C	T	C	C	C	T	C	T	T	C	T	T	C	T	T	T	C	T	C	C	C	C	T	C	C	T	T	T	C	T	C	T	T	T	T	T
AX-94424444	C	T	T	C	C	C	T	T	C	T	C	C	C	C	C	C	C	T	C	C	T	T	C	T	C	T	T	T	C	T	C	T	C	C	T	T	C	T	T	C	C	C	C	C	C	T	T	C	C
AX-94424446	A	A	A	G	G	G	G	A	G	G	A	A	G	G	A	G	G	G	A	G	A	A	A	A	A	G	A	G	A	A	A	G	A	A	G	A	A	A	A	G	A	A	A	A	A	A	A	A	A
AX-94424480	C	C	C	C	C	C	C	C	C	C	T	C	C	C	T	C	C	C	T	C	C	C	T	T	T	T	T	T	C	T	T	T	T	C	C	C	C	C	T	T	C	T	T	C	C	C	C	C	T
AX-94425083	C	G	C	C	C	C	C	C	C	C	C	G	C	C	C	C	C	C	C	C	C	C	C	G	C	C	C	C	C	C	C	C	G	C	C	C	C	G	C	C	C	C	G	G	G	C	C	C	C
AX-94425114	A	A	A	A	A	A	A	G	A	A	G	G	A	A	A	A	A	A	A	A	G	G	A	G	A	A	A	A	A	A	A	G	A	G	A	G	A	G	A	A	A	A	G	G	A	G	G	A	A
AX-94425748	G	G	G	G	G	G	G	G	G	G	G	G	G	G	G	G	G	G	G	G	G	G	G	G	G	G	G	G	G	G	G	G	G	G	G	G	G	G	G	G	G	G	G	G	G	G	G	G	G
AX-94425817	A	G	A	A	A	A	A	A	A	A	A	A	A	A	A	A	A	A	A	A	A	A	A	G	A	A	A	A	A	A	A	G	G	G	A	A	A	G	A	A	A	A	A	G	A	A	A	A	A
AX-94426042	C	C	C	C	C	C	C	C	C	C	C	C	C	C	C	C	C	C	C	C	C	C	C	C	C	C	C	C	C	C	C	C	C	C	C	C	C	C	C	C	C	C	C	C	C	C	C	C	C
AX-94426561	T	C	C	T	T	T	T	C	T	T	C	C	T	T	C	T	T	T	C	T	T	T	C	C	T	C	T	T	C	C	C	T	T	T	T	C	T	C	C	T	T	C	T	T	C	C	C	C	C
AX-94426619	A	A	A	A	A	A	A	A	A	A	G	A	A	A	G	A	A	A	G	A	A	A	G	G	A	G	A	A	A	A	A	A	A	A	A	A	A	G	G	G	A	G	A	A	A	G	G	A	G
AX-94426879	A	A	A	A	A	A	A	A	A	A	A	A	A	A	G	A	A	A	G	A	G	G	A	A	A	A	G	A	A	A	A	A	A	A	A	A	A	A	A	A	G	A	A	A	A	A	A	A	G
AX-94426964	A	A	A	A	A	A	A	A	A	A	A	A	A	A	A	A	A	A	A	A	A	A	A	G	A	A	A	A	A	A	A	A	A	A	A	A	A	A	A	A	A	A	A	G	A	G	G	A	A
AX-94427273	A	A	A	A	A	A	A	G	A	A	A	G	A	A	A	A	A	A	A	A	G	G	A	A	A	A	A	A	A	A	A	A	G	A	A	A	A	G	A	A	A	A	G	A	A	A	A	A	A
AX-94427458	G	G	G	G	G	G	G	C	G	G	G	G	G	G	G	G	G	G	G	G	G	G	G	G	G	G	G	G	G	G	G	G	G	G	G	G	G	G	G	G	G	G	C	C	G	G	G	G	G
AX-94427809	C	C	C	C	C	C	C	C	C	C	C	T	C	C	C	C	C	C	C	C	T	T	C	C	T	T	T	T	T	C	C	C	C	C	C	C	C	C	C	C	C	C	C	C	C	C	C	C	C
AX-94428309	C	T	C	C	C	C	C	T	C	C	C	T	C	C	T	C	C	C	T	C	C	C	C	C	C	C	C	C	T	C	T	C	T	C	C	T	T	T	C	T	C	C	C	T	T	T	T	C	C
AX-94428563	A	T	T	T	T	T	T	A	T	T	A	A	T	T	T	T	T	T	T	T	T	T	T	T	T	T	T	A	A	T	A	A	T	T	T	A	T	A	T	A	A	A	A	T	A	T	T	T	T
AX-94428612	G	A	A	G	G	G	G	G	G	G	A	G	G	G	G	G	G	G	G	G	A	A	G	G	A	G	A	G	G	G	A	A	A	N	A	G	G	G	G	G	G	G	G	G	A	G	G	G	A
AX-94428728	G	T	T	G	G	G	G	T	T	G	G	G	G	G	G	T	G	G	G	G	G	G	G	G	G	T	G	G	G	G	G	G	G	G	G	T	G	T	T	G	G	G	T	G	T	G	G	G	G
AX-94428799	G	A	G	G	G	G	A	A	G	A	G	A	G	G	A	G	G	A	A	G	G	G	A	A	A	G	G	G	G	A	G	A	A	A	G	G	G	G	A	A	A	G	G	A	G	A	A	A	A
AX-94428852	C	C	C	C	C	C	C	C	C	C	C	C	C	C	C	C	C	C	C	C	C	C	C	C	C	C	C	C	C	C	C	C	C	C	C	C	C	C	C	C	C	G	C	G	C	C	C	C	C
AX-94429025	T	T	T	T	T	T	T	T	T	T	C	C	T	T	T	T	T	T	T	T	T	T	T	T	T	T	T	T	T	T	T	C	T	T	T	T	T	T	T	T	T	T	T	T	T	T	T	C	T
AX-94429192	A	G	G	A	A	A	G	G	A	G	A	G	A	A	G	A	A	G	G	A	A	A	G	G	A	A	G	A	A	A	G	G	G	G	A	G	G	G	A	A	A	G	G	G	A	G	G	G	G
AX-94429321	T	C	C	T	T	T	T	T	T	T	T	C	T	T	T	T	C	T	T	T	T	T	T	T	T	C	T	T	T	C	T	T	T	T	T	C	T	C	C	T	T	T	T	T	T	T	T	C	T
AX-94429529	A	A	A	A	A	A	A	A	A	A	A	A	A	A	A	A	A	A	A	A	A	A	A	A	A	A	A	A	A	A	A	A	A	A	A	A	A	A	A	A	A	A	A	G	A	A	A	A	A
AX-94429568	A	G	A	A	A	A	A	A	A	A	G	A	A	A	A	A	A	A	A	A	G	G	G	G	G	A	G	A	G	G	G	A	G	A	A	A	A	G	G	A	G	G	A	G	A	G	G	A	A
AX-94429674	G	G	A	G	G	G	G	G	G	G	A	G	G	G	A	G	G	G	A	G	A	A	A	A	A	G	A	G	A	A	A	A	G	A	G	N	G	A	A	G	G	A	G	A	A	A	A	A	A
AX-94429731	A	G	A	A	A	A	A	A	A	A	A	A	A	A	A	A	A	A	G	A	A	A	G	G	G	A	A	A	A	A	G	A	A	A	A	G	G	G	A	N	A	A	A	A	A	G	G	G	G
AX-94430027	T	T	T	T	T	T	T	T	T	T	T	T	T	T	T	T	T	T	T	T	T	T	T	T	T	T	T	T	T	T	T	T	T	T	T	T	T	T	T	T	T	T	T	T	T	T	T	T	T
AX-94430515	A	C	C	A	A	A	A	C	A	A	C	A	A	A	A	A	C	A	A	A	C	C	C	A	C	A	C	C	C	C	C	C	A	C	A	C	C	C	A	C	C	C	C	C	C	A	A	C	A
AX-94430594	C	T	C	N	C	C	C	C	C	C	C	C	C	C	T	C	C	C	C	C	C	C	C	C	C	C	C	T	C	C	C	T	T	T	C	C	C	T	C	T	C	C	C	T	T	C	C	C	C
AX-94430599	G	G	A	A	A	A	A	G	A	A	A	G	A	A	A	A	G	A	A	A	G	G	A	A	G	A	A	A	A	A	A	G	A	G	A	G	G	A	A	G	G	G	A	A	A	A	A	A	A
AX-94430610	T	G	T	T	T	T	T	T	T	T	T	G	T	T	G	T	T	T	T	T	G	G	T	T	G	G	G	T	G	T	T	T	T	T	T	T	T	G	T	T	T	T	T	T	T	T	T	T	T
AX-94430710	A	A	A	A	A	A	A	A	A	A	A	A	A	A	A	A	A	A	A	A	A	A	A	A	A	A	A	A	A	A	A	A	A	A	A	A	G	A	A	A	A	A	A	A	A	A	A	A	A
AX-94430923	A	A	A	A	A	A	A	A	A	A	A	A	A	A	A	A	A	A	A	A	A	A	A	A	A	A	A	A	A	A	A	A	A	A	A	A	A	A	A	A	A	A	A	G	A	A	A	A	A
AX-94430957	C	T	T	C	C	C	C	C	C	C	T	C	C	C	T	C	C	C	C	C	C	C	C	T	C	C	C	C	C	C	C	C	T	C	C	C	T	T	C	C	C	C	T	C	T	T	T	T	T
AX-94431037	G	G	G	G	G	G	G	G	G	G	G	T	G	G	G	G	G	G	G	G	G	G	G	G	G	G	G	G	G	G	G	G	G	G	G	G	G	G	G	G	G	G	T	G	G	G	G	G	T
AX-94431190	G	T	G	G	G	G	G	G	G	G	T	G	G	G	T	G	G	G	T	G	G	G	T	G	T	T	T	G	T	G	T	G	T	T	G	T	G	T	T	G	G	T	G	G	G	G	G	T	G
AX-94431310	C	A	C	C	C	C	C	C	C	C	C	C	C	C	C	C	C	C	C	C	C	C	C	C	C	C	C	C	C	C	C	C	C	C	C	C	C	A	C	C	C	C	C	A	C	C	C	C	C
AX-94431423	G	G	A	G	G	G	G	A	G	G	A	A	G	G	A	G	G	G	A	G	G	G	A	A	G	A	G	G	A	A	G	G	G	A	G	A	A	A	A	A	A	A	A	A	A	A	A	A	A
AX-94431524	A	A	A	A	A	A	A	A	A	A	A	A	A	A	A	A	A	A	A	A	A	A	G	A	A	A	A	G	A	A	A	A	G	A	A	A	A	A	A	A	G	A	A	A	A	A	A	A	G
AX-94431965	A	A	G	A	A	A	A	G	A	A	A	G	A	A	A	A	A	A	A	A	A	A	G	A	A	A	A	G	G	A	G	A	G	G	A	G	A	G	A	A	A	G	A	A	G	A	A	A	A
AX-94432295	G	G	G	G	G	G	G	G	G	G	G	G	G	G	G	G	G	G	C	G	G	G	G	G	C	C	G	G	G	C	G	G	C	G	G	G	C	G	G	C	G	C	G	G	G	G	G	G	G
AX-94432465	G	G	G	G	G	G	G	G	G	G	G	G	G	G	G	G	G	G	G	G	G	G	G	G	G	G	G	C	G	G	G	G	G	G	G	G	G	G	G	C	G	C	G	C	G	G	G	G	G
AX-94432751	A	A	A	A	A	A	A	A	A	A	A	A	A	A	A	A	A	A	A	A	A	A	A	A	A	A	A	G	G	A	A	G	A	A	A	A	A	A	A	A	A	G	A	G	A	A	A	A	A
AX-94433107	C	C	C	C	C	C	C	C	C	C	C	C	C	C	C	C	C	C	C	C	C	C	C	C	C	C	C	C	C	C	C	C	C	N	C	C	C	C	C	C	C	C	C	C	C	C	C	C	C
AX-94433161	C	C	C	C	C	C	C	C	C	C	C	C	C	C	C	C	C	C	C	C	C	C	C	C	C	C	C	C	C	T	C	C	C	C	C	C	C	C	C	C	C	C	C	C	C	C	C	C	C
AX-94433248	T	G	T	T	T	T	T	G	T	T	G	G	T	T	G	T	T	T	N	T	G	G	G	G	G	T	G	G	T	T	G	T	G	T	T	T	T	G	T	G	G	T	N	T	T	G	G	G	G
AX-94433353	C	C	C	C	C	C	C	C	C	C	C	T	C	C	C	C	C	C	C	C	C	C	C	C	C	C	C	C	C	C	T	T	C	C	C	T	C	C	C	C	C	C	C	T	C	C	C	C	C
AX-94433424	G	G	G	G	G	G	G	G	G	G	G	G	G	G	G	G	G	G	G	G	G	G	G	G	G	G	G	G	G	G	G	G	G	G	G	G	G	G	G	G	G	G	G	G	G	G	G	G	G
AX-94433426	A	A	A	A	A	A	A	A	A	A	A	A	A	A	A	A	A	A	A	A	A	A	A	A	A	A	A	A	A	A	A	A	A	A	A	A	A	A	A	A	A	A	A	A	A	A	A	A	A
AX-94433535	T	C	C	T	C	C	T	C	C	T	C	C	C	C	C	C	C	T	C	C	C	C	C	C	C	C	C	C	C	C	C	C	C	C	C	C	C	C	C	C	C	C	T	T	T	C	C	C	C
AX-94433869	C	C	C	C	C	C	C	C	C	C	C	C	C	C	C	C	C	C	C	C	C	C	C	C	C	C	C	C	C	C	C	C	C	C	C	C	C	C	C	C	C	C	C	C	C	C	C	C	C
AX-94433968	G	G	G	G	G	G	G	G	G	G	G	G	G	G	G	G	G	G	G	G	C	C	G	G	G	G	G	G	G	G	G	G	G	G	G	G	G	G	G	G	G	C	G	G	G	G	G	G	G
AX-94434500	G	G	G	G	G	G	G	G	G	G	G	G	G	G	G	G	G	G	C	G	G	G	G	C	G	G	G	C	C	G	G	G	C	C	G	G	C	C	G	C	C	C	C	C	G	C	C	G	C
AX-94434799	G	A	G	G	G	G	G	G	G	G	G	G	G	G	A	G	G	G	G	G	G	G	G	G	G	G	G	A	G	G	G	A	G	G	G	G	G	G	G	G	G	G	G	G	G	G	G	G	G
AX-94434989	G	G	T	T	T	T	T	G	T	T	G	G	T	T	G	T	T	T	G	T	T	T	G	G	G	T	G	G	G	G	T	G	T	G	T	T	G	T	T	G	G	G	G	T	G	G	G	G	G
AX-94435002	A	G	A	G	A	A	G	G	A	G	G	G	A	A	A	A	A	G	A	A	A	A	G	G	G	A	G	G	G	A	G	G	G	G	A	G	G	G	G	A	G	G	G	A	G	A	A	G	G
AX-94435183	T	T	T	T	T	T	T	T	T	T	T	T	T	T	T	T	T	T	T	T	T	T	T	T	T	T	T	T	T	T	T	T	T	T	T	T	T	T	T	T	T	T	T	T	T	T	T	T	T
AX-94435238	T	T	T	T	T	T	T	T	T	T	T	T	T	T	T	T	T	T	T	T	T	T	T	T	T	T	T	T	T	T	T	T	T	T	T	T	T	T	T	T	C	T	T	T	T	T	T	T	T
AX-94435252	G	G	G	G	G	G	G	G	G	G	C	G	G	G	C	G	G	G	C	G	G	G	C	G	C	G	C	G	G	G	G	G	G	G	G	G	G	G	G	G	C	G	G	G	G	G	G	G	C
AX-94435526	C	T	T	C	C	C	C	T	C	C	T	T	C	C	T	C	C	C	T	C	C	C	T	T	T	C	T	T	C	T	T	T	T	T	C	T	T	T	T	T	T	T	T	T	T	T	T	T	T
AX-94435697	A	A	A	A	A	A	A	T	A	A	T	T	A	A	A	A	A	A	A	A	A	A	A	A	T	A	T	T	A	A	A	A	A	T	A	A	T	T	A	A	A	A	A	A	A	A	A	A	A
AX-94435882	C	G	G	C	C	C	G	G	C	G	G	G	C	C	G	C	C	G	G	C	G	G	G	G	G	C	G	G	G	G	G	G	G	G	G	G	G	C	C	G	G	G	G	G	G	G	G	G	G
AX-94436169	C	C	C	C	C	C	C	C	C	C	C	C	C	C	C	C	C	C	C	C	C	C	C	C	C	C	C	T	C	C	C	C	C	T	T	C	C	C	C	C	C	C	T	C	C	C	C	C	C
AX-94436250	G	G	G	G	G	G	G	G	G	G	G	G	G	G	G	G	G	G	G	G	G	G	G	G	G	G	G	G	G	G	G	G	G	G	G	G	G	G	G	G	G	G	G	G	G	G	G	G	G
AX-94436530	A	A	A	A	A	A	A	N	A	A	A	A	A	A	A	A	A	A	A	A	A	A	A	A	A	A	A	A	A	A	A	G	G	A	A	A	A	A	A	A	A	A	A	G	A	A	A	A	A
AX-94436624	C	C	C	C	C	C	C	C	C	C	C	C	C	C	C	C	C	C	C	C	C	C	C	C	C	C	C	C	C	C	C	C	C	C	C	C	C	C	C	C	C	C	C	C	C	C	C	C	C
AX-94436930	C	T	T	C	C	C	C	C	C	C	C	T	C	C	C	C	C	C	C	C	C	C	C	C	C	C	C	C	T	C	T	T	C	C	C	T	T	C	C	C	C	C	T	T	C	C	C	T	C
AX-94436948	G	G	G	G	G	G	G	G	G	G	G	G	G	G	G	G	G	G	G	G	G	G	G	G	G	G	G	G	G	G	G	G	G	G	G	G	G	G	G	G	G	G	G	G	G	G	G	G	G
AX-94437143	T	T	T	T	T	T	T	C	T	T	T	C	T	T	C	T	T	T	C	T	C	C	C	C	T	T	T	T	C	T	T	C	C	T	T	T	C	T	T	T	C	C	C	C	T	T	T	C	C
AX-94437219	C	T	C	C	C	C	C	C	C	C	C	C	C	C	C	C	T	C	T	C	T	T	T	T	C	C	T	C	T	C	C	T	C	N	C	C	T	T	T	C	T	T	C	C	T	T	T	T	C
AX-94437380	T	T	T	T	T	T	T	T	T	T	T	T	T	T	C	T	T	T	T	T	T	T	C	C	C	T	T	T	T	T	T	T	T	T	T	C	C	C	T	T	C	C	T	C	T	C	C	T	T
AX-94437898	C	C	C	N	C	C	C	C	C	C	C	C	C	C	C	C	C	C	C	C	C	C	C	C	C	C	C	C	C	C	C	C	C	C	C	T	C	T	C	C	C	C	C	T	C	C	C	C	C
AX-94438051	C	C	C	C	C	C	C	C	C	C	C	C	C	C	C	C	C	C	C	C	C	C	C	C	C	C	C	C	C	C	C	C	C	C	C	T	C	C	C	C	C	T	C	C	C	C	C	C	C
AX-94438244	C	A	A	C	C	C	C	A	C	C	A	A	C	C	A	C	C	C	C	C	A	A	C	A	C	C	A	C	A	C	A	A	A	N	A	A	C	A	A	A	A	A	C	A	A	A	A	A	C
AX-94438643	C	C	C	C	C	C	C	C	C	C	C	C	C	C	C	C	C	C	C	C	C	C	C	C	C	C	C	C	C	C	C	C	T	C	C	C	C	C	C	C	C	C	C	T	C	C	C	C	C
AX-94438815	T	C	T	T	T	T	T	C	T	T	C	C	T	T	T	T	T	T	C	T	C	C	C	C	C	T	C	T	C	T	C	C	C	C	T	N	C	T	C	T	C	C	C	T	N	T	T	C	C
AX-94439321	T	T	G	T	T	T	T	T	T	T	G	T	T	T	G	T	T	T	G	T	T	T	T	G	T	T	T	G	G	G	G	T	G	N	T	G	T	G	G	T	T	T	G	G	T	G	G	G	G
AX-94439358	C	C	C	C	C	C	C	C	C	C	C	C	C	C	C	C	C	C	C	C	C	C	C	C	C	C	C	C	C	C	C	C	C	C	C	C	C	C	C	C	C	C	C	C	C	C	C	C	C
AX-94439386	G	G	G	G	G	G	G	A	G	G	G	G	G	G	A	G	G	G	G	G	G	G	G	G	G	G	G	A	G	G	G	A	A	G	A	G	A	G	G	G	G	G	G	G	G	G	G	G	G
AX-94439426	T	T	G	T	T	T	T	G	T	T	T	G	T	T	G	T	T	T	T	T	T	T	T	G	G	T	G	T	T	T	T	T	G	T	G	G	G	T	T	T	G	G	T	G	G	G	G	T	T
AX-94439758	T	C	T	T	T	T	T	T	T	T	T	T	T	T	T	T	T	T	T	T	T	T	T	T	T	T	T	T	T	T	T	T	T	T	T	T	C	T	T	T	T	T	C	T	C	T	T	T	T
AX-94440104	T	T	T	T	T	T	T	T	T	T	T	T	T	T	T	T	T	T	T	T	T	T	T	G	T	T	T	T	T	T	T	T	T	T	T	T	T	T	T	T	T	T	T	T	T	T	T	T	T
AX-94440361	G	G	T	G	G	G	G	T	G	G	T	G	G	G	T	G	G	G	T	G	T	T	T	T	T	G	G	T	T	G	T	G	T	T	T	T	G	G	G	G	T	T	T	G	T	T	T	G	T
AX-94440483	A	T	T	A	T	T	T	T	T	T	T	A	T	T	A	T	T	T	A	T	T	T	A	T	T	T	A	A	T	A	T	A	T	T	T	A	T	A	T	T	A	T	T	A	T	T	T	T	A
AX-94440712	G	G	G	G	G	G	G	G	G	G	G	G	G	G	G	G	G	G	G	G	G	G	G	G	G	G	G	G	G	G	G	G	G	G	G	G	G	G	G	G	G	A	G	G	G	G	G	G	G
AX-94441635	C	C	T	C	C	C	C	C	C	C	C	C	C	C	T	C	C	C	C	C	C	C	T	C	C	C	C	C	C	T	T	C	C	T	C	T	C	C	T	C	C	C	C	C	T	C	C	T	C
AX-94441826	C	C	C	C	C	C	C	C	C	C	C	C	C	C	C	C	C	C	C	C	C	C	C	C	C	C	C	C	C	C	C	C	C	C	C	C	C	C	C	C	C	C	C	C	C	C	C	C	C
AX-94442305	A	A	A	A	A	A	A	A	A	A	A	A	A	A	A	A	A	A	A	A	A	A	A	A	A	A	A	A	A	A	A	A	A	A	A	A	A	A	A	A	A	A	A	A	A	A	A	A	A
AX-94442342	T	T	T	T	T	T	T	T	T	T	T	T	T	T	T	T	T	T	T	T	T	T	T	T	T	T	T	T	T	T	T	T	T	T	T	T	T	T	T	T	T	T	T	C	T	T	T	T	T
AX-94442440	G	A	A	G	A	A	A	A	A	A	A	A	A	A	G	A	A	A	A	A	A	A	A	A	A	G	G	A	G	G	G	A	A	G	A	A	A	A	G	A	A	A	A	A	A	A	A	A	G
AX-94442584	C	G	G	C	C	C	C	G	C	C	G	G	C	C	G	C	C	C	G	C	G	G	G	G	C	C	G	C	G	G	G	C	G	G	C	G	G	C	C	C	G	G	C	C	G	G	G	G	G
AX-94442743	G	G	A	G	G	G	G	A	G	G	G	A	G	G	A	G	G	G	A	G	A	A	G	G	G	G	G	G	A	G	G	A	A	G	G	A	A	G	G	G	G	G	A	G	A	G	G	A	A
AX-94443065	G	G	G	G	G	G	G	G	G	G	G	C	G	G	G	G	C	G	G	G	G	G	C	G	C	G	G	C	G	C	C	C	C	G	G	G	G	G	G	C	G	C	G	G	G	G	G	C	G
AX-94443246	T	T	T	T	T	T	T	T	T	T	T	T	T	T	T	T	T	T	T	T	T	T	T	T	T	T	T	T	T	T	T	T	T	T	T	T	T	T	T	T	T	T	T	T	T	T	T	T	T
AX-94443369	G	G	G	G	G	G	G	G	G	G	G	G	G	G	G	G	G	G	G	G	G	G	G	G	G	G	G	G	C	G	G	C	G	C	G	G	G	G	G	C	G	G	G	G	G	G	G	G	G
AX-94443825	G	G	G	G	G	G	G	G	G	G	G	G	G	G	G	G	G	G	G	G	G	G	G	G	G	G	G	G	G	G	G	G	A	A	G	G	G	A	G	G	G	A	G	G	G	G	G	G	G
AX-94443889	T	C	T	T	T	T	T	T	T	T	C	T	T	T	C	T	T	T	C	T	T	T	C	C	T	C	T	T	T	T	C	T	T	T	T	T	T	C	C	C	T	C	C	T	T	C	C	T	C
AX-94443992	C	T	C	C	C	C	C	C	C	C	C	C	C	C	C	C	C	C	C	C	T	T	C	T	T	C	C	C	C	C	C	C	C	C	C	C	T	C	C	C	T	C	C	C	C	C	C	T	C
AX-94444084	G	G	G	G	G	G	G	G	G	G	G	C	G	G	G	G	G	G	G	G	G	G	G	G	G	G	G	G	G	G	G	G	G	G	G	G	G	C	G	G	G	G	C	C	G	G	G	G	G
AX-94444273	G	G	G	G	G	G	G	G	G	G	G	G	G	G	G	G	G	G	G	G	G	G	G	G	G	G	G	G	G	G	G	G	G	G	G	G	G	G	G	G	G	G	G	G	G	G	G	G	G
AX-94444496	G	G	G	G	G	G	G	G	G	G	G	A	G	G	A	G	G	G	G	G	A	A	G	G	G	G	G	A	G	G	G	G	G	G	G	A	G	G	G	G	G	G	A	G	G	G	G	G	G
AX-94444520	C	C	C	C	C	C	C	C	C	C	N	T	C	C	C	C	C	C	C	C	C	C	C	C	C	C	C	C	C	C	C	T	C	C	C	C	C	C	C	C	C	C	C	C	C	C	C	C	C
AX-94444526	T	T	T	T	T	T	T	T	T	T	C	C	T	T	C	T	T	T	T	T	T	T	C	T	T	T	T	T	T	T	C	C	C	T	T	T	C	C	T	T	T	C	T	T	T	T	T	T	T
AX-94444544	T	C	C	T	T	T	T	C	T	T	C	C	T	T	C	T	T	T	C	T	C	C	C	C	C	T	C	C	C	C	C	T	C	C	T	C	C	C	T	C	C	T	C	C	C	C	C	C	C
AX-94444906	G	T	T	T	G	G	T	T	G	T	T	T	G	G	T	G	G	T	T	G	G	G	T	T	T	G	T	G	T	T	G	G	T	T	G	T	G	T	T	G	T	G	T	T	T	T	T	T	T
AX-94445382	A	A	A	A	A	A	A	A	A	A	A	A	A	A	A	A	A	A	A	A	A	A	A	A	A	A	A	A	A	A	A	A	A	A	A	A	A	A	A	A	A	A	A	A	A	A	A	A	A
AX-94445780	G	G	G	G	G	G	G	G	G	G	G	G	G	G	G	G	G	G	G	G	G	G	G	G	G	G	G	G	G	G	G	G	G	G	G	G	G	G	G	G	G	G	G	G	G	G	G	G	G
AX-94445910	G	G	G	G	G	G	G	A	G	G	G	A	G	G	G	G	G	G	G	G	G	G	G	G	G	G	G	G	G	G	G	G	G	G	G	G	G	G	G	G	G	G	G	G	G	G	G	G	G
AX-94446430	G	G	G	G	G	G	G	G	G	G	G	G	G	G	T	G	G	G	G	G	T	T	G	G	G	G	G	G	G	G	G	T	T	T	G	G	T	G	G	G	G	G	G	T	T	G	G	G	G
AX-94446514	A	C	C	A	A	A	C	N	C	C	C	N	A	A	C	C	A	C	C	A	C	C	C	C	C	A	C	A	C	C	C	A	C	C	C	C	C	A	C	A	A	A	C	C	C	C	C	C	A
AX-94446663	T	C	T	C	C	C	C	C	C	C	C	C	C	C	T	C	C	C	T	C	C	C	T	T	N	T	T	T	T	T	T	C	T	T	C	T	T	C	C	T	T	C	C	N	T	T	T	T	T
AX-94446754	G	G	G	G	G	G	G	A	G	G	G	A	G	G	A	G	G	G	G	G	G	G	A	G	G	G	A	G	G	A	A	G	A	A	G	G	G	G	A	G	G	G	G	G	A	G	G	G	G
AX-94446842	G	C	C	G	G	G	G	G	G	G	C	G	G	G	C	G	G	G	G	G	C	C	G	C	G	C	C	C	G	G	C	G	G	G	G	C	C	G	G	G	G	G	G	G	G	G	G	C	G
AX-94446956	T	T	T	T	T	T	T	G	T	T	T	T	T	T	G	T	T	T	G	T	T	T	T	T	T	T	G	T	T	T	T	G	G	T	T	T	T	T	T	T	G	T	G	G	T	T	T	T	G
AX-94447315	C	C	C	C	C	C	C	C	C	C	T	C	C	C	C	C	C	C	C	C	C	C	C	C	C	C	C	C	C	C	C	T	C	C	C	C	C	C	C	C	C	C	C	C	C	C	C	C	C
AX-94447475	T	T	T	T	T	T	T	T	T	T	T	T	T	T	T	T	T	T	T	T	T	T	T	T	T	T	T	T	T	T	T	T	T	T	T	T	T	T	T	T	T	T	T	T	T	T	T	T	T
AX-94447808	C	C	C	C	C	C	C	G	C	C	C	C	C	C	C	C	C	C	C	C	C	C	C	C	C	C	C	C	C	C	C	C	C	C	C	C	C	G	C	C	C	G	C	G	C	C	C	C	C
AX-94448564	A	G	G	A	A	A	A	A	A	A	G	G	A	A	G	A	G	A	G	A	A	A	G	G	G	G	G	G	G	G	G	A	G	A	A	G	G	G	G	G	G	A	G	A	G	G	G	G	G
AX-94448644	C	C	C	C	C	C	C	C	C	C	C	C	C	C	C	C	C	C	C	C	C	C	T	C	T	C	T	C	C	C	C	C	C	C	C	C	C	C	C	C	T	T	T	T	C	C	C	T	T
AX-94448732	C	C	C	T	C	C	T	C	T	T	C	C	C	C	T	T	T	T	C	C	C	C	T	C	T	T	C	T	C	C	C	T	T	C	C	C	C	C	C	T	C	T	C	T	C	C	C	C	C
AX-94448837	C	C	C	C	C	C	C	C	C	C	C	C	C	C	C	C	C	C	C	C	C	C	C	C	C	C	C	C	C	C	C	C	C	C	C	C	C	C	C	C	C	C	C	T	C	C	C	C	C
AX-94448897	C	C	T	C	C	C	C	T	C	C	C	T	C	C	T	C	C	C	T	C	C	C	T	C	C	C	T	C	C	C	C	C	T	T	C	T	C	T	C	N	C	T	C	T	C	C	C	C	T
AX-94449016	A	G	G	A	A	A	G	A	A	G	G	A	A	A	G	A	A	G	G	A	G	G	G	G	G	G	G	G	G	A	G	G	G	G	A	G	G	G	A	A	G	A	G	A	G	G	G	G	G
AX-94449276	T	T	T	T	T	T	T	T	T	T	T	T	T	T	T	T	T	T	T	T	T	T	T	T	T	T	T	T	T	T	T	T	T	T	T	T	T	T	T	T	T	T	T	T	T	T	T	T	T
AX-94449281	A	A	G	A	A	A	A	A	A	A	G	G	A	A	A	A	A	A	A	A	A	A	A	G	A	A	A	A	G	A	A	G	G	A	A	G	A	G	A	A	A	A	A	G	G	G	G	A	A
AX-94449361	T	T	T	T	T	T	T	T	T	T	T	T	T	T	T	T	T	T	T	T	T	T	T	T	T	T	T	T	T	T	T	T	T	T	T	T	T	C	T	T	T	C	T	C	T	T	T	T	T
AX-94449625	A	G	G	A	A	A	A	G	A	A	G	G	A	A	A	A	A	A	G	A	G	G	A	G	A	A	A	G	A	A	G	A	G	A	A	G	G	G	A	A	A	A	G	G	G	G	G	G	G
AX-94449793	G	G	G	G	G	G	G	G	G	G	G	G	G	G	G	G	A	G	A	G	G	G	G	G	G	G	G	G	G	A	A	G	G	G	G	G	G	G	A	G	G	G	G	A	G	G	G	G	G
AX-94450105	A	G	A	A	A	A	A	G	A	A	G	A	A	A	A	A	A	A	A	A	G	G	A	G	A	A	A	A	G	A	G	G	A	N	A	G	A	A	A	G	A	A	A	G	G	G	G	A	G
AX-94450565	T	T	G	T	T	T	T	T	T	T	G	T	T	T	T	T	T	T	T	T	T	T	T	G	G	T	T	G	G	T	G	G	T	T	T	G	T	G	T	G	T	G	T	G	G	G	G	T	T
AX-94450731	A	A	A	A	A	A	A	A	A	A	A	A	A	A	A	A	A	A	A	A	A	A	A	A	A	A	A	A	A	A	A	A	A	A	A	A	A	A	A	A	A	A	A	A	A	A	A	T	A
AX-94450951	C	C	C	C	C	C	C	C	C	C	C	C	C	C	C	C	C	C	C	C	C	C	C	C	C	C	C	C	C	C	C	C	C	C	C	C	C	C	C	C	C	C	C	G	C	C	C	C	C
AX-94451125	T	T	T	T	T	T	T	T	T	T	T	T	T	T	T	T	T	T	N	T	T	T	T	T	T	T	T	T	T	T	T	T	T	T	T	T	T	T	T	T	T	T	T	T	T	T	T	T	T
AX-94451329	A	A	G	A	A	A	A	G	A	A	G	G	A	A	A	A	A	A	A	A	A	A	A	G	A	A	A	A	A	A	G	A	A	A	A	A	G	A	A	A	A	A	A	A	G	A	A	A	A
AX-94451683	G	G	G	G	G	G	G	G	G	G	G	G	G	G	C	G	G	G	G	G	G	G	C	C	C	G	G	G	G	G	G	G	G	G	G	C	C	C	G	G	C	C	G	C	G	C	C	G	G
AX-94451886	G	G	G	G	G	G	G	C	G	G	C	G	G	G	G	G	G	G	C	G	C	C	C	G	G	G	C	C	C	G	C	G	G	G	G	G	G	G	G	G	C	G	C	G	G	G	G	C	C
AX-94451889	C	C	G	C	C	C	C	G	C	C	C	G	C	C	G	C	C	C	G	C	C	C	C	G	C	C	C	C	C	C	C	G	G	C	C	C	G	C	C	C	C	C	C	G	G	G	G	C	G
AX-94451926	C	C	C	C	C	C	C	T	C	C	T	C	C	C	T	C	C	C	T	C	C	C	T	T	T	C	T	C	T	C	T	C	T	C	T	T	T	T	C	C	C	T	T	T	C	T	T	C	T
AX-94451977	A	A	G	A	A	A	G	G	A	G	A	G	A	A	G	A	A	G	G	A	G	G	A	A	G	A	G	G	A	G	G	A	G	G	A	G	A	G	G	A	G	G	G	A	G	A	A	A	G
AX-94452017	G	G	G	G	G	G	G	A	G	G	G	A	G	G	G	G	G	G	G	G	A	A	G	G	G	G	G	G	G	G	G	G	G	G	G	G	A	G	G	G	G	G	G	G	G	G	G	G	G
AX-94452219	T	T	T	T	T	T	T	T	T	T	T	T	T	T	T	T	T	T	T	T	T	T	T	T	T	T	T	T	T	T	T	T	T	T	T	T	T	T	T	T	T	T	T	G	T	T	T	T	T
AX-94452286	G	A	G	G	G	G	G	G	G	G	A	A	G	G	G	G	G	G	G	G	A	A	G	G	G	A	G	G	G	G	G	G	G	A	G	G	G	A	A	G	G	G	A	A	G	G	G	A	G
AX-94452396	N	T	C	C	C	C	C	C	C	C	C	C	C	C	C	C	C	C	C	C	C	C	C	C	T	C	C	C	T	C	C	C	C	C	C	C	C	T	C	C	N	C	T	C	T	C	C	C	T
AX-94452444	T	T	C	T	T	T	T	T	T	T	T	T	T	T	T	T	T	T	T	T	C	C	T	C	T	T	T	T	T	T	T	T	T	T	T	T	T	T	T	T	T	T	T	T	C	C	C	T	T
AX-94452600	A	A	A	A	A	A	A	A	A	A	A	A	A	A	A	A	A	A	A	A	A	A	A	A	A	A	A	A	A	A	A	A	A	A	A	A	A	A	A	A	A	A	A	A	A	A	A	A	A
AX-94452709	T	T	T	T	T	T	T	T	T	T	T	C	T	T	T	T	T	T	T	T	T	T	C	T	T	N	T	T	C	T	C	T	C	T	T	T	C	T	T	T	T	C	T	C	T	T	T	T	C
AX-94452757	T	C	T	T	T	T	T	T	T	T	T	T	T	T	T	T	T	T	T	T	C	C	T	T	T	T	T	T	T	T	T	T	T	T	T	T	T	T	T	T	T	T	T	C	T	T	T	T	T
AX-94453315	T	T	T	T	T	T	T	T	T	T	T	T	T	T	T	T	T	T	T	T	C	C	T	T	T	T	T	T	T	T	T	T	T	T	T	T	T	T	T	T	T	T	T	T	T	T	T	C	C
AX-94454241	C	C	C	C	C	C	C	C	C	C	C	C	C	C	C	C	C	C	C	C	T	T	C	C	C	C	C	C	C	C	C	T	C	C	C	C	C	C	C	C	C	C	C	T	C	C	C	C	C
AX-94454402	A	G	G	A	A	A	A	G	A	A	A	A	A	A	G	A	A	A	A	A	A	A	G	G	G	G	G	G	G	A	G	G	A	G	A	G	A	G	A	A	G	G	G	G	G	G	G	G	G
AX-94454408	G	G	G	G	G	G	G	G	G	G	G	G	G	G	G	G	G	G	G	G	G	G	G	G	G	G	G	G	G	G	G	G	G	G	G	G	G	G	G	G	G	G	G	G	G	G	G	G	G
AX-94454477	G	A	A	G	G	G	G	A	G	G	A	A	G	G	A	G	G	G	A	G	A	A	G	G	G	A	G	G	A	G	G	G	A	A	G	A	A	A	A	G	G	G	A	A	G	G	G	A	G
AX-94455296	T	T	C	T	T	T	T	T	T	T	T	T	T	T	C	T	T	T	C	T	T	T	T	C	T	T	T	C	C	C	C	T	C	N	T	C	T	C	C	T	T	T	C	C	T	C	C	C	C
AX-94455403	T	T	T	T	T	T	T	T	T	T	T	T	T	T	T	T	T	T	T	T	T	T	T	T	T	T	T	T	T	T	T	T	T	T	T	T	T	T	T	T	T	T	T	T	T	T	T	T	T
AX-94455747	G	G	G	G	G	G	G	G	G	G	G	G	G	G	G	G	G	G	G	G	G	G	G	G	A	G	G	G	G	G	G	G	G	G	G	G	G	G	G	G	G	G	G	G	G	G	G	G	G
AX-94456169	T	T	T	T	T	T	T	T	T	T	T	T	T	T	T	T	T	T	T	T	T	T	T	T	T	T	T	T	T	T	T	T	T	T	T	T	T	T	T	T	T	T	T	T	T	T	T	T	T
AX-94456575	T	T	T	T	T	T	T	T	T	T	T	T	T	T	T	T	T	T	T	T	T	T	T	T	T	T	T	T	T	T	T	T	T	T	T	T	T	T	T	T	T	T	T	T	T	T	T	T	T
AX-94456723	G	G	G	G	G	G	G	G	G	G	G	G	G	G	G	G	G	G	G	G	G	G	G	G	G	G	G	G	G	G	G	G	G	G	G	G	G	G	G	G	G	G	G	G	G	G	G	G	G
AX-94456991	T	T	T	T	T	T	T	T	T	T	T	T	T	T	T	T	T	T	T	T	T	T	T	T	T	T	T	T	T	T	T	T	T	T	T	T	T	T	T	T	T	T	T	T	T	T	T	T	T
AX-94457065	G	G	G	G	G	G	G	G	G	G	G	G	G	G	G	G	G	G	G	G	G	G	G	G	G	G	G	G	G	G	G	G	G	G	G	G	G	G	G	G	G	G	G	G	G	G	G	G	G
AX-94457129	C	C	C	C	C	C	C	C	C	C	C	C	C	C	C	C	C	C	C	C	C	C	C	C	T	C	C	C	C	C	C	C	C	C	C	C	C	T	C	C	C	C	C	C	C	C	C	C	C
AX-94457532	A	G	A	A	A	A	A	A	A	A	A	A	A	A	A	A	A	A	A	A	A	A	A	A	A	A	A	A	A	A	A	A	A	A	A	A	A	G	A	A	A	A	A	A	A	A	A	A	A
AX-94457604	A	T	T	T	A	A	T	A	A	T	T	A	A	A	A	A	A	T	A	A	A	A	T	A	T	A	A	A	A	A	A	T	A	A	A	T	T	T	A	A	A	A	T	T	T	A	A	A	A
AX-94457680	G	G	G	G	G	G	G	G	G	G	G	G	G	G	G	G	G	G	C	G	G	G	G	C	C	G	G	G	C	G	G	G	G	C	C	G	G	G	G	C	C	C	G	G	G	C	C	C	G
AX-94457721	G	G	G	G	G	G	G	C	G	G	G	G	G	G	G	G	G	G	G	G	G	G	G	G	G	G	G	G	G	G	G	G	G	G	G	G	G	G	G	G	G	G	G	C	G	G	G	G	G
AX-94457852	T	T	T	T	T	T	T	T	T	T	T	T	T	T	T	T	T	T	T	T	T	T	T	T	T	T	T	T	T	T	T	T	T	T	T	T	T	T	T	T	T	T	T	T	T	T	T	T	T
AX-94457949	A	T	A	T	T	T	T	T	T	T	T	A	T	T	A	T	T	T	T	T	T	T	T	T	T	A	A	T	T	T	A	T	T	T	T	T	A	T	T	T	T	T	T	T	T	T	T	T	A
AX-94457966	T	T	T	T	T	T	T	T	T	T	T	T	T	T	T	T	T	T	T	T	T	T	T	T	T	T	T	T	T	T	T	T	T	T	T	T	T	T	T	T	T	T	T	T	T	T	T	T	T
AX-94458040	G	A	A	G	G	G	G	A	G	G	G	A	G	G	A	G	A	G	A	G	A	A	A	G	G	G	A	A	G	A	G	A	G	G	G	A	G	G	A	G	A	G	G	A	G	G	G	G	A
AX-94458136	G	G	G	G	G	G	G	G	G	G	G	G	G	G	G	G	G	G	G	G	G	G	G	G	G	G	G	G	G	G	G	G	G	G	G	G	G	G	G	G	G	G	G	G	G	G	G	G	G
AX-94458652	G	G	G	G	G	G	G	G	G	G	G	G	G	G	G	G	G	G	G	G	G	G	G	T	G	G	G	G	G	G	G	G	G	G	G	G	G	G	G	G	G	G	G	G	G	G	G	G	G
AX-94458766	A	A	A	A	A	A	A	A	A	A	A	A	A	A	A	A	A	A	A	A	A	A	A	A	A	A	A	A	A	A	A	A	A	A	A	A	A	A	A	A	A	A	A	G	A	A	A	A	A
AX-94459090	G	G	G	G	G	G	G	G	G	G	G	G	G	G	G	G	G	G	G	G	G	G	G	G	G	G	G	G	G	G	G	G	G	G	G	G	G	G	G	G	G	G	G	G	G	G	G	G	G
AX-94459169	C	C	C	C	C	C	C	C	C	C	G	C	C	C	G	C	C	C	C	C	G	G	G	G	G	C	G	G	C	C	G	C	C	C	C	C	G	G	C	G	G	G	G	C	C	G	G	C	C
AX-94459200	T	T	T	T	T	T	T	T	T	T	T	T	T	T	T	T	T	T	T	T	T	T	T	T	T	T	T	T	T	T	T	T	T	T	T	T	T	C	T	T	T	T	T	T	T	T	T	T	T
AX-94459250	A	A	C	A	A	A	A	A	A	A	C	A	A	A	C	A	A	A	C	A	C	C	A	C	C	A	C	C	A	C	C	A	A	A	C	C	C	C	C	A	C	A	C	A	C	C	C	A	C
AX-94459264	G	G	C	G	G	G	G	G	G	G	G	C	G	G	G	G	G	G	G	G	C	C	G	G	G	G	G	G	G	G	G	G	G	G	G	G	G	C	C	G	G	G	G	C	G	G	G	G	G
AX-94459577	G	G	C	G	G	G	G	C	G	G	G	C	G	G	C	G	C	G	G	G	C	C	G	C	G	C	G	C	G	G	G	C	C	G	G	G	C	G	C	G	G	G	G	G	C	C	C	G	G
AX-94459685	C	C	C	C	C	C	C	C	C	C	C	C	C	C	C	C	C	C	C	C	C	C	C	C	C	C	C	C	C	C	C	C	C	C	C	C	C	C	C	C	C	C	C	C	C	C	C	C	C
AX-94459904	C	T	C	C	C	C	C	C	C	C	C	C	C	C	C	C	C	C	C	C	C	C	C	C	T	C	C	C	T	C	C	T	T	C	C	C	C	T	C	C	T	C	T	T	C	C	C	C	C
AX-94459938	C	T	C	C	C	C	C	C	C	C	T	T	C	C	T	C	C	C	T	C	C	C	C	C	T	C	C	C	C	C	C	C	T	T	C	C	C	C	C	T	C	T	C	C	C	C	C	C	C
AX-94460734	C	A	A	A	C	C	A	A	A	A	C	A	C	C	A	A	C	A	A	C	A	A	A	A	A	C	A	C	A	A	A	C	A	A	C	A	A	A	A	C	A	C	A	A	A	A	A	A	A
AX-94461119	A	T	A	A	A	A	A	A	A	A	T	A	A	A	A	A	A	A	T	A	T	T	T	A	A	A	T	A	T	A	T	T	A	A	A	A	A	A	A	T	T	T	A	A	A	A	A	T	T
AX-94461370	T	T	A	A	A	A	A	T	A	A	T	A	A	A	T	A	A	A	T	A	T	T	T	A	T	A	A	T	A	T	T	T	T	A	T	A	T	A	A	A	A	N	T	T	T	A	A	A	A
AX-94461395	T	T	T	T	T	T	T	T	T	T	C	T	T	T	T	T	T	T	T	T	T	T	C	T	C	T	T	T	T	T	T	C	T	C	T	T	T	C	T	T	C	C	C	T	C	T	T	T	T
AX-94462123	T	C	C	T	T	T	T	C	T	T	C	T	T	T	T	T	T	T	T	T	T	T	T	T	T	T	C	T	T	C	C	T	T	C	T	C	C	C	T	T	C	C	T	C	C	C	C	C	C
AX-94462466	A	G	G	A	A	A	A	A	A	A	G	G	A	A	G	A	A	A	G	A	A	A	G	G	A	A	G	G	A	A	G	A	G	G	A	A	A	A	A	A	A	A	A	G	G	G	G	G	G
AX-94462571	G	G	G	G	G	G	G	C	G	G	G	G	G	G	G	G	G	G	G	G	G	G	G	G	C	G	G	G	G	G	G	G	G	G	G	G	G	C	G	G	G	G	G	G	G	G	G	G	G
AX-94462630	C	G	G	C	C	C	C	C	C	C	G	G	C	C	G	C	C	C	G	C	G	G	G	C	G	C	G	G	G	G	G	C	G	G	C	G	C	G	G	C	G	C	G	C	G	G	G	G	G
AX-94462858	A	G	A	A	A	A	A	G	A	A	G	A	A	A	A	A	A	A	G	A	G	G	G	G	A	A	G	G	G	G	G	G	G	A	A	A	A	G	A	A	G	G	G	A	A	G	G	G	G
AX-94463366	A	A	A	A	A	A	A	A	A	A	A	A	A	A	A	A	A	A	A	A	A	A	A	A	A	A	A	A	A	A	A	A	A	A	A	A	A	A	A	A	A	A	A	A	A	A	A	A	A
AX-94463375	C	C	C	C	C	C	C	G	C	C	G	G	C	C	C	C	C	C	C	C	C	C	C	C	C	C	C	C	C	C	C	C	C	G	C	C	C	C	C	C	C	C	C	G	C	C	C	C	C
AX-94463519	T	C	T	T	T	T	C	C	T	C	T	C	T	T	C	T	T	C	C	T	T	T	C	C	C	T	C	C	N	C	C	T	N	C	T	T	C	C	T	C	C	C	T	T	C	C	C	C	C
AX-94463626	C	T	C	C	C	C	C	C	C	C	C	T	C	C	C	C	C	C	C	C	T	T	C	C	T	C	C	C	C	C	C	T	T	C	T	C	C	T	C	C	C	T	C	T	C	C	C	T	C
AX-94463677	A	A	G	A	A	A	A	A	A	A	A	A	A	A	G	A	A	A	A	A	A	A	G	G	G	A	A	G	A	A	A	G	A	A	G	A	A	A	A	G	A	A	G	G	G	G	G	A	A
AX-94463854	T	T	C	T	T	T	T	T	T	T	T	T	T	T	T	T	T	T	T	T	C	C	T	C	T	T	T	T	T	T	T	T	T	T	T	T	T	T	T	T	T	T	T	T	C	C	C	T	T
AX-94463979	T	C	T	C	C	C	C	T	C	C	T	T	C	C	T	C	C	C	C	C	C	C	T	T	T	T	T	C	T	C	T	T	T	T	C	C	C	T	T	T	T	C	T	T	T	T	T	T	C
AX-94463982	T	T	T	T	T	T	T	T	T	T	T	T	T	T	T	T	T	T	C	T	C	C	C	T	T	T	T	T	C	T	T	T	T	T	T	T	T	T	T	T	T	T	C	T	T	T	T	C	C
AX-94463985	A	G	A	A	G	G	G	G	G	G	A	A	G	G	A	G	G	G	A	G	A	A	G	A	A	A	A	A	G	A	G	G	A	A	A	G	A	G	G	A	G	G	G	G	G	A	A	G	A
AX-94464243	T	T	T	T	T	T	T	T	T	T	T	T	T	T	T	T	T	T	T	T	T	T	T	T	T	T	T	C	T	T	T	T	T	T	T	T	T	C	T	T	T	T	T	C	T	T	T	T	T
AX-94464723	C	G	G	C	C	C	C	G	C	C	G	C	C	C	C	C	C	C	C	C	C	C	G	G	C	C	G	C	G	G	G	C	C	G	C	G	C	C	C	C	C	C	C	C	C	G	G	G	G
AX-94465053	T	T	G	T	T	T	T	T	T	T	G	T	T	T	T	T	T	T	T	T	T	T	T	G	N	T	T	T	G	T	T	T	T	T	T	T	T	G	T	T	T	T	G	T	T	G	G	T	T
AX-94465240	C	G	C	C	C	C	C	C	C	C	G	C	C	C	C	C	C	C	C	C	G	G	G	G	G	C	G	C	G	G	G	C	G	C	C	C	C	G	G	C	G	C	C	G	C	G	G	C	C
AX-94465382	A	A	A	A	A	A	A	A	A	A	A	A	A	A	A	A	A	A	A	A	A	A	A	A	A	A	A	A	A	A	A	A	A	A	A	A	A	A	A	A	A	C	A	C	A	A	A	A	A
AX-94465680	A	A	A	A	A	A	A	A	A	A	A	A	A	A	A	A	A	A	A	A	A	A	A	A	A	A	A	A	A	A	A	A	A	A	A	A	A	A	A	A	A	A	A	A	A	A	A	A	A
AX-94465863	T	A	A	T	T	T	T	T	T	T	A	A	T	T	A	T	T	T	A	T	T	T	A	T	T	A	A	A	A	A	A	T	A	A	T	A	A	A	A	A	T	A	A	T	A	A	A	A	A
AX-94465963	A	A	G	A	A	A	A	A	A	A	A	A	A	A	A	A	A	A	A	A	A	A	G	G	A	A	A	A	A	A	A	A	A	A	A	A	G	A	A	A	G	A	A	A	G	G	G	A	A
AX-94466102	A	A	A	A	A	A	A	A	A	A	A	C	A	A	C	A	A	A	A	A	A	A	A	A	A	A	A	A	A	A	C	A	A	A	A	A	A	A	A	A	A	A	A	A	A	A	A	A	A
AX-94466267	A	A	A	A	A	A	A	A	A	A	C	A	A	A	A	A	A	A	A	A	A	A	A	A	A	A	A	A	A	A	A	A	A	A	A	A	A	A	A	A	A	A	A	A	A	A	A	A	A
AX-94466287	G	A	G	G	G	G	A	A	G	A	A	G	G	G	G	G	G	A	G	G	A	A	G	G	A	G	A	G	A	G	G	G	A	A	G	G	G	G	G	G	A	G	A	G	A	G	G	A	A
AX-94467360	A	A	G	A	A	A	A	G	A	A	A	G	A	A	G	A	A	A	G	A	A	A	G	G	A	A	G	A	G	A	G	A	A	A	A	A	A	G	A	A	G	A	A	G	A	G	G	G	A
AX-94467468	C	C	G	C	C	C	C	C	C	C	C	C	C	C	C	C	C	C	C	C	C	C	G	C	C	C	G	C	C	C	G	C	C	G	C	C	C	G	C	C	G	C	C	G	C	C	C	C	G
AX-94467581	G	A	G	A	A	A	A	G	A	A	G	A	A	A	G	A	A	A	A	A	A	A	G	G	G	G	G	A	A	G	G	A	G	G	G	G	G	G	G	G	G	A	A	A	G	G	G	G	A
AX-94467710	G	G	G	G	G	G	G	G	G	G	G	G	G	G	G	G	G	G	A	G	G	G	G	A	A	G	A	G	G	G	G	A	A	G	N	G	G	G	G	A	A	A	G	G	G	G	G	G	A
AX-94467726	A	A	A	A	A	A	A	G	A	A	A	G	A	A	A	A	A	A	A	A	A	A	A	A	A	A	A	A	G	A	G	G	A	A	G	G	G	A	A	A	A	A	A	G	A	A	A	G	A
AX-94467784	T	T	T	T	T	T	T	C	T	T	T	C	T	T	C	T	T	T	C	T	C	C	T	T	T	T	C	T	T	C	T	T	T	T	T	T	C	T	T	C	C	T	C	T	C	C	C	T	C
AX-94467830	G	G	G	G	G	G	G	G	G	G	G	G	G	G	G	G	G	G	G	G	A	A	G	G	G	G	G	G	G	G	G	G	G	G	G	G	G	G	G	G	A	A	G	G	G	G	G	G	G
AX-94468166	A	A	A	A	A	A	A	A	A	A	C	A	A	A	A	A	A	A	A	A	A	A	C	C	A	A	A	A	A	A	A	C	C	A	A	A	A	C	A	A	A	A	A	C	A	A	A	A	A
AX-94468289	C	G	C	C	C	C	C	C	C	C	C	C	C	C	G	C	G	C	G	C	G	G	G	G	G	G	G	G	G	C	G	G	G	G	C	C	C	C	C	G	G	G	G	G	G	G	G	G	G
AX-94468489	C	C	C	C	C	C	C	C	C	C	C	C	C	C	C	C	C	C	C	C	A	A	C	C	C	A	C	C	C	C	C	C	C	C	C	C	C	C	A	C	C	C	C	C	C	C	C	C	C
AX-94469815	A	G	G	A	A	A	G	A	A	G	A	G	A	A	G	A	A	G	G	A	A	A	G	G	G	G	G	A	G	G	G	A	A	G	G	G	G	G	G	G	A	G	G	A	G	G	G	A	G
AX-94470119	A	G	G	A	A	A	G	G	A	G	G	A	A	A	G	A	A	G	G	A	A	A	G	G	A	A	G	A	G	G	G	A	G	G	G	G	G	A	G	A	A	A	G	A	G	G	G	G	G
AX-94470163	G	G	G	G	G	G	G	G	G	G	G	G	G	G	G	G	G	G	G	G	A	A	G	G	G	G	G	G	G	G	G	A	G	G	G	G	G	G	G	G	G	G	G	A	G	G	G	G	G
AX-94470781	C	C	C	C	C	C	C	C	C	C	C	C	C	C	C	C	C	C	C	C	C	C	C	C	C	C	C	C	C	C	C	C	C	C	C	C	C	C	C	C	C	C	C	C	C	C	C	C	C
AX-94470854	C	C	C	C	C	C	C	C	C	C	C	C	C	C	C	C	C	C	C	C	C	C	C	C	C	C	C	C	C	C	C	C	C	C	C	C	C	G	C	C	C	C	C	G	C	C	C	C	C
AX-94471569	C	G	G	C	C	C	C	G	C	C	G	G	C	C	G	C	C	C	G	C	G	G	G	C	C	C	G	G	G	C	G	C	G	G	C	G	G	G	C	G	G	G	G	G	G	C	C	G	G
AX-94471577	C	C	C	C	C	C	C	C	C	C	C	C	C	C	C	C	C	C	C	C	C	C	C	C	C	C	C	C	C	C	C	C	C	C	C	C	C	C	C	C	C	C	C	C	C	C	C	C	C
AX-94471922	T	T	T	T	T	T	T	T	T	T	T	T	T	T	T	T	T	T	T	T	T	T	T	T	T	T	T	T	T	T	T	T	T	T	T	T	T	T	T	T	T	T	T	T	T	T	T	T	T
AX-94472212	G	G	G	G	G	G	G	G	G	G	G	G	G	G	G	G	G	G	G	G	G	G	G	G	G	G	G	G	G	G	G	G	G	G	G	G	G	G	G	G	G	G	G	G	G	G	G	G	G
AX-94472219	C	C	G	C	C	C	C	G	C	C	C	G	C	C	C	C	G	C	C	C	C	C	G	G	C	C	G	C	C	G	G	G	G	C	C	G	G	G	C	G	G	G	G	C	G	G	G	G	C
AX-94472288	T	T	T	T	T	T	T	T	T	T	T	T	T	T	T	T	T	T	T	T	T	T	T	T	T	T	T	T	T	T	C	T	T	T	T	T	T	T	T	T	T	T	T	T	T	T	T	T	T
AX-94472344	T	T	T	T	T	T	T	T	T	T	T	T	T	T	T	T	T	T	T	T	C	C	T	T	T	T	T	T	T	T	C	C	T	T	T	T	T	C	T	C	T	C	T	C	T	T	T	T	T
AX-94472856	T	T	C	T	T	T	T	C	T	T	C	C	T	T	C	T	C	T	C	T	C	C	C	T	T	C	C	C	C	T	C	C	C	C	T	C	C	C	T	C	C	C	T	C	T	C	C	C	C
AX-94473370	C	C	C	C	C	C	C	C	C	C	C	C	C	C	C	C	C	C	C	C	C	C	C	G	G	C	G	C	C	C	G	C	C	G	C	C	C	C	C	C	G	C	G	C	C	G	G	C	G
AX-94474044	G	G	G	G	G	G	G	G	G	G	C	G	G	G	C	G	G	G	G	G	G	G	G	G	G	G	G	G	G	G	G	G	G	G	G	G	G	G	G	G	G	G	C	G	G	G	G	G	G
AX-94474207	C	T	C	C	T	T	T	T	T	T	C	C	T	T	C	T	T	T	T	T	C	C	T	T	C	T	T	C	T	T	T	T	C	N	T	C	T	C	T	T	C	C	C	C	C	T	T	C	T
AX-94474486	A	A	A	A	A	A	A	A	A	A	A	A	A	A	A	A	A	A	A	A	A	A	G	A	G	A	G	A	A	A	A	A	A	A	A	A	A	A	A	A	G	G	G	G	A	A	A	G	G
AX-94474579	C	T	T	C	C	C	C	T	C	C	T	T	C	C	T	C	C	C	T	C	T	T	T	T	T	C	T	C	T	T	T	T	T	T	C	T	T	T	T	C	T	T	T	C	T	T	T	T	T
AX-94474770	A	A	A	A	A	A	A	G	A	A	G	G	A	A	G	A	A	A	G	A	G	G	G	G	G	G	G	A	G	G	A	G	A	G	A	G	G	G	G	G	G	G	G	G	G	G	G	G	G
AX-94475129	G	G	T	G	G	G	G	G	G	G	G	G	G	G	T	G	G	G	G	G	G	G	T	G	G	G	G	G	T	G	G	G	T	N	G	T	G	T	G	G	G	G	G	G	T	T	T	G	T
AX-94475367	A	A	G	G	G	G	G	G	G	G	G	A	G	G	A	G	A	G	A	G	G	G	G	A	G	A	A	G	G	A	A	A	A	G	G	A	A	G	G	G	G	G	G	A	A	G	G	A	A
AX-94475399	T	T	T	C	C	C	C	T	C	C	T	T	C	C	T	C	N	C	C	C	T	T	T	C	T	C	C	T	T	C	C	C	C	T	C	T	T	T	C	T	T	T	C	T	T	C	N	T	C
AX-94475440	C	C	C	C	C	C	C	C	C	C	C	T	C	C	C	C	C	C	C	C	C	C	C	C	C	T	T	C	C	C	T	C	T	T	C	C	T	T	C	C	C	C	T	C	T	C	C	C	C
AX-94475524	G	G	G	G	G	G	G	G	G	G	G	G	G	G	G	G	G	G	G	G	G	G	G	G	G	G	G	G	G	G	G	G	G	G	G	G	G	G	G	G	G	G	G	T	G	G	G	G	G
AX-94475547	T	C	T	T	T	T	T	T	T	T	T	T	T	T	T	T	C	T	C	T	T	T	C	T	C	T	C	T	T	T	T	C	T	C	T	T	C	T	C	T	T	T	T	C	T	T	T	T	C
AX-94475556	C	C	T	C	C	C	C	T	C	C	C	T	C	C	C	C	C	C	T	C	C	C	C	T	C	C	C	C	C	C	C	C	T	C	C	C	T	C	C	C	C	C	C	T	C	T	T	T	T
AX-94475756	T	T	T	T	T	T	T	T	T	T	T	T	T	T	T	T	T	T	T	T	T	T	T	T	T	T	T	T	T	T	T	T	T	T	T	T	T	T	T	T	T	T	T	T	T	T	T	T	T
AX-94475816	C	C	C	T	T	T	T	C	T	T	C	C	T	T	C	T	T	T	T	T	C	C	C	C	C	T	C	C	C	T	C	C	C	C	C	C	C	C	T	C	C	C	C	C	C	C	C	T	C
AX-94475972	C	C	C	C	C	C	C	C	C	C	C	C	C	C	C	C	C	C	C	C	C	C	C	C	G	C	C	C	G	C	C	G	C	G	C	C	C	C	C	G	C	C	C	G	C	C	C	C	C
AX-94476240	C	C	C	C	C	C	C	C	C	C	C	C	C	C	C	C	C	C	C	C	C	C	C	C	C	C	C	C	C	C	C	C	C	C	C	C	C	T	C	C	C	T	C	T	C	C	C	C	C
AX-94476470	A	A	A	A	A	A	A	A	A	A	A	A	A	A	A	A	A	A	A	A	A	A	A	A	A	A	A	A	A	A	A	A	A	A	A	A	A	A	A	A	A	A	A	A	A	A	A	A	A
AX-94476767	G	A	A	G	G	G	G	A	G	G	G	A	G	G	A	G	G	G	G	G	G	G	G	A	G	G	A	G	G	G	G	A	G	G	A	A	G	A	A	A	A	A	G	A	A	A	A	G	G
AX-94476859	G	G	A	G	G	G	G	A	G	G	G	G	G	G	A	G	G	G	A	G	G	G	G	A	G	G	G	A	G	G	G	G	A	N	G	A	G	A	G	G	G	G	G	A	A	A	A	G	A
AX-94477156	C	T	T	T	C	C	T	C	C	T	T	C	C	C	T	C	T	T	T	C	T	T	T	T	T	C	T	T	T	C	T	T	T	C	T	T	T	T	C	T	T	T	T	T	T	C	C	T	T
AX-94477407	G	G	G	G	G	G	G	G	G	G	G	G	G	G	G	G	G	G	G	G	G	G	G	G	G	G	G	G	G	G	G	G	G	G	G	G	G	G	G	G	G	G	G	G	G	G	G	G	G
AX-94477489	A	A	A	A	A	A	A	A	A	A	A	A	A	A	A	A	A	A	A	A	A	A	A	A	A	A	A	A	A	A	A	A	A	A	A	A	A	A	A	A	A	A	A	A	A	A	A	A	A
AX-94477704	C	C	C	C	C	C	C	T	C	C	C	C	C	C	C	C	C	C	C	C	C	C	C	C	C	C	C	C	C	C	C	C	C	C	C	C	C	C	C	C	C	C	C	C	C	C	C	C	C
AX-94478203	C	C	C	C	C	C	C	C	C	C	C	C	C	C	C	C	C	C	C	C	C	C	C	C	A	C	C	C	C	C	C	C	C	C	C	C	C	C	C	C	C	C	C	C	C	C	C	C	C
AX-94478216	G	G	G	G	G	G	G	T	G	G	G	T	G	G	T	G	G	G	T	G	G	G	G	G	T	G	G	G	G	G	T	G	G	G	G	G	T	G	G	T	T	G	T	G	G	G	G	G	T
AX-94478254	C	C	C	C	T	T	C	T	C	C	T	T	T	T	C	T	C	C	T	T	T	T	T	T	T	C	T	C	T	C	T	C	T	C	C	C	T	C	C	T	T	C	C	T	T	T	T	T	C
AX-94478440	G	G	A	G	G	G	G	G	G	G	G	A	G	G	A	G	G	G	G	G	A	A	G	G	G	G	G	G	G	G	G	A	G	G	G	A	G	G	G	G	G	A	G	A	A	A	A	G	G
AX-94478514	A	A	A	A	A	A	A	A	A	A	A	A	A	A	C	A	A	A	C	A	C	C	C	A	A	A	A	C	C	A	A	C	C	C	C	A	A	A	A	A	C	A	C	C	A	A	A	A	C
AX-94478919	C	C	C	C	C	C	C	C	C	C	C	C	C	C	C	C	C	C	C	C	C	C	A	A	C	C	A	C	C	C	C	C	C	C	C	C	A	C	C	A	C	A	A	A	C	C	C	C	A
AX-94479119	G	G	A	G	G	G	G	G	G	G	A	A	G	G	A	G	G	G	A	G	G	G	A	A	G	A	G	G	A	A	G	G	G	A	G	A	A	A	A	A	A	A	A	G	A	A	A	A	A
AX-94479272	G	G	G	G	G	G	G	G	G	G	G	G	G	G	G	G	G	G	G	G	G	G	G	G	G	G	G	C	G	G	G	G	G	G	G	G	G	G	G	G	G	G	G	C	G	G	G	G	G
AX-94479553	A	A	A	A	A	A	A	A	A	A	A	A	A	A	A	A	A	A	A	A	A	A	A	A	A	A	A	A	A	A	A	A	A	A	A	A	A	A	A	A	A	A	A	G	A	A	A	A	A
AX-94480050	C	C	C	C	C	C	C	A	C	C	C	C	C	C	C	C	C	C	C	C	C	C	C	C	C	C	C	C	C	C	A	A	A	A	A	C	A	C	C	C	C	C	C	C	C	C	C	C	C
AX-94480220	A	A	A	A	A	A	A	G	A	A	A	A	A	A	A	A	A	A	A	A	A	A	A	A	A	A	A	A	G	A	G	G	G	A	G	G	G	A	A	G	A	A	A	G	A	A	A	G	A
AX-94480399	G	G	T	G	G	G	G	G	G	G	G	G	G	G	G	G	G	G	T	G	T	T	T	T	T	T	T	T	G	G	T	G	G	G	G	G	G	G	T	T	T	T	G	G	G	T	T	G	G
AX-94480511	T	C	T	T	T	T	T	C	T	T	C	C	T	T	T	T	T	T	C	T	C	C	T	C	C	C	C	C	C	T	T	T	T	C	T	T	T	C	T	T	C	T	T	C	T	C	C	T	T
AX-94480799	T	T	T	T	T	T	T	T	T	T	T	T	T	T	C	T	T	T	T	T	T	T	T	T	T	T	T	T	T	T	T	T	T	T	T	T	T	T	T	T	T	T	T	T	T	T	T	T	T
AX-94480929	A	A	A	A	A	A	A	A	A	A	A	A	A	A	A	A	A	A	A	A	A	A	A	A	A	A	A	A	A	A	A	A	A	A	A	A	A	A	A	A	A	G	A	G	A	A	A	A	A
AX-94481094	A	A	A	A	A	A	A	A	A	A	A	A	A	A	A	A	A	A	G	A	A	A	A	A	A	A	A	A	A	G	A	A	A	A	G	A	A	A	N	A	A	G	A	G	A	A	A	A	G
AX-94481552	A	C	A	A	A	A	A	A	A	A	C	A	A	A	A	A	A	A	C	A	A	A	A	A	A	A	C	C	A	A	A	A	A	C	A	C	A	A	A	A	C	A	C	A	A	A	A	C	C
AX-94481626	A	C	A	C	A	A	C	A	A	C	C	A	A	A	C	A	A	C	A	A	C	C	C	C	C	A	C	C	C	C	C	C	C	A	A	C	C	C	A	A	A	A	C	C	A	C	C	A	C
AX-94481774	G	G	G	G	G	G	G	G	G	G	G	G	G	G	G	G	G	G	G	G	G	G	G	G	G	G	G	G	G	A	G	G	G	G	G	G	G	G	G	G	G	G	G	A	G	G	G	G	G
AX-94482605	C	C	C	C	C	C	C	C	C	C	C	C	C	C	C	C	C	C	C	C	C	C	C	T	C	C	C	C	C	C	T	C	C	C	C	C	C	T	C	T	C	C	C	C	C	T	T	C	C
AX-94482613	T	T	C	T	T	T	T	T	T	T	T	T	T	T	T	T	T	T	T	T	C	C	T	T	T	T	T	C	T	T	C	T	T	T	T	T	T	T	T	C	C	C	T	T	T	T	T	T	T
AX-94483043	C	C	C	C	C	C	C	C	C	C	C	C	C	C	C	C	C	C	C	C	C	C	C	C	C	C	C	C	C	C	C	C	C	C	C	C	C	C	C	C	C	C	C	C	C	C	C	C	C
AX-94483422	T	T	T	T	T	T	T	T	T	T	T	T	T	T	T	T	T	T	T	T	C	C	T	T	C	T	C	T	T	T	T	T	T	C	T	T	C	C	T	T	C	C	T	T	T	T	T	T	T
AX-94483674	T	T	T	T	T	T	T	T	T	T	T	T	T	T	T	T	T	T	T	T	T	T	T	T	T	T	T	T	T	T	T	T	T	T	T	T	T	T	T	T	T	T	T	T	T	T	T	T	T
AX-94483885	C	C	C	C	C	C	C	C	C	C	C	G	C	C	C	C	C	C	C	C	C	C	G	C	C	C	C	C	C	C	C	C	G	C	C	C	G	G	C	C	C	G	C	C	C	C	C	C	C
AX-94484239	A	A	A	A	A	A	A	A	A	A	A	A	A	A	A	A	A	A	A	A	A	A	A	A	A	A	A	A	A	A	A	A	A	A	A	A	A	A	A	A	A	A	A	A	A	A	A	A	A
AX-94484295	A	A	A	A	A	A	A	A	A	A	A	A	A	A	A	A	A	A	A	A	A	A	A	A	A	A	A	A	A	A	A	A	A	A	A	A	A	A	A	A	A	A	A	A	A	A	A	A	A
AX-94484859	C	G	C	C	C	C	C	C	C	C	G	C	C	C	C	C	G	C	C	C	C	C	G	G	C	C	G	C	G	G	C	C	G	C	C	C	G	C	G	G	C	C	C	C	G	G	G	G	C
AX-94485944	T	T	T	T	T	T	T	T	T	T	T	T	T	T	T	T	T	T	T	T	T	T	T	T	T	T	T	T	T	T	T	T	T	T	T	T	T	T	T	T	T	T	T	T	T	T	T	T	T
AX-94486038	G	G	G	G	G	G	G	G	G	G	G	G	G	G	G	G	G	G	G	G	G	G	G	G	G	G	G	G	G	G	G	G	G	G	G	G	G	G	G	G	G	G	G	G	G	G	G	G	G
AX-94486277	G	T	T	G	T	T	G	G	G	G	T	T	T	T	T	T	T	G	T	T	T	T	T	T	G	T	G	G	T	T	T	G	T	G	G	T	T	T	T	G	T	G	T	T	T	T	T	T	T
AX-94486279	A	A	A	A	A	A	A	A	A	A	A	A	A	A	A	A	A	A	A	A	A	A	A	A	A	A	A	A	A	A	A	A	A	A	A	A	A	A	A	T	A	A	A	A	A	A	A	A	A
AX-94486290	T	T	T	T	T	T	T	T	T	T	T	T	T	T	T	T	T	T	T	T	T	T	T	T	C	T	T	T	C	T	C	T	T	N	C	T	T	C	T	T	C	T	C	T	T	T	T	C	T
AX-94487377	G	G	G	G	G	G	G	G	G	G	G	G	G	G	G	G	G	G	G	G	G	G	G	G	G	G	G	G	G	G	G	G	G	G	G	G	G	G	G	G	G	G	G	G	G	G	G	G	G
AX-94487713	G	T	T	G	T	T	T	G	T	T	T	T	T	T	T	T	T	T	T	T	T	T	G	T	G	G	T	G	G	T	G	T	G	G	T	T	G	G	T	T	G	G	G	G	T	T	T	T	G
AX-94488007	C	C	G	C	C	C	C	C	C	C	C	C	C	C	G	C	C	C	C	C	C	C	C	C	C	C	C	C	C	C	C	C	C	C	C	C	C	C	C	C	C	C	C	G	G	C	C	C	C
AX-94488049	T	C	C	T	C	C	C	C	C	C	C	T	C	C	T	C	C	C	C	C	C	C	T	C	C	C	C	C	C	T	T	C	C	C	C	C	C	T	C	T	T	T	C	T	T	C	C	C	C
AX-94488136	G	G	C	G	C	C	G	C	C	G	C	G	C	C	G	C	C	G	C	C	C	C	C	G	C	C	G	C	C	C	C	G	C	C	G	G	C	G	G	C	G	G	G	G	G	G	G	C	G
AX-94488247	G	G	G	G	G	G	G	G	G	G	G	G	G	G	G	G	G	G	G	G	G	G	G	C	C	G	C	G	G	C	C	G	G	C	C	G	G	G	G	G	C	G	G	G	G	C	C	G	C
AX-94488258	T	C	C	T	C	C	C	T	C	C	C	T	C	C	T	C	T	C	T	C	T	T	T	C	T	C	T	T	T	T	T	C	T	T	T	C	T	T	T	T	T	C	T	C	C	C	C	T	T
AX-94488433	G	G	G	G	G	G	G	G	G	G	G	G	G	G	G	G	G	G	G	G	G	G	G	G	G	G	G	G	G	G	G	G	G	G	G	G	G	G	G	G	G	G	G	G	G	G	G	G	G
AX-94488643	G	G	G	G	G	G	G	G	G	G	G	G	G	G	G	G	G	G	G	G	G	G	G	G	G	G	G	G	G	G	G	G	G	G	G	G	G	G	G	G	G	G	G	G	G	G	G	G	G
AX-94488765	G	G	G	G	G	G	G	G	G	G	G	G	G	G	G	G	G	G	G	G	G	G	G	G	G	G	G	G	G	G	G	G	G	G	G	G	G	A	G	G	G	A	G	G	G	G	G	G	G
AX-94488826	C	C	C	C	C	C	C	C	C	C	C	C	C	C	C	C	C	C	C	C	C	C	C	C	C	C	C	C	C	C	C	C	C	C	C	C	C	C	C	C	C	C	C	C	C	C	C	C	C
AX-94488939	C	A	A	C	C	C	C	C	C	C	C	C	C	C	A	C	C	C	A	C	A	A	A	A	A	A	C	A	C	C	A	C	C	A	A	A	C	C	C	C	A	A	C	A	A	A	A	A	A
AX-94488964	G	G	G	G	G	G	G	G	G	G	G	C	G	G	G	G	G	G	G	G	G	G	G	C	G	G	G	C	G	G	G	G	G	G	G	G	C	G	G	G	G	G	G	C	G	C	C	C	G
AX-94489390	A	G	A	A	A	A	A	A	A	A	A	A	A	A	A	A	A	A	A	A	A	A	A	A	G	A	A	A	A	G	A	A	A	A	A	A	A	A	A	G	G	G	A	A	A	A	A	A	A
AX-94489424	T	C	T	C	T	T	C	C	T	C	C	C	T	T	T	T	T	C	T	T	C	C	T	C	C	T	N	T	T	T	T	C	T	C	T	C	T	C	T	T	T	T	C	C	C	C	C	T	T
AX-94490072	C	T	C	C	C	C	C	T	C	C	C	C	C	C	C	C	C	C	C	C	C	C	T	C	C	C	T	C	T	T	C	C	C	C	T	C	C	T	C	C	C	C	T	C	C	C	C	T	C
AX-94490145	G	N	A	G	G	G	G	A	G	G	A	G	G	G	A	G	G	G	A	G	A	A	A	A	A	G	G	A	A	G	A	G	A	A	G	A	G	G	G	G	A	A	A	G	A	A	A	G	A
AX-94490210	A	A	A	A	A	A	A	A	A	A	A	A	A	A	A	A	A	A	A	A	A	A	A	A	A	A	A	A	G	A	A	A	A	A	A	A	A	A	A	A	A	A	A	G	A	A	A	A	A
AX-94490447	C	C	C	C	C	C	C	C	C	C	C	T	C	C	T	C	C	C	C	C	T	T	C	T	C	C	C	C	C	C	C	C	T	C	C	C	T	T	C	C	C	C	C	T	T	C	C	C	C
AX-94491106	T	T	T	A	T	T	A	T	T	A	T	A	T	T	A	T	A	A	T	T	T	T	T	T	T	T	T	A	T	T	T	T	T	T	T	T	T	T	T	T	T	T	T	A	T	T	T	T	T
AX-94491903	C	C	C	C	C	C	C	C	C	C	C	C	C	C	C	C	C	C	C	C	C	C	C	C	C	C	C	C	C	C	C	C	C	C	C	C	C	C	C	C	C	C	C	C	C	C	C	C	C
AX-94492007	A	A	G	A	A	A	A	A	A	A	A	A	A	A	A	A	A	A	A	A	A	A	A	A	A	A	A	A	A	A	A	A	A	A	A	A	A	A	A	G	A	G	G	A	A	A	A	A	A
AX-94492031	T	T	T	T	T	T	T	T	T	T	T	T	T	T	T	T	T	T	T	T	T	T	T	T	T	T	T	T	T	T	T	C	T	T	T	T	T	C	T	T	C	T	T	C	T	T	T	T	T
AX-94492579	A	A	C	A	A	A	A	A	A	A	A	C	A	A	A	A	A	A	A	A	C	C	A	A	A	A	A	A	A	A	C	C	A	A	A	C	A	A	A	A	C	A	A	C	C	A	A	A	A
AX-94492644	C	C	C	C	C	C	C	C	C	C	C	C	C	C	T	C	C	C	C	C	C	C	C	C	C	C	C	T	C	C	C	C	C	C	C	C	C	T	C	T	C	C	T	C	C	C	C	T	T
AX-94492766	C	C	T	C	C	C	C	C	C	C	T	C	C	C	T	C	C	C	T	C	C	C	T	C	C	C	C	C	T	C	C	C	C	T	C	C	C	C	T	T	C	C	C	C	T	T	T	T	T
AX-94492833	G	G	A	G	G	G	G	G	G	G	G	A	G	G	A	G	G	G	G	G	G	G	G	G	G	G	G	G	G	G	G	G	A	G	G	A	G	A	G	G	G	G	G	A	G	G	G	G	G
AX-94492847	G	A	A	G	A	A	A	A	A	A	A	A	A	A	A	A	A	A	A	A	A	A	A	A	A	G	G	A	G	A	A	A	A	A	A	A	A	A	A	A	A	A	A	A	A	A	A	A	A
AX-94492853	T	T	T	T	T	T	T	T	T	T	T	T	T	T	T	T	T	T	T	T	T	T	T	C	C	T	T	T	C	T	T	T	T	T	T	T	C	T	T	T	C	T	T	T	T	T	T	T	T
AX-94493476	C	C	C	C	C	C	C	C	C	C	C	C	C	C	C	C	C	C	C	C	C	C	C	C	C	C	C	C	C	C	C	C	C	C	C	C	C	C	C	C	C	C	C	C	C	C	C	C	C
AX-94494112	T	T	T	T	T	T	T	T	T	T	T	T	T	T	T	T	T	T	T	T	T	T	T	T	T	T	T	T	T	T	T	T	T	T	T	T	T	T	T	T	T	T	T	T	T	T	T	T	T
AX-94494298	T	T	T	T	T	T	T	T	T	T	T	T	T	T	T	T	T	T	T	T	T	T	T	T	T	T	T	T	T	T	T	T	T	T	T	T	T	T	T	T	T	T	T	T	T	T	T	T	T
AX-94494539	C	G	C	C	C	C	C	G	C	C	C	C	C	C	C	C	C	C	C	C	G	G	C	G	C	C	G	C	G	G	G	G	G	C	C	G	C	C	C	G	C	C	C	G	G	G	G	G	C
AX-94494720	G	T	T	G	G	G	G	G	G	G	G	G	G	G	T	G	G	G	G	G	T	T	G	G	G	G	G	G	T	G	G	G	T	N	G	T	G	T	G	G	G	G	G	T	T	T	T	G	T
AX-94494956	C	C	C	T	C	C	T	C	C	T	T	C	C	C	C	C	C	T	C	C	T	T	C	T	C	T	T	C	T	T	C	T	C	T	C	T	C	C	C	C	T	C	T	T	T	T	T	C	T
AX-94494977	C	C	C	C	C	C	C	C	C	C	C	C	C	C	C	C	C	C	C	C	C	C	C	C	G	C	C	C	C	C	C	C	G	C	C	C	C	C	C	C	C	C	C	C	C	C	C	C	C
AX-94495474	C	C	C	C	C	C	C	C	C	C	T	C	C	C	C	C	T	C	C	C	C	C	C	C	T	C	T	T	C	T	T	T	C	C	C	C	C	C	C	C	T	T	C	T	C	C	C	C	T
AX-94495697	C	T	C	C	C	C	C	C	C	C	C	C	C	C	C	C	C	C	T	C	C	C	T	C	T	C	T	T	C	T	T	C	C	T	T	C	C	T	T	C	C	C	T	T	C	C	C	T	T
AX-94496082	G	G	G	G	G	G	G	G	G	G	G	G	G	G	G	G	G	G	G	G	G	G	G	G	G	G	G	G	G	G	G	G	G	G	G	G	G	G	G	G	G	G	G	G	G	G	G	G	G
AX-94496186	T	C	C	T	T	T	T	T	T	T	C	C	T	T	C	T	T	T	C	T	T	T	C	T	T	C	C	C	T	C	C	T	C	T	T	C	C	C	C	C	T	C	C	T	C	C	C	C	C
AX-94496436	G	T	T	G	G	G	T	T	G	T	T	T	G	G	T	G	G	T	T	G	T	T	T	T	G	G	T	G	T	T	T	G	T	T	G	T	T	T	T	T	T	T	T	T	T	T	T	T	T
AX-94496629	G	A	A	G	G	G	G	G	G	G	A	A	G	G	A	G	G	G	A	G	A	A	A	G	A	G	A	A	A	A	A	G	A	A	G	A	G	A	A	G	A	G	A	G	A	A	A	A	A
AX-94496850	C	C	C	T	C	C	C	C	C	C	C	T	C	C	C	C	C	C	C	C	C	C	C	C	C	C	T	C	T	C	C	C	T	C	C	C	C	C	C	C	C	C	T	C	T	C	C	C	T
AX-94496856	C	C	C	C	C	C	C	C	C	C	C	C	C	C	C	C	C	C	T	C	C	C	T	C	T	C	C	C	C	C	T	C	C	C	C	C	C	C	C	C	C	C	C	C	C	C	C	C	C
AX-94497531	G	G	G	G	G	G	G	C	G	G	G	G	G	G	G	G	G	G	G	G	G	G	G	C	G	G	G	G	G	G	G	G	G	G	G	G	G	G	G	G	G	G	G	C	G	G	G	G	G
AX-94497666	A	G	A	A	A	A	A	A	A	A	G	A	A	A	A	A	A	A	A	A	A	A	A	A	A	A	G	G	G	A	G	G	A	A	G	G	A	A	A	A	G	G	G	G	A	A	A	A	A
AX-94498055	A	A	A	A	A	A	A	A	A	A	A	G	A	A	A	A	A	A	A	A	A	A	A	A	G	A	G	A	A	A	G	A	G	A	A	A	A	A	A	G	G	A	A	A	A	G	G	A	A
AX-94498436	T	T	T	T	T	T	T	T	T	T	T	T	T	T	T	T	T	T	T	T	T	T	T	T	T	T	T	T	T	T	T	T	T	T	T	T	T	T	T	T	T	T	T	T	T	T	T	T	T
AX-94498487	T	T	T	A	A	A	A	A	A	A	T	T	A	A	T	A	T	A	T	A	T	T	T	T	T	A	A	T	T	A	T	A	N	A	N	T	T	A	A	A	T	T	T	A	T	T	T	T	A
AX-94499272	A	A	A	C	C	C	C	A	C	C	C	A	C	C	C	C	A	C	C	C	A	A	A	C	C	A	A	A	C	C	A	A	A	A	C	A	C	C	A	C	C	C	C	A	A	A	A	A	C
AX-94499484	G	C	C	G	G	G	G	C	G	G	C	G	G	G	C	G	G	G	C	G	G	G	G	C	G	G	C	N	C	C	C	C	C	G	C	C	C	C	G	N	G	N	C	C	C	C	C	G	G
AX-94499500	C	C	C	C	C	C	C	G	C	C	C	G	C	C	C	C	C	C	C	C	G	G	C	C	C	C	C	C	G	C	C	C	G	C	G	C	C	C	C	C	C	C	C	C	C	C	C	C	C
AX-94499710	T	T	T	T	T	T	T	T	T	T	T	T	T	T	T	T	T	T	T	T	T	T	T	T	T	T	T	T	T	T	T	T	T	T	T	T	T	T	T	T	T	T	T	T	T	T	T	T	T
AX-94499713	C	C	C	C	C	C	C	C	C	C	C	C	C	C	C	C	C	C	C	C	C	C	C	C	C	C	C	C	C	C	C	C	C	C	C	C	C	C	C	C	C	C	C	C	C	C	C	C	C
AX-94499721	C	C	T	C	C	C	C	T	C	C	T	T	C	C	T	C	C	C	T	C	C	C	T	T	C	T	C	C	T	T	C	T	T	T	C	T	T	T	T	T	T	C	T	T	T	T	T	T	T
AX-94499795	A	A	T	A	A	A	A	T	A	A	A	A	A	A	T	A	A	A	A	A	A	A	A	T	A	A	A	A	A	A	A	A	A	T	T	A	T	A	A	A	A	A	A	A	T	T	T	A	A
AX-94499822	G	A	G	A	G	G	A	A	G	A	A	G	G	G	A	G	G	A	G	G	G	G	A	G	G	G	A	A	A	A	A	A	G	A	A	G	A	A	G	A	A	A	A	A	G	G	G	A	G
AX-94499856	T	T	A	T	T	T	T	T	T	T	T	A	T	T	A	T	T	T	T	T	T	T	T	A	A	T	T	T	T	T	T	A	A	T	T	A	A	T	T	T	T	T	A	T	A	A	A	T	T
AX-94499936	G	C	G	G	C	C	C	C	C	C	C	G	C	C	C	C	C	C	G	C	G	G	C	C	C	C	C	C	C	C	C	C	C	C	C	G	C	C	G	C	C	C	C	C	G	G	G	C	C
AX-94499961	G	G	G	G	G	G	G	G	G	G	G	G	G	G	G	G	G	G	G	G	G	G	G	G	G	G	G	G	G	G	G	G	G	C	G	G	G	G	G	G	G	G	G	G	G	G	G	G	G
AX-94500240	C	T	T	C	C	C	C	T	C	C	C	C	C	C	C	C	C	C	C	C	T	T	T	C	C	C	T	C	C	C	T	C	C	C	T	C	C	C	C	C	T	C	C	T	C	C	C	T	C
AX-94500296	A	T	T	A	A	A	A	T	A	A	A	T	A	A	T	A	A	A	T	A	T	T	T	T	A	T	T	T	A	T	T	T	T	T	A	T	T	T	A	T	T	A	T	T	T	T	T	A	T
AX-94500620	G	G	G	G	G	G	G	G	G	G	G	G	G	G	G	G	G	G	G	G	G	G	G	G	G	G	G	G	G	G	G	G	G	G	G	G	G	A	G	G	G	G	G	G	G	G	G	G	G
AX-94501544	T	C	C	C	T	T	C	C	T	C	C	C	T	T	T	T	T	C	C	T	C	C	C	C	C	C	C	T	C	T	C	C	C	C	C	C	T	C	C	T	C	T	C	C	C	C	C	C	C
AX-94501969	T	T	T	T	T	T	T	T	T	T	T	T	T	T	T	T	T	T	T	T	T	T	T	T	T	T	T	T	T	T	T	T	T	T	T	T	T	T	T	T	T	T	T	T	T	T	T	T	T
AX-94501987	C	C	C	C	C	C	C	C	C	C	C	C	C	C	C	C	C	C	C	C	C	C	C	C	C	C	C	C	C	C	C	G	C	C	G	C	C	C	C	C	C	C	C	C	C	C	C	C	C
AX-94502624	C	C	T	C	C	C	C	C	C	C	C	C	C	C	C	C	C	C	T	C	C	C	T	C	C	C	T	T	C	T	C	C	C	C	C	C	C	C	C	C	C	C	C	C	C	C	C	C	T
AX-94502831	T	T	G	T	T	T	T	T	T	T	T	G	T	T	G	T	T	T	G	T	G	G	G	T	T	T	T	T	G	G	T	G	G	G	T	G	G	G	T	T	T	T	G	T	G	T	T	G	G
AX-94502901	G	T	T	G	T	T	T	T	T	T	G	T	T	T	G	T	T	T	T	T	T	T	T	T	T	G	G	T	T	G	T	G	T	G	G	T	T	T	T	T	T	T	G	G	T	T	T	G	G
AX-94503114	G	G	G	G	G	G	G	G	G	G	G	G	G	G	G	G	G	G	G	G	G	G	G	G	G	G	G	G	G	G	G	G	G	G	G	G	G	G	G	G	G	G	G	G	G	G	G	G	G
AX-94503133	G	G	G	G	G	G	G	G	G	G	G	G	G	G	G	G	G	G	G	G	G	G	G	G	G	G	G	G	G	G	G	T	G	G	G	G	G	G	G	G	G	G	G	T	G	G	G	G	G
AX-94503463	T	T	T	T	T	T	T	T	T	T	T	T	T	T	T	T	T	T	T	T	T	T	T	T	T	T	T	T	T	T	C	T	C	T	T	T	T	T	T	T	T	T	T	T	T	T	T	T	T
AX-94503507	T	T	T	T	T	T	T	T	T	T	T	G	T	T	T	T	T	T	T	T	T	T	T	T	T	T	T	T	G	T	T	T	T	T	T	T	T	G	T	T	N	T	T	T	T	T	T	G	T
AX-94503555	G	G	G	G	G	G	G	G	G	G	G	G	G	G	G	G	G	G	G	G	G	G	G	G	G	G	G	G	G	G	G	G	G	G	G	G	G	G	G	G	G	G	G	G	G	G	G	G	G
AX-94503590	C	C	C	C	C	C	C	C	C	C	C	C	C	C	C	C	C	C	C	C	C	C	C	C	C	C	C	C	T	C	C	T	T	T	C	C	C	C	C	T	C	T	C	T	C	C	C	C	C
AX-94503730	A	A	A	A	A	A	A	A	A	A	A	A	A	A	G	A	A	A	G	A	G	G	G	A	G	A	G	G	A	A	G	A	G	G	A	A	G	G	A	G	A	G	A	G	A	A	A	G	G
AX-94503785	G	A	A	G	G	G	G	A	G	G	A	G	G	G	A	G	G	G	A	G	A	A	A	A	A	G	A	A	A	A	G	G	A	A	G	A	A	A	A	G	A	G	A	A	A	A	A	A	A
AX-94504071	T	T	T	T	T	T	T	T	T	T	T	T	T	T	T	T	T	T	T	T	T	T	T	T	T	T	T	T	A	T	T	T	T	T	T	T	T	T	T	T	T	T	T	A	T	T	T	T	T
AX-94504536	C	C	A	C	C	C	C	A	C	C	C	A	C	C	A	C	C	C	A	C	C	C	C	C	C	C	C	C	A	A	C	C	A	C	C	A	A	A	C	A	A	C	A	A	A	A	A	C	C
AX-94504542	C	C	G	C	C	C	C	C	C	C	C	C	C	C	C	C	C	C	C	C	G	G	C	C	C	C	C	C	C	C	G	C	C	C	C	C	C	C	C	G	G	G	C	C	G	C	C	C	C
AX-94504609	G	A	A	G	G	G	G	A	G	G	A	A	G	G	A	G	G	G	A	G	G	G	A	A	A	G	A	G	A	A	A	G	A	A	G	A	A	A	A	G	G	A	A	G	A	A	A	A	A
AX-94504679	G	G	G	G	G	G	G	G	G	G	G	G	G	G	G	G	G	G	G	G	G	G	G	G	G	G	G	G	G	G	G	G	G	G	G	G	G	G	G	G	G	G	G	G	G	G	G	G	G
AX-94504714	T	T	T	T	C	C	C	T	C	C	T	T	C	C	T	C	C	C	T	C	T	T	T	T	T	T	T	T	T	T	T	T	T	T	T	T	T	T	C	T	T	T	T	T	T	T	T	T	T
AX-94504848	G	G	G	G	G	G	G	A	G	G	G	A	G	G	G	G	G	G	G	G	G	G	G	G	G	G	G	G	G	G	G	G	G	G	G	A	G	G	G	G	G	G	G	A	G	G	G	G	G
AX-94505099	G	T	G	G	G	G	G	G	G	G	G	G	G	G	T	G	G	G	T	G	G	G	G	G	G	G	T	G	T	G	G	G	G	G	G	G	G	T	G	G	G	G	G	G	G	G	G	G	G
AX-94505124	A	A	G	A	A	A	A	A	A	A	G	A	A	A	A	A	A	A	A	A	A	A	A	A	A	A	A	A	A	G	A	A	A	A	A	A	A	A	A	A	A	A	A	A	A	A	A	G	A
AX-94505411	T	T	C	T	T	T	T	T	T	T	T	C	T	T	C	T	T	T	T	T	T	T	T	T	T	T	T	T	T	T	C	T	T	T	T	C	C	T	T	T	C	T	T	T	T	T	T	T	T
AX-94505419	G	G	G	G	G	G	G	G	G	G	G	G	G	G	G	G	G	G	G	G	G	G	G	G	G	G	G	G	G	G	G	G	G	G	G	G	G	G	G	G	G	G	G	G	G	G	G	G	G
AX-94505423	G	G	G	G	G	G	G	G	G	G	G	G	G	G	G	G	G	G	G	G	G	G	G	G	G	G	G	G	G	G	G	G	G	G	G	G	G	G	G	G	G	G	G	G	G	G	G	G	G
AX-94505646	T	C	T	T	T	T	T	T	T	T	C	C	T	T	T	T	T	T	C	T	T	T	C	C	C	T	C	C	C	C	C	C	T	T	T	N	T	C	C	C	T	C	T	T	T	C	C	C	C
AX-94505732	T	T	T	C	C	C	C	T	C	C	C	T	C	C	T	T	T	C	T	C	C	C	T	C	C	C	T	C	C	T	T	T	T	T	C	T	T	T	T	T	C	C	C	C	T	C	C	T	T
AX-94505827	A	G	A	A	A	A	A	A	A	A	A	A	A	A	A	A	A	A	A	A	A	A	A	A	A	A	G	G	G	A	G	A	A	A	A	A	A	G	A	A	G	A	A	A	A	A	A	G	A
AX-94506129	T	T	T	T	C	C	C	T	C	C	T	T	C	C	T	C	C	C	T	C	T	T	C	T	T	T	T	T	C	T	C	N	T	T	T	C	T	T	C	T	C	C	C	T	T	T	T	C	T
AX-94506282	T	T	T	T	T	T	T	T	T	T	T	T	T	T	T	T	T	T	T	T	T	T	T	T	T	T	T	T	T	T	T	T	T	T	T	T	T	T	T	T	T	T	T	C	T	T	T	T	T
AX-94506427	A	A	A	A	A	A	A	A	A	A	A	A	A	A	A	A	A	A	A	A	A	A	A	A	A	A	A	A	A	A	A	A	A	A	A	A	A	A	A	A	A	A	A	A	A	A	A	A	A
AX-94506854	G	G	G	G	G	G	G	G	G	G	G	G	G	G	G	G	G	G	G	G	G	G	G	G	G	G	G	G	G	G	G	G	G	G	G	G	G	A	G	G	G	G	G	G	G	G	G	G	G
AX-94507617	A	A	C	A	A	A	A	A	A	A	A	C	A	A	C	A	C	A	C	A	C	C	A	C	C	C	C	A	A	C	A	A	C	A	C	C	C	A	C	A	C	C	A	C	C	C	C	A	C
AX-94507814	G	G	G	G	G	G	G	G	G	G	G	G	G	G	G	G	G	G	G	G	G	G	G	G	G	G	G	G	G	G	G	G	G	G	G	G	G	G	G	G	G	G	G	G	G	G	G	G	G
AX-94507987	C	C	C	C	C	C	C	C	C	C	C	C	C	C	C	C	C	C	C	C	C	C	C	C	C	C	C	C	C	C	C	C	C	C	C	C	C	C	C	C	C	C	C	C	C	C	C	C	C
AX-94508109	T	T	T	T	T	T	T	T	T	T	T	T	T	T	T	T	T	T	A	T	T	T	A	T	T	T	A	T	T	T	T	T	T	A	T	T	T	A	T	T	T	T	A	A	T	T	T	A	A
AX-94508245	T	T	T	T	T	T	T	T	T	T	T	T	T	T	T	T	T	T	T	T	T	T	T	T	T	T	T	T	T	T	T	T	T	T	T	T	T	T	T	T	T	T	T	T	T	T	T	T	T
AX-94508345	C	C	C	C	C	C	C	C	C	C	C	C	C	C	C	C	C	C	C	C	C	C	C	C	C	C	C	C	C	C	C	C	C	C	C	C	C	C	C	C	C	C	C	C	C	C	C	C	C
AX-94508462	T	T	T	T	T	T	T	T	T	T	T	T	T	T	T	T	T	T	T	T	T	T	T	T	T	T	T	T	T	T	T	T	T	T	T	T	T	T	T	T	T	T	T	T	T	T	T	T	T
AX-94508663	G	G	G	G	G	G	G	G	G	G	G	G	G	G	G	G	G	G	G	G	G	G	G	G	G	G	G	G	G	G	G	G	G	G	G	G	G	G	G	G	G	G	G	G	G	G	G	G	G
AX-94509097	C	C	C	C	C	C	C	C	C	C	C	C	C	C	C	C	C	C	C	C	C	C	C	C	C	C	C	C	C	C	C	C	C	C	C	C	C	C	C	C	C	C	C	T	C	C	C	C	C
AX-94509117	T	G	G	G	G	G	G	T	G	G	T	G	G	G	G	G	G	G	G	G	G	G	G	G	G	G	G	T	T	G	T	T	G	G	G	T	T	T	G	T	T	T	T	T	T	G	G	G	G
AX-94509763	C	C	C	C	C	C	C	C	C	C	C	C	C	C	C	C	C	C	C	C	C	C	C	C	C	C	C	C	C	C	C	C	C	C	C	C	C	C	C	C	C	C	C	T	C	C	C	C	C
AX-94510067	A	G	A	A	A	A	A	G	A	A	G	G	A	A	A	A	A	A	G	A	G	G	G	G	G	A	G	A	G	A	G	G	G	G	A	A	G	A	G	A	G	G	G	A	A	A	A	G	G
AX-94510511	T	T	T	T	T	T	T	T	T	T	T	T	T	T	C	T	T	T	C	T	T	T	T	C	C	T	C	C	T	T	C	T	T	T	C	T	T	T	T	T	T	T	T	T	T	C	C	T	C
AX-94510523	C	C	C	C	C	C	C	C	C	C	C	C	C	C	C	C	C	C	C	C	C	C	G	C	C	C	C	C	G	G	C	C	C	C	G	C	C	C	C	C	C	C	G	C	C	C	C	C	C
AX-94510541	G	G	G	G	G	G	G	G	G	G	G	G	G	G	G	G	G	G	G	G	G	G	G	G	G	G	G	G	G	G	G	G	G	G	G	G	G	G	G	G	G	G	G	G	G	G	G	G	G
AX-94511212	G	G	G	G	G	G	G	C	G	G	C	C	G	G	G	G	G	G	C	G	G	G	C	C	C	G	G	C	C	G	C	G	C	C	C	C	G	G	G	G	C	C	G	G	C	C	C	C	G
AX-94511297	T	C	C	T	T	T	T	T	T	T	T	C	T	T	C	T	T	T	T	T	C	C	C	C	T	T	T	T	C	C	C	T	C	T	N	C	T	C	T	T	T	C	C	N	C	T	T	C	T
AX-94511558	T	T	T	T	T	T	T	A	T	T	T	T	T	T	T	T	T	T	T	T	A	A	T	A	A	T	T	T	T	T	T	T	T	T	T	T	T	T	T	T	T	T	T	A	T	T	T	T	T
AX-94511971	C	C	C	C	C	C	C	C	C	C	C	C	C	C	C	C	C	C	C	C	C	C	C	C	C	C	C	C	C	C	C	C	G	C	C	C	G	C	C	C	C	G	C	C	C	C	C	C	C
AX-94512414	N	T	T	T	C	C	T	C	C	T	C	T	C	C	T	C	T	T	T	C	C	C	C	T	C	C	C	C	T	C	C	C	C	C	C	T	C	C	T	C	C	C	C	T	T	T	T	C	T
AX-94512572	C	C	C	C	C	C	C	C	C	C	C	C	C	C	C	C	C	C	C	C	C	C	C	C	C	C	C	C	C	C	C	C	C	C	C	C	C	C	C	C	C	C	C	C	C	C	C	C	C
AX-94512748	T	T	C	C	C	C	C	C	C	C	C	C	C	C	T	C	C	C	T	C	C	C	C	T	C	C	T	C	C	C	T	C	C	T	T	T	C	T	C	T	T	T	T	C	C	T	T	T	T
AX-94512819	A	G	G	A	A	A	A	A	A	A	G	A	A	A	G	A	A	A	G	A	A	A	A	A	A	G	G	A	G	A	A	G	G	A	A	G	G	G	G	G	A	A	G	G	G	A	A	G	G
AX-94512934	C	C	C	C	C	C	C	C	C	C	C	C	C	C	C	C	C	C	C	C	C	C	C	C	C	C	C	T	C	C	C	C	T	C	C	C	C	C	C	C	C	C	C	C	C	C	C	C	C
AX-94513107	G	G	G	G	G	G	G	G	G	G	G	G	G	G	G	G	G	G	G	G	G	G	A	G	A	G	A	G	G	G	G	G	G	G	G	G	G	G	G	G	A	A	A	A	G	G	G	A	A
AX-94513342	T	T	C	T	T	T	T	C	T	T	C	C	T	T	T	T	T	T	T	T	T	T	T	C	T	T	T	T	T	T	T	C	T	T	T	C	T	T	T	T	C	T	C	C	T	T	T	T	T
AX-94513349	A	A	A	A	A	A	A	A	A	A	A	A	A	A	A	A	A	A	A	A	A	A	A	A	A	A	A	A	A	A	A	A	A	A	A	A	A	A	A	A	A	G	A	A	A	A	A	A	A
AX-94513419	C	C	C	C	C	C	C	C	C	C	C	C	C	C	C	C	C	C	C	C	C	C	C	C	C	C	C	C	C	C	C	C	C	C	C	C	C	C	C	C	C	C	C	C	C	C	C	C	C
AX-94513493	G	G	G	G	G	G	G	G	G	G	G	G	G	G	G	G	G	G	G	G	G	G	G	G	G	G	G	G	G	G	G	G	G	G	G	G	G	G	G	G	G	G	G	G	G	G	G	G	G
AX-94513679	C	C	C	C	C	C	C	G	C	C	C	C	C	C	C	C	C	C	C	C	C	C	C	C	C	C	C	C	C	C	C	G	C	C	C	C	C	C	C	C	C	C	C	G	C	C	C	C	C
AX-94513795	C	C	C	C	C	C	C	C	C	C	C	C	C	C	C	C	C	C	C	C	C	C	C	C	C	C	C	C	C	C	C	C	C	C	C	C	C	T	C	C	C	C	C	T	C	C	C	C	C
AX-94513828	A	A	A	A	A	A	A	G	A	A	A	G	A	A	A	A	A	A	A	A	G	G	A	A	A	A	A	A	A	A	A	A	A	A	A	A	G	A	A	A	A	A	A	A	A	A	A	A	A
AX-94514221	G	C	G	G	G	G	G	G	G	G	C	C	G	G	G	G	G	G	C	G	C	C	C	G	G	G	C	C	C	G	C	C	G	C	G	C	C	G	G	C	C	C	C	G	G	G	G	C	C
AX-94514459	N	C	C	C	G	G	C	G	G	C	C	G	G	G	C	G	C	C	C	G	C	C	C	C	G	C	C	G	C	C	C	G	G	N	C	C	C	G	C	G	C	G	C	C	G	C	C	G	C
AX-94514569	G	G	G	G	G	G	G	G	G	G	G	G	G	G	G	G	G	G	G	G	G	G	G	G	G	G	G	G	G	G	G	T	G	G	G	G	G	G	G	G	G	G	G	G	G	G	G	G	G
AX-94514902	G	G	A	G	G	G	G	A	G	G	G	A	G	G	A	G	G	G	G	G	G	G	G	A	G	G	G	G	G	A	G	A	A	A	A	A	A	G	G	G	G	G	A	G	A	A	A	G	G
AX-94514944	T	G	T	T	T	T	T	T	T	T	G	G	T	T	T	T	T	T	G	T	T	T	T	T	T	T	G	T	T	T	T	T	G	T	G	T	G	G	T	T	T	T	T	T	T	T	T	T	G
AX-94515120	T	T	T	T	T	T	T	T	T	T	T	T	T	T	T	T	T	T	T	T	T	T	T	T	A	T	A	A	T	T	A	T	T	T	T	T	T	T	T	T	T	A	T	A	T	T	T	T	A
AX-94515244	T	T	T	T	C	C	T	C	C	T	T	C	C	C	T	C	C	T	T	C	T	T	T	T	C	C	T	C	T	C	T	C	T	T	C	C	T	T	T	C	T	T	T	T	T	T	T	T	T
AX-94515669	C	T	C	C	C	C	C	C	C	C	T	C	C	C	T	C	C	C	T	C	C	C	T	T	T	C	C	C	C	C	C	T	C	T	T	C	T	C	C	T	T	T	C	T	C	C	C	T	T
AX-94515761	C	C	C	C	C	C	C	T	C	C	C	C	C	C	C	C	C	C	C	C	T	T	C	T	T	C	C	C	C	C	C	C	C	C	C	C	C	C	C	C	C	C	C	T	C	C	C	C	C
AX-94516033	G	G	G	G	G	G	G	G	G	G	G	T	G	G	G	G	G	G	G	G	G	G	G	G	G	G	G	G	G	G	T	G	G	G	G	G	G	G	G	G	G	G	G	G	G	G	G	G	G
AX-94516158	C	T	C	C	C	C	T	C	C	T	C	T	C	C	C	C	C	T	C	C	C	C	T	C	T	C	C	C	C	C	T	C	C	T	T	C	C	C	C	C	C	C	C	C	C	C	C	C	T
AX-94516388	C	T	C	C	C	C	C	C	C	C	T	T	C	C	T	C	C	C	T	C	C	C	T	T	C	T	T	C	T	T	T	C	C	C	C	C	T	C	T	T	C	C	C	C	C	T	T	T	T
AX-94516693	T	T	T	T	T	T	T	T	T	T	T	T	T	T	T	T	T	T	T	T	T	T	T	T	T	T	T	T	T	T	T	T	T	T	T	T	T	T	T	T	T	T	T	T	T	T	T	T	T
AX-94516815	A	G	A	A	A	A	A	A	A	A	A	A	A	A	A	A	A	A	G	A	A	A	G	G	G	A	A	A	A	A	G	A	A	A	A	G	A	G	A	A	A	A	A	A	A	G	G	A	G
AX-94516947	T	T	T	T	T	T	T	T	T	T	T	T	T	T	T	T	T	T	T	T	T	T	T	T	T	T	T	T	T	T	T	T	T	T	T	T	T	T	T	T	T	T	T	T	T	T	T	T	T
AX-94517022	A	A	A	A	A	A	A	A	A	A	A	A	A	A	A	A	A	A	A	A	A	A	A	A	A	A	A	A	A	G	A	A	G	A	A	A	G	A	A	A	A	A	A	A	A	A	A	A	A
AX-94517412	G	G	G	G	G	G	G	G	G	G	G	G	G	G	G	G	G	G	G	G	G	G	G	G	G	G	G	G	G	G	C	C	G	G	G	G	G	G	G	G	G	G	G	G	G	G	G	G	G
AX-94517730	T	T	C	T	T	T	T	C	T	T	T	T	T	T	T	T	T	T	N	T	C	C	T	T	C	T	T	C	T	T	C	T	T	T	T	C	T	N	T	T	C	T	C	T	C	C	C	T	T
AX-94517766	G	G	G	G	G	G	G	G	G	G	G	G	G	G	G	G	G	G	G	G	G	G	G	G	G	G	G	G	G	G	G	G	G	G	G	G	G	G	G	G	G	G	G	C	G	G	G	G	G
AX-94517837	C	T	C	C	C	C	C	C	C	C	T	T	C	C	T	C	C	C	T	C	C	C	T	C	C	C	C	T	C	C	C	C	C	T	C	C	C	C	C	C	C	C	C	C	C	C	C	C	T
AX-94518088	C	C	C	C	C	C	C	C	C	C	C	C	C	C	C	C	C	C	G	C	G	G	C	C	C	C	C	C	C	C	C	C	C	C	C	C	C	C	C	C	C	C	C	C	C	C	C	C	C
AX-94518190	T	C	T	C	T	T	C	T	T	C	C	T	T	T	T	T	T	C	T	T	T	T	T	T	C	T	T	T	T	T	T	C	T	T	T	C	T	T	T	T	T	T	T	C	C	T	T	T	T
AX-94518733	T	A	T	T	T	T	T	T	T	T	T	T	T	T	A	T	T	T	T	T	T	T	T	T	A	T	T	T	A	A	A	T	A	A	A	T	A	A	T	T	T	A	A	A	A	T	T	T	T
AX-94519170	G	G	G	G	A	A	G	A	A	G	A	A	A	A	A	A	A	G	A	A	G	G	A	G	G	A	G	A	A	A	A	A	A	A	A	G	A	G	G	A	A	G	G	A	G	G	G	A	A
AX-94519290	T	T	A	T	T	T	T	A	T	T	T	T	T	T	T	T	T	T	T	T	A	A	T	T	T	T	T	A	T	T	A	T	T	T	T	A	T	T	T	T	T	T	T	T	T	A	A	T	T
AX-94519471	G	G	G	G	G	G	G	G	G	G	A	G	G	G	A	G	G	G	A	G	G	G	A	G	A	G	G	A	A	G	G	A	A	A	A	G	A	G	G	G	A	A	A	G	G	G	G	A	A
AX-94519549	A	C	C	A	C	C	C	C	C	C	A	C	C	C	C	C	A	C	C	C	C	C	C	A	A	C	A	C	C	C	C	C	C	C	C	C	C	C	A	C	A	A	C	C	C	C	C	A	A
AX-94519580	G	G	A	G	G	G	G	A	G	G	G	A	G	G	G	G	G	G	A	G	A	A	G	A	A	G	A	G	G	G	A	A	A	G	N	G	A	G	G	A	A	A	A	A	G	G	G	A	A
AX-94519723	N	T	T	T	C	C	T	T	C	T	T	T	C	C	T	C	C	T	T	C	T	T	T	T	C	C	T	C	T	C	T	C	C	T	C	T	T	T	T	C	T	C	T	C	T	T	T	T	T
AX-94519833	G	T	T	G	G	G	G	G	G	G	T	G	G	G	G	G	G	G	T	G	G	G	T	T	T	G	T	G	T	T	T	T	G	G	G	T	T	T	T	G	T	G	T	G	T	T	T	T	T
AX-94519854	A	A	A	G	G	G	A	A	G	A	A	A	G	G	A	G	A	A	A	G	A	A	A	A	A	A	A	G	A	A	A	A	A	A	A	A	A	A	A	A	A	A	A	A	A	A	A	A	A
AX-94519856	G	A	G	G	A	A	G	A	A	G	A	G	A	A	A	A	G	G	A	A	A	A	A	A	A	A	A	G	G	A	A	G	A	G	A	A	A	A	A	G	A	A	G	A	G	A	A	G	A
AX-94520040	A	A	A	A	A	A	A	G	A	A	G	A	A	A	N	A	A	A	G	A	A	A	G	G	G	A	G	A	G	A	G	G	A	N	G	G	G	G	G	A	A	G	A	G	G	G	G	A	G
AX-94520044	T	C	C	T	T	T	T	C	T	T	C	C	T	T	C	T	T	T	T	T	T	T	T	C	C	T	T	T	T	T	T	C	C	T	T	C	C	T	T	T	T	T	C	T	C	C	C	T	T
AX-94520151	G	G	G	G	G	G	G	G	G	G	G	G	G	G	G	G	G	G	G	G	G	G	G	G	G	G	G	G	G	G	G	G	G	G	G	G	G	G	G	G	G	G	G	A	G	G	G	G	G
AX-94520713	G	G	G	G	G	G	G	G	G	G	G	G	G	G	G	G	G	G	G	G	G	G	G	G	G	G	G	G	G	G	G	A	G	G	G	G	G	G	G	G	G	G	G	A	G	G	G	G	G
AX-94521624	A	A	G	A	G	G	G	G	G	G	G	G	G	G	G	G	G	G	G	G	G	G	A	G	G	G	G	A	G	G	G	G	A	A	G	A	A	G	G	G	A	G	G	G	G	G	G	G	G
AX-94521760	C	C	C	C	C	C	C	C	C	C	C	C	C	C	C	C	C	C	C	C	C	C	C	C	C	C	C	A	C	C	C	C	A	C	C	C	C	C	C	A	C	C	C	C	C	C	C	C	C
AX-94521851	C	C	G	C	C	C	C	C	C	C	C	C	C	C	C	C	G	C	C	C	C	C	C	C	C	C	G	C	C	C	C	G	C	C	C	C	C	G	C	G	C	G	C	C	C	C	C	C	C
AX-94521932	A	A	A	A	A	A	A	A	A	A	A	A	A	A	A	A	A	A	A	A	A	A	A	A	A	A	A	A	A	A	A	C	A	A	A	A	A	A	A	A	A	C	A	C	A	A	A	A	A
AX-94522127	A	G	A	A	G	G	A	A	A	A	A	A	G	G	A	A	A	A	A	G	A	A	A	G	G	G	A	A	A	A	A	G	G	A	A	A	A	G	A	G	A	G	A	A	G	G	G	A	A
AX-94522134	A	G	A	A	A	A	A	A	A	A	G	G	A	A	A	A	A	A	G	A	G	G	A	A	G	A	A	G	G	G	A	A	A	A	A	A	G	A	A	A	A	G	A	G	A	A	A	A	A
AX-94522422	T	T	T	T	T	T	T	T	T	T	G	T	T	T	T	T	T	T	T	T	G	G	T	T	T	T	T	T	T	T	T	G	T	G	T	G	T	G	T	T	T	T	G	G	T	T	T	T	T
AX-94522424	C	C	G	C	C	C	C	C	C	C	C	C	C	C	G	C	C	C	C	C	G	G	G	C	G	C	C	G	G	G	C	G	C	C	C	C	G	C	C	G	G	G	C	G	G	G	G	C	C
AX-94522489	C	C	C	C	C	C	C	C	C	C	C	C	C	C	C	C	C	C	C	C	C	C	C	C	C	C	C	C	C	C	C	C	C	C	C	C	C	C	C	C	C	T	C	C	C	C	C	C	C
AX-94522698	A	A	A	A	A	A	A	A	A	A	A	A	A	A	A	A	A	A	A	A	A	A	A	A	A	A	A	A	A	A	A	A	A	A	A	A	A	A	A	A	A	A	A	A	A	A	A	A	A
AX-94522801	G	G	G	G	G	G	G	G	G	G	G	G	G	G	G	G	G	G	G	G	C	C	G	G	G	G	G	G	G	G	G	G	G	G	G	G	C	G	G	G	G	G	G	G	G	G	G	G	G
AX-94523488	T	C	T	T	T	T	T	T	T	T	T	C	T	T	C	T	T	T	T	T	T	T	T	T	T	T	C	T	T	C	C	T	T	T	T	T	T	T	T	T	T	T	T	T	T	T	T	T	T
AX-94523513	T	A	A	T	T	T	T	A	T	T	T	A	T	T	A	T	T	T	T	T	T	T	T	A	A	T	A	T	A	T	A	A	A	A	A	A	A	A	T	T	A	A	T	A	A	T	T	A	T
AX-94523567	C	C	T	C	C	C	C	C	C	C	C	C	C	C	T	C	C	C	C	C	C	C	C	T	C	C	C	C	C	C	C	C	C	C	C	T	C	C	C	C	C	C	C	C	C	T	T	C	C
AX-94523572	G	G	G	G	G	G	G	G	G	G	G	G	G	G	G	G	G	G	G	G	G	G	G	G	G	G	G	A	G	G	G	G	G	G	G	G	G	G	G	G	G	G	G	G	G	G	G	G	G
AX-94524014	G	G	G	G	G	G	G	G	G	G	G	G	G	G	G	G	G	G	G	G	G	G	G	G	C	G	G	G	G	G	G	G	G	C	C	G	C	G	G	G	G	C	C	C	G	G	G	G	G
AX-94524045	T	T	T	T	T	T	T	T	T	T	T	T	T	T	T	T	T	T	T	T	T	T	T	T	T	C	T	C	T	T	T	T	T	T	T	T	T	T	T	T	C	T	T	T	T	T	T	T	T
AX-94524087	G	G	G	G	G	G	G	A	G	G	G	A	G	G	G	G	G	G	G	G	G	G	G	A	A	G	A	G	A	G	G	G	A	G	N	G	G	A	G	A	A	A	G	G	A	G	G	G	G
AX-94524136	A	A	A	A	A	A	A	G	A	A	G	G	A	A	A	A	A	A	G	A	A	A	G	A	A	A	A	A	A	A	A	A	G	A	A	A	A	G	A	A	G	A	A	A	A	A	A	A	A
AX-94524314	N	A	G	G	G	G	G	A	G	G	G	A	G	G	A	G	G	G	A	G	G	G	G	A	A	G	A	G	G	G	A	G	G	A	G	G	G	G	G	G	A	G	A	G	G	G	G	A	A
AX-94524440	T	T	T	T	T	T	T	T	T	T	T	T	T	T	T	T	T	T	T	T	T	T	T	T	T	T	T	T	T	T	T	T	T	T	T	T	T	C	T	T	T	T	T	T	T	T	T	T	T
AX-94524442	A	G	G	A	A	A	A	G	A	A	G	G	A	A	G	A	A	A	A	A	G	G	A	A	G	A	A	G	G	G	G	G	G	G	G	G	G	G	A	G	G	G	G	G	G	A	A	G	A
AX-94524640	T	C	C	T	T	T	T	C	T	T	T	C	T	T	C	T	T	T	C	T	T	T	C	C	T	C	C	C	C	C	C	C	C	C	C	C	T	T	T	T	T	C	T	T	C	C	C	C	C
AX-94524651	T	A	A	T	T	T	T	T	T	T	A	T	T	T	A	T	T	T	T	T	T	T	T	A	T	T	T	T	T	T	T	T	A	T	T	T	A	A	T	T	T	T	A	T	A	A	A	T	T
AX-94524687	A	A	A	A	A	A	A	A	A	A	A	A	A	A	A	A	A	A	G	A	A	A	G	G	A	A	A	A	G	A	G	G	A	G	A	A	A	G	A	A	A	A	A	G	A	A	A	G	G
AX-94524768	A	C	C	A	A	A	A	C	A	A	C	C	A	A	C	A	A	A	C	A	A	A	C	C	C	A	C	A	C	C	C	A	C	C	C	C	A	A	C	A	C	A	C	C	C	C	C	A	C
AX-94525393	T	C	C	T	T	T	T	C	T	T	C	C	T	T	C	T	T	T	C	T	C	C	C	T	C	T	C	C	C	T	C	T	T	C	T	C	T	C	T	C	C	C	C	C	C	T	T	C	C
AX-94525566	G	G	G	G	G	G	G	G	G	G	G	G	G	G	G	G	G	G	G	G	G	G	G	G	G	G	G	A	G	G	G	G	G	G	G	G	G	G	G	A	G	A	G	A	G	G	G	G	G
AX-94525876	A	A	A	A	G	G	G	A	G	G	G	A	G	G	A	G	G	G	G	G	A	A	A	G	A	A	A	A	A	A	G	G	G	A	A	A	A	A	G	G	G	A	G	G	A	A	A	A	G
AX-94526138	G	G	G	G	G	G	G	G	G	G	G	G	G	G	C	G	G	G	G	G	G	G	G	C	C	G	G	G	G	G	G	G	G	C	G	C	G	G	G	G	C	G	G	G	C	C	C	G	C
AX-94526188	A	A	A	A	A	A	A	A	A	A	A	A	A	A	A	A	A	A	A	A	A	A	A	A	A	A	A	A	A	A	A	A	A	A	A	A	A	A	A	A	A	A	A	A	A	A	A	A	A
AX-94526208	G	C	G	G	G	G	G	G	G	G	C	G	G	G	G	G	G	G	C	G	C	C	C	C	G	G	C	G	C	C	G	C	G	C	G	G	G	C	C	C	C	C	G	C	G	C	C	C	C
AX-94526235	C	C	G	G	C	C	G	G	C	G	C	G	C	C	G	C	C	G	C	C	G	G	G	G	C	C	C	C	C	C	G	G	G	C	C	G	G	G	C	C	C	C	G	G	G	G	G	C	C
AX-94526541	G	T	G	G	G	G	G	T	G	G	G	T	G	G	G	G	G	G	T	G	G	G	G	G	G	G	G	G	T	G	G	T	T	G	G	G	G	G	G	T	T	T	G	G	G	G	G	T	T
AX-94526630	A	A	A	A	A	A	A	A	A	A	A	A	A	A	A	A	A	A	A	A	A	A	A	A	A	A	A	A	A	A	A	A	A	A	A	A	A	A	A	A	A	A	A	A	A	A	A	A	A
AX-94526671	C	C	C	C	C	C	C	G	C	C	C	G	C	C	C	C	C	C	G	C	G	G	G	C	C	C	C	C	C	C	C	C	C	G	C	C	C	G	C	C	C	C	C	C	C	C	C	C	C
AX-94526913	T	T	T	T	T	T	T	T	T	T	T	T	T	T	T	T	T	T	A	T	T	T	T	A	T	T	T	A	T	T	T	A	T	A	A	A	T	T	T	T	T	T	T	T	A	T	T	A	A
AX-94527379	A	A	A	A	A	A	A	A	A	A	A	A	A	A	A	A	A	A	A	A	A	A	A	A	A	A	A	A	A	A	A	G	A	A	A	A	A	A	A	A	A	A	A	A	A	A	A	A	A
AX-94527502	C	C	C	C	C	C	C	C	C	C	C	C	C	C	C	C	C	C	C	C	T	T	T	C	C	C	C	T	C	T	C	C	C	C	C	C	C	C	C	T	T	T	C	T	T	T	T	C	C
AX-94527824	G	C	C	G	G	G	G	G	G	G	G	G	G	G	C	G	G	G	G	G	C	C	G	G	G	G	G	G	G	G	C	C	G	C	G	G	G	G	G	G	G	G	G	C	C	C	C	G	G
AX-94527869	C	C	C	C	C	C	C	C	C	C	C	C	C	C	C	C	C	C	C	C	C	C	C	C	C	C	C	C	C	C	C	C	C	C	C	C	C	C	C	C	C	C	C	C	C	C	C	C	C
AX-94528040	A	C	A	A	A	A	A	C	A	A	A	C	A	A	A	A	C	A	A	A	A	A	C	A	C	C	A	C	A	A	A	A	A	A	A	C	C	A	A	C	A	C	A	C	A	C	C	A	A
AX-94528088	T	T	T	T	T	T	T	C	T	T	T	T	T	T	C	T	T	T	T	T	T	T	T	T	T	T	T	T	T	T	T	C	C	T	T	T	T	T	T	T	T	T	T	C	T	T	T	T	T
AX-94528428	G	G	G	G	G	G	G	G	G	G	G	G	G	G	G	G	G	G	G	G	G	G	G	G	G	G	G	G	G	G	G	G	G	G	G	G	G	G	G	G	G	G	G	G	G	G	G	G	G
AX-94528644	G	G	G	G	G	G	G	A	G	G	A	A	G	G	G	G	G	G	G	G	G	G	G	G	G	G	G	G	G	G	G	G	G	A	G	G	G	G	G	G	G	G	G	G	G	G	G	G	G
AX-94528856	A	A	A	A	A	A	A	A	A	A	A	A	A	A	A	A	A	A	A	A	A	A	A	A	A	A	A	A	A	A	A	G	A	A	A	A	G	A	A	A	A	A	A	G	A	A	A	A	A
AX-94529037	A	A	A	A	A	A	A	C	A	A	C	A	A	A	A	A	A	A	C	A	A	A	C	C	C	A	A	A	A	A	A	A	A	A	C	A	A	A	A	A	A	A	A	C	A	A	A	C	C
AX-94529403	G	G	G	G	G	G	G	G	G	G	G	G	G	G	A	G	G	G	A	G	G	G	A	G	G	G	G	A	G	G	G	A	A	A	A	G	G	G	G	G	A	G	G	A	G	G	G	G	A
AX-94529731	C	C	C	C	C	C	C	C	C	C	C	C	C	C	C	C	C	C	A	C	C	C	C	C	C	C	C	A	C	C	C	C	C	C	C	C	C	A	C	C	C	A	C	A	C	C	C	A	A
AX-94529943	T	T	T	T	T	T	T	T	T	T	T	T	T	T	T	T	T	T	T	T	C	C	T	T	T	T	T	T	T	T	T	T	T	T	T	N	T	T	T	T	T	T	T	C	T	T	T	T	T
AX-94530423	A	A	A	A	A	A	A	A	A	A	A	A	A	A	A	A	A	A	A	A	A	A	A	A	A	A	A	A	A	A	A	A	A	A	A	A	A	A	A	A	A	A	A	A	A	A	A	A	A
AX-94530737	C	C	C	C	C	C	C	C	C	C	C	C	C	C	C	C	C	C	C	C	C	C	C	C	C	C	C	C	C	C	C	C	C	C	C	C	C	C	C	C	C	C	C	C	C	C	C	C	C
AX-94531033	G	A	A	G	G	G	G	A	G	G	A	A	G	G	A	G	G	G	N	G	A	A	A	G	G	G	A	G	A	A	A	G	A	N	A	A	A	A	A	G	A	A	A	A	A	A	A	A	A
AX-94531050	C	T	C	C	C	C	C	C	C	C	C	C	C	C	C	C	C	C	C	C	C	C	C	C	C	C	C	C	C	C	C	C	T	C	C	C	C	T	C	C	C	C	C	C	C	C	C	C	C
AX-94531393	T	T	T	T	T	T	T	T	T	T	T	T	T	T	T	T	T	T	T	T	T	T	T	T	T	T	T	T	G	T	T	T	T	T	T	T	T	T	T	T	T	T	T	T	T	T	T	T	T
AX-94531423	T	T	T	T	T	T	T	T	T	T	T	T	T	T	T	T	T	T	T	T	T	T	T	T	T	T	T	T	T	T	T	T	T	T	T	T	T	T	T	T	T	T	T	T	T	T	T	T	T
AX-94531491	T	T	T	T	T	T	T	T	T	T	T	T	T	T	T	T	T	T	T	T	C	C	T	C	T	T	C	T	T	T	T	T	T	T	C	T	T	T	T	T	T	C	T	T	T	C	C	C	T
AX-94531517	G	C	C	G	G	G	G	G	G	G	G	C	G	G	C	G	G	G	G	G	G	G	G	C	G	G	C	C	G	G	G	G	G	C	G	C	G	G	G	G	G	G	C	C	G	G	G	G	C
AX-94531527	C	C	T	C	C	C	C	T	C	C	C	C	C	C	T	C	C	C	C	C	T	T	C	C	T	T	C	C	C	C	C	T	T	T	C	T	T	C	C	C	C	C	C	C	T	T	T	C	C
AX-94531661	C	T	T	C	C	C	C	C	C	C	T	T	C	C	T	C	C	C	N	C	T	T	C	T	C	C	T	C	C	C	T	T	T	T	C	T	T	C	C	T	C	T	T	T	T	T	T	C	T
AX-94531680	G	G	G	G	G	G	G	A	G	G	G	G	G	G	G	G	G	G	G	G	G	G	G	G	G	G	G	G	G	G	G	A	G	G	G	G	G	G	G	G	G	G	G	G	G	G	G	G	G
AX-94531706	G	G	G	G	G	G	G	G	G	G	G	G	G	G	G	G	A	G	G	G	A	A	G	G	A	G	G	G	G	G	G	A	G	G	A	G	G	A	A	A	G	A	A	A	G	G	G	G	G
AX-94531833	G	A	A	G	G	G	G	A	G	G	A	A	G	G	G	G	G	G	G	G	A	A	A	A	A	G	G	A	A	G	G	A	A	A	A	A	A	A	A	G	G	A	A	A	A	A	A	A	G
AX-94532002	G	A	G	G	G	G	A	G	G	A	G	A	G	G	A	G	G	A	G	G	A	A	A	A	A	G	A	A	A	A	A	A	G	A	A	G	A	A	G	A	A	A	A	A	A	A	A	A	A
AX-94532291	T	T	T	T	T	T	T	G	T	T	G	G	T	T	T	T	T	T	T	T	G	G	T	T	T	G	T	G	G	T	G	G	G	G	G	G	G	T	T	G	T	T	T	G	T	T	T	G	T
AX-94532749	C	C	C	C	C	C	C	C	C	C	C	C	C	C	C	C	C	C	C	C	C	C	C	C	C	C	C	C	C	C	C	C	C	C	C	C	C	C	C	C	C	C	C	C	C	C	C	C	C
AX-94532916	A	A	A	A	A	A	A	A	A	A	A	A	A	A	A	A	A	A	A	A	A	A	A	A	A	A	A	A	A	A	A	A	A	A	A	A	A	A	A	A	A	A	A	A	A	A	A	A	A
AX-94533089	G	G	G	G	G	G	G	G	G	G	G	G	G	G	G	G	G	G	G	G	G	G	G	G	G	G	G	G	G	G	G	G	G	G	G	G	G	G	G	G	G	G	G	G	G	G	G	G	G
AX-94533562	C	C	G	C	C	C	G	G	G	G	G	G	C	C	G	C	C	G	G	C	C	C	G	G	G	C	G	G	G	G	G	G	G	G	G	G	G	C	G	C	C	G	G	G	G	G	G	G	G
AX-94533650	A	A	A	A	A	A	A	A	A	A	A	A	A	A	A	A	A	A	A	A	A	A	A	A	A	A	A	A	A	A	A	G	A	A	A	A	A	A	A	A	A	A	A	G	A	A	A	A	A
AX-94533814	G	G	G	G	G	G	G	G	G	G	G	G	G	G	G	G	G	G	G	G	G	G	G	G	G	G	G	G	G	G	G	G	G	G	G	G	G	G	G	G	G	A	G	G	G	G	G	G	G
AX-94533854	A	A	A	A	A	A	A	A	A	A	A	A	A	A	A	A	A	A	A	A	A	A	A	A	A	A	A	A	A	A	A	A	A	A	A	A	A	A	A	A	A	A	A	A	A	A	A	A	T
AX-94533970	T	C	T	T	T	T	T	C	T	T	C	T	T	T	T	T	T	T	C	T	C	C	C	C	T	T	C	C	C	C	C	C	C	T	T	T	T	T	T	T	C	T	C	T	T	C	C	C	C
AX-94533989	C	C	C	C	N	G	C	C	C	C	C	C	G	N	C	C	C	C	C	G	C	C	C	C	G	C	C	C	C	C	C	G	G	C	C	C	C	G	C	G	C	G	C	G	C	C	C	C	C
AX-94534705	C	C	C	C	C	C	C	C	C	C	C	C	C	C	C	C	C	C	C	C	C	C	C	C	C	C	C	C	G	C	C	C	C	C	G	C	C	G	C	C	G	G	C	G	C	C	C	G	C
AX-94534717	C	C	C	C	C	C	C	C	C	C	C	C	C	C	C	C	C	C	C	C	C	C	C	C	C	C	C	T	C	C	C	C	C	T	C	C	C	C	C	C	C	C	C	C	C	C	C	C	C
AX-94534735	G	G	G	G	G	G	G	G	G	G	G	G	G	G	G	G	G	G	G	G	G	G	G	G	G	G	G	G	G	G	G	G	G	G	G	G	G	G	G	G	G	G	G	G	G	G	G	G	G
AX-94534815	A	A	A	A	G	G	G	A	G	G	A	A	G	G	A	G	G	G	A	G	A	A	A	A	A	A	A	A	A	G	A	G	A	A	A	A	A	A	A	A	A	A	A	A	A	A	A	A	A
AX-94535036	A	G	A	A	A	A	A	A	A	A	A	A	A	A	A	A	A	A	A	A	A	A	A	A	A	A	A	A	A	A	A	G	G	G	A	A	A	G	A	A	A	A	A	A	A	A	A	A	A
AX-94535286	C	C	G	C	C	C	G	C	G	G	G	G	C	C	G	C	C	G	G	C	G	G	G	G	G	C	C	C	C	C	G	C	G	C	G	G	C	C	G	C	C	G	G	G	C	G	G	C	G
AX-94535336	T	T	T	T	T	T	T	T	T	T	T	T	T	T	T	T	T	T	T	T	T	T	T	T	T	T	T	T	T	T	T	A	T	T	T	T	T	T	T	T	T	T	T	A	T	T	T	T	T
AX-94535462	G	G	G	G	G	G	G	G	G	G	G	G	G	G	G	G	G	G	G	G	G	G	G	G	G	G	G	G	G	G	G	G	G	G	G	G	G	G	G	G	G	G	G	G	G	G	G	G	G
AX-94535477	C	C	C	C	C	C	C	C	C	C	C	C	C	C	C	C	C	C	C	C	C	C	C	C	C	C	C	C	C	C	C	C	C	C	C	C	C	C	C	C	C	C	C	C	C	C	C	C	C
AX-94535709	G	G	G	G	G	G	G	G	G	G	G	G	G	G	A	G	G	G	A	G	A	A	A	G	G	G	G	A	G	G	G	A	A	A	G	G	G	G	G	G	A	G	G	A	G	G	G	G	A
AX-94535751	G	G	G	G	G	G	G	G	G	G	G	G	G	G	G	G	G	G	G	G	G	G	G	G	C	G	G	G	G	G	G	G	G	G	G	G	G	G	G	G	G	G	G	G	G	G	G	G	G
AX-94535927	A	A	A	A	A	A	A	A	A	A	A	A	A	A	A	A	A	A	A	A	A	A	A	A	A	A	A	A	A	A	A	A	A	A	A	A	A	A	A	A	A	A	A	A	A	A	A	A	A
AX-94536022	A	A	A	A	A	A	A	A	A	A	A	T	A	A	A	A	A	A	A	A	A	A	A	A	A	A	A	A	A	A	T	T	A	A	A	A	A	T	A	A	A	A	T	T	T	A	A	A	A
AX-94536178	C	C	C	C	C	C	C	C	C	C	C	C	C	C	C	C	C	C	C	C	C	C	C	C	C	C	C	C	C	C	C	C	C	C	C	C	C	C	C	C	C	C	C	C	C	C	C	C	C
AX-94536615	C	A	A	C	C	C	C	C	C	C	C	C	C	C	A	C	C	C	A	C	C	C	A	C	C	C	A	C	A	A	A	A	C	A	A	C	C	A	C	A	C	A	A	A	A	A	A	C	A
AX-94537094	C	G	C	C	C	C	G	G	C	G	G	G	C	C	G	C	C	G	G	C	G	G	G	C	G	C	G	G	G	G	C	C	G	G	G	G	C	C	C	G	G	G	G	C	G	C	C	G	G
AX-94537116	G	G	G	G	C	C	G	G	G	G	C	C	C	C	G	C	C	G	G	C	G	G	G	G	C	G	G	G	G	C	G	G	G	G	G	G	G	G	G	C	C	G	C	G	G	G	G	G	G
AX-94537118	T	G	T	T	T	T	T	T	T	T	T	G	T	T	G	T	T	T	T	T	G	G	G	T	G	T	T	T	G	G	G	T	G	T	N	T	T	G	T	T	G	G	G	T	T	G	G	G	T
AX-94537209	C	C	C	C	C	C	C	C	C	C	C	C	C	C	C	C	C	C	C	C	C	C	C	C	C	C	C	C	C	C	C	C	C	C	C	C	C	C	C	C	C	C	C	C	C	C	C	C	C
AX-94537650	A	A	A	A	A	A	A	A	A	A	A	A	A	A	A	A	A	A	A	A	A	A	A	A	A	A	A	A	A	A	C	A	A	A	A	A	A	C	A	C	A	C	A	A	A	A	A	A	A
AX-94537931	T	C	T	T	T	T	T	C	T	T	C	T	T	T	C	T	T	T	C	T	C	C	C	T	C	T	C	T	C	T	C	T	T	C	T	N	C	T	T	T	T	T	C	T	T	T	T	C	C
AX-94537957	C	C	C	G	G	G	G	C	G	G	C	G	G	G	C	G	G	G	C	G	G	G	G	C	G	G	C	G	C	G	C	C	C	G	C	C	C	C	G	G	C	G	G	G	C	C	C	G	G
AX-94538070	G	G	G	G	G	G	G	G	G	G	A	G	G	G	G	G	G	G	G	G	G	G	G	G	A	G	G	A	G	G	G	A	G	A	A	A	G	G	G	G	A	A	G	A	A	G	G	A	G
AX-94538217	C	C	C	C	C	C	C	C	C	C	C	C	C	C	C	C	C	C	C	C	C	C	C	C	C	C	C	C	C	C	C	C	C	C	C	C	C	C	C	C	C	C	C	C	C	C	C	C	C
AX-94538713	T	T	T	T	T	T	T	T	T	T	T	T	T	T	T	T	T	T	T	T	T	T	T	T	T	T	T	T	T	T	T	T	T	T	T	T	T	G	T	T	T	T	T	T	T	T	T	T	T
AX-94538855	G	A	G	G	G	G	G	A	G	G	G	G	G	G	G	G	G	G	G	G	G	G	G	G	G	G	G	A	G	A	A	A	G	A	A	A	G	A	G	A	G	G	G	A	G	G	G	A	G
AX-94539003	G	A	G	G	G	G	G	G	G	G	G	G	G	G	G	G	G	G	G	G	G	G	G	A	A	G	G	G	G	G	G	G	G	G	G	G	G	G	G	G	G	G	A	G	A	G	G	G	G
AX-94539326	A	G	G	A	A	A	A	A	A	A	G	G	A	A	G	A	G	A	A	A	A	A	A	A	G	A	A	G	G	G	G	G	G	G	A	G	G	A	A	G	G	G	G	G	G	G	G	A	G
AX-94539354	G	G	G	G	G	G	G	G	G	G	G	G	G	G	G	G	G	G	G	G	G	G	G	G	G	G	G	G	G	G	G	G	G	G	G	G	G	G	G	G	G	G	G	G	G	G	G	G	G
AX-94539905	C	C	C	C	C	C	C	C	C	C	C	C	C	C	T	C	C	C	C	C	C	C	C	C	C	C	C	C	C	C	C	C	C	C	C	C	C	C	C	C	C	C	C	C	C	C	C	C	C
AX-94540165	C	C	C	C	C	C	C	C	C	C	C	C	C	C	C	C	C	C	C	C	C	C	C	C	C	C	C	C	C	C	C	C	C	C	C	C	C	T	C	C	C	C	C	C	C	C	C	C	C
AX-94540268	C	T	T	C	C	C	C	C	T	C	T	C	C	C	C	T	C	C	C	C	T	T	T	T	T	C	C	T	C	C	T	C	C	N	T	C	C	C	T	C	T	C	C	C	C	T	T	C	C
AX-94540417	C	C	C	C	C	C	C	C	C	C	C	C	C	C	C	C	C	C	C	C	C	C	C	C	C	C	C	C	C	C	C	C	C	C	C	C	C	C	C	C	C	C	C	C	C	C	C	C	C
AX-94540527	A	A	A	A	A	A	A	A	A	A	A	A	A	A	A	A	A	A	A	A	A	A	A	A	A	A	A	A	A	A	A	A	A	A	A	A	A	A	A	A	A	A	A	A	A	A	A	A	A
AX-94540532	G	C	C	G	G	G	G	G	G	G	C	C	G	G	C	G	G	G	C	G	C	C	C	C	C	G	C	C	G	C	C	C	C	C	G	C	C	C	C	G	C	C	C	C	C	C	C	G	G
AX-94540672	T	T	T	T	T	T	T	T	T	T	T	T	T	T	T	T	T	T	T	T	T	T	T	T	T	T	T	T	T	T	T	T	T	T	T	T	G	T	T	T	T	T	T	T	T	T	T	T	T
AX-94540705	T	T	T	T	T	T	T	T	T	T	T	T	T	T	C	T	T	T	T	T	T	T	T	C	C	T	T	T	T	T	T	T	T	T	T	C	T	C	T	T	C	T	T	T	C	C	C	T	C
AX-94540860	C	C	C	C	C	C	C	C	C	C	C	C	C	C	C	C	C	C	C	C	C	C	C	C	C	C	C	C	C	C	C	C	C	C	C	C	C	C	C	C	C	C	C	C	C	C	C	C	C
AX-94541185	A	G	G	G	A	A	G	G	G	G	G	G	A	A	G	G	A	G	G	A	G	G	G	G	G	A	G	A	G	G	G	G	G	G	A	A	G	G	G	A	G	A	G	G	G	G	G	G	G
AX-94541307	C	C	C	C	C	C	C	C	C	C	C	C	C	C	C	C	C	C	C	C	C	C	C	C	C	C	C	C	C	C	C	C	C	C	C	C	C	C	C	C	C	C	C	C	C	C	C	C	C
AX-94541836	G	A	A	G	G	G	G	A	G	G	G	G	G	G	A	G	G	G	A	G	A	A	A	A	A	G	G	A	G	G	G	G	G	A	A	A	A	A	G	G	A	A	A	A	A	A	A	A	G
AX-94542146	T	T	T	T	T	T	T	T	T	T	T	T	T	T	T	T	T	T	T	T	T	T	T	T	T	T	T	T	T	T	A	T	T	T	T	T	T	T	T	T	T	T	A	A	T	T	T	T	T
AX-94542377	T	T	T	T	T	T	T	T	T	T	T	T	T	T	T	T	T	T	T	T	T	T	T	T	T	T	T	T	T	T	T	T	T	T	T	T	T	T	T	T	T	T	T	T	T	T	T	T	T
AX-94542485	A	A	G	A	G	G	A	G	G	A	G	G	G	G	A	G	G	A	G	G	G	G	G	G	A	G	G	G	G	G	G	A	G	G	A	G	G	G	G	G	G	A	A	G	G	G	G	G	A
AX-94542510	T	T	G	T	T	T	T	T	T	T	T	G	T	T	G	T	T	T	T	T	T	T	T	T	T	T	T	T	G	T	G	G	T	G	G	T	G	T	T	G	T	G	G	G	G	G	G	T	T
AX-94542559	G	A	A	G	G	G	A	A	G	A	A	A	G	G	A	G	A	A	A	G	A	A	G	A	A	A	G	G	A	A	A	G	A	A	G	A	A	A	A	G	A	A	G	A	A	A	A	A	G
AX-94542590	A	A	A	A	A	A	A	A	A	A	A	A	A	A	A	A	A	A	A	A	A	A	A	A	A	A	A	A	A	A	G	A	A	A	A	A	A	A	A	A	A	G	A	G	G	A	A	A	A
AX-94542678	C	C	C	C	C	C	C	C	C	C	C	C	C	C	C	C	C	C	C	C	C	C	C	C	C	C	C	C	C	C	C	C	C	C	C	C	C	C	C	C	C	C	C	T	C	C	C	C	C
AX-94543513	G	C	G	G	G	G	G	C	G	G	G	C	G	G	G	G	G	G	G	G	G	G	G	C	G	G	C	C	G	G	G	G	C	G	G	G	G	C	G	G	C	C	C	G	C	C	C	G	C
AX-94544080	C	C	C	C	C	C	C	C	C	C	C	C	C	C	C	C	C	C	C	C	C	C	C	C	C	C	C	C	C	C	C	C	C	C	C	C	C	C	C	C	C	C	C	T	C	C	C	C	C
AX-94544357	G	G	G	G	G	G	G	G	G	G	G	G	G	G	G	G	G	G	G	G	G	G	G	G	G	G	G	G	G	G	G	G	G	G	G	G	G	G	G	G	G	G	G	G	G	G	G	G	G
AX-94544361	T	T	T	T	T	T	T	T	T	T	T	T	T	T	T	T	T	T	T	T	G	G	T	T	T	T	T	T	T	T	T	T	T	T	T	T	T	T	T	T	T	T	T	T	T	T	T	T	T
AX-94544363	A	A	A	A	A	A	A	A	A	A	A	A	A	A	A	A	A	A	A	A	A	A	A	A	A	A	A	A	A	A	A	A	A	A	A	A	A	A	A	A	A	A	A	A	A	A	A	A	A
AX-94544370	G	G	G	G	G	G	G	G	G	G	G	G	G	G	G	G	G	G	G	G	G	G	G	G	G	G	G	G	G	G	G	G	G	G	G	G	G	G	G	G	G	G	G	T	G	G	G	G	G
AX-94544644	G	G	G	G	G	G	G	A	G	G	A	A	G	G	G	G	G	G	G	G	G	G	G	A	A	G	G	A	G	G	G	G	G	G	G	G	G	G	G	G	A	G	G	G	G	G	G	A	G
AX-94544731	G	G	G	G	G	G	G	G	G	G	G	G	G	G	G	G	G	G	G	G	G	G	A	G	A	G	G	G	G	G	G	G	G	G	A	G	G	G	G	G	G	G	A	G	G	G	G	A	G
AX-94545095	A	A	A	A	A	A	A	A	A	A	A	A	A	A	A	A	A	A	A	A	A	A	A	A	A	A	A	A	A	A	A	A	A	A	A	A	A	A	A	A	A	A	G	G	A	A	A	A	A
AX-94545252	G	G	G	G	G	G	G	G	G	G	G	G	G	G	G	G	G	G	G	G	G	G	G	G	G	G	G	G	G	G	G	G	G	G	G	G	G	G	G	G	G	G	G	G	G	G	G	G	G
AX-94545386	G	G	G	G	G	G	C	G	G	C	C	G	G	G	G	G	G	C	C	G	C	C	C	G	C	G	C	C	G	G	G	C	G	C	G	G	C	G	G	G	C	G	G	C	G	G	G	C	C
AX-94545917	C	T	C	C	C	C	C	C	C	C	C	T	C	C	C	C	C	C	C	C	C	C	C	T	C	C	C	C	T	C	C	C	C	T	C	C	C	C	C	C	C	C	C	C	C	C	C	C	C
AX-94546537	A	G	A	A	A	A	A	A	A	A	G	A	A	A	A	A	A	A	A	A	A	A	G	G	A	A	G	G	G	A	A	A	A	A	A	A	A	A	A	A	A	A	A	A	A	A	A	A	A
AX-94546683	A	A	A	A	A	A	A	A	A	A	A	A	A	A	A	A	A	A	A	A	A	A	A	A	A	A	A	A	A	A	A	A	A	A	A	A	A	C	A	A	A	A	A	A	A	A	A	A	A
AX-94546698	T	C	T	T	T	T	T	T	T	T	T	T	T	T	T	T	T	T	T	T	T	T	T	T	C	T	T	T	T	T	C	T	T	T	T	T	C	T	T	T	T	C	T	T	T	T	T	T	T
AX-94546885	T	C	C	T	T	T	C	C	T	C	C	C	T	T	C	T	T	C	C	T	T	T	C	C	C	C	C	C	C	T	C	C	T	C	T	T	T	C	T	C	C	C	T	T	T	C	C	C	C
AX-94547064	C	C	C	C	C	C	C	C	C	C	C	C	C	C	C	C	C	C	C	C	C	C	C	C	C	C	C	C	C	C	C	C	C	C	C	C	C	C	C	C	C	C	C	C	C	C	C	C	C
AX-94547426	T	T	T	T	T	T	T	T	T	T	T	T	T	T	T	T	T	T	T	T	T	T	T	T	T	T	T	C	T	T	T	T	T	T	T	T	T	T	T	T	T	T	T	C	T	T	T	T	T
AX-94547815	A	A	A	A	A	A	A	A	A	A	A	A	A	A	A	A	A	A	A	A	A	A	A	A	A	A	A	A	A	A	A	A	A	A	A	A	A	A	A	A	A	A	A	A	A	A	A	A	A
AX-94548045	A	G	G	A	A	A	A	A	A	A	A	A	A	A	G	A	A	A	A	A	A	A	A	A	A	A	A	G	A	A	A	A	G	A	A	A	G	A	A	A	A	A	A	G	A	A	A	A	A
AX-94548062	T	T	C	T	C	C	C	C	C	C	T	C	C	C	T	C	T	C	C	C	C	C	C	T	C	C	C	C	C	C	T	T	C	T	C	C	C	T	T	C	T	T	C	T	C	C	C	T	T
AX-94549074	A	A	A	A	A	A	A	A	A	A	A	A	A	A	A	A	A	A	G	A	G	G	A	A	G	A	G	A	G	A	A	A	A	A	A	A	A	A	A	A	G	A	A	A	A	A	A	A	A
AX-94549612	T	T	T	T	T	T	T	T	T	T	T	T	T	T	T	T	T	T	T	T	T	T	T	T	T	T	T	T	T	T	T	T	T	T	T	T	T	T	C	T	C	T	T	C	T	C	T	T	T
AX-94549868	C	C	T	C	C	C	C	T	C	C	T	T	C	C	C	C	C	C	C	C	T	T	C	T	C	C	C	C	C	C	T	T	C	C	C	C	T	C	C	T	C	C	C	T	T	C	C	C	C
AX-94550326	G	G	G	G	G	G	G	G	G	G	G	G	G	G	G	G	G	G	G	G	G	G	A	A	G	G	A	G	G	G	G	G	G	G	G	G	A	G	G	A	G	A	A	A	G	G	G	G	A
AX-94550443	G	G	G	G	G	G	G	G	G	G	G	G	G	G	G	G	G	G	G	G	G	G	G	G	G	G	G	G	G	G	G	G	G	G	G	G	G	G	G	G	G	G	G	G	G	G	G	G	G
AX-94550611	G	A	G	G	G	G	G	A	G	G	A	A	G	G	G	G	G	G	G	G	G	G	G	G	A	G	G	A	G	A	A	G	G	G	A	G	A	G	A	G	A	G	G	G	G	G	G	G	G
AX-94550996	G	G	G	G	G	G	G	G	G	G	G	G	G	G	G	G	G	G	G	G	G	G	G	G	G	G	G	G	G	G	G	G	G	G	G	G	G	G	G	G	G	G	G	C	G	G	G	G	G
AX-94551575	C	C	C	C	C	C	C	G	C	C	G	G	C	C	C	C	C	C	C	C	G	G	C	G	G	C	C	C	G	C	G	C	G	G	C	C	G	C	C	C	C	C	C	C	G	G	G	C	G
AX-94551664	C	C	C	C	C	C	C	C	C	C	C	C	C	C	C	C	C	C	C	C	A	A	C	C	C	C	C	C	C	C	C	C	C	C	C	N	C	C	C	C	C	C	C	A	C	C	C	C	C
AX-94551713	G	G	A	G	G	G	G	A	G	G	G	G	G	G	G	G	G	G	G	G	G	G	G	A	G	G	G	G	G	G	G	A	G	G	G	A	G	G	G	G	G	G	G	A	G	A	A	G	G
AX-94551829	G	G	C	G	G	G	G	G	G	G	G	G	G	G	C	G	G	G	G	G	C	C	G	G	G	G	G	G	G	G	G	G	G	G	G	G	G	C	G	G	G	G	G	G	C	G	G	G	G
AX-94551934	T	T	T	T	T	T	T	T	T	T	T	T	T	T	T	T	T	T	T	T	T	T	T	A	A	T	T	T	T	T	T	T	T	T	T	T	T	T	T	T	T	T	T	T	T	T	T	T	T
AX-94551955	C	C	C	C	C	C	C	C	C	C	C	C	C	C	C	C	C	C	C	C	C	C	C	C	C	C	C	C	C	C	C	C	C	C	C	C	C	C	C	C	C	C	C	C	C	C	C	C	C
AX-94551975	T	T	T	T	T	T	T	T	T	T	C	T	T	T	C	T	T	T	T	T	C	C	C	C	T	T	C	C	T	T	C	T	T	T	T	T	C	C	T	C	C	C	C	T	T	C	C	T	T
AX-94552125	G	G	G	G	G	G	G	G	G	G	G	G	G	G	G	G	G	G	G	G	G	G	G	G	G	G	G	G	G	G	G	G	G	G	G	G	G	G	G	G	G	G	G	G	G	G	G	G	G
AX-94552298	T	T	T	T	T	T	T	T	T	T	T	T	T	T	T	T	T	T	T	T	T	T	T	T	T	T	T	A	T	T	T	T	T	T	T	T	A	T	T	T	T	T	T	T	T	T	T	T	T
AX-94552304	G	G	G	G	G	G	G	G	G	G	G	G	G	G	G	G	G	G	G	G	G	G	G	G	G	G	G	G	G	C	G	G	G	G	G	G	G	C	G	G	G	G	G	G	G	G	G	G	G
AX-94552549	G	G	G	G	G	G	G	G	G	G	G	G	G	G	G	G	G	G	G	G	G	G	G	G	G	G	G	G	G	G	G	T	G	G	G	G	G	G	G	G	G	G	G	G	G	G	G	G	G
AX-94553813	A	G	G	A	A	A	A	G	A	A	G	G	A	A	G	A	A	A	G	A	A	A	G	G	A	A	G	G	G	G	G	G	G	G	A	G	G	G	G	A	G	A	A	G	G	G	G	G	G
AX-94554649	T	T	T	T	T	T	T	T	T	T	T	T	T	T	T	T	T	T	T	T	T	T	T	T	T	T	T	T	T	T	T	T	T	T	T	T	T	T	T	T	T	T	T	T	T	T	T	T	T
AX-94555026	C	T	T	C	C	C	C	T	C	C	T	T	C	C	T	C	C	C	C	C	C	C	T	T	T	C	T	T	T	C	T	T	T	T	T	T	T	T	C	C	T	T	T	T	T	T	T	T	T
AX-94555084	A	A	G	A	A	A	A	A	A	A	A	A	A	A	A	A	A	A	A	A	A	A	A	A	A	A	A	A	A	A	A	A	A	A	A	G	A	G	A	A	A	A	A	A	G	G	G	G	A
AX-94555122	G	G	G	G	G	G	G	G	G	G	G	G	G	G	G	G	A	G	A	G	G	G	G	G	G	G	A	G	G	A	A	G	G	N	G	G	G	G	A	G	G	G	G	A	G	G	G	G	G
AX-94555534	T	T	T	T	T	T	T	T	T	T	T	T	T	T	T	T	T	T	T	T	T	T	T	T	T	T	T	T	T	T	T	T	T	T	T	T	T	T	T	T	T	T	T	T	T	T	T	T	T
AX-94555577	G	G	G	G	G	G	G	G	G	G	G	G	G	G	G	G	G	G	G	G	G	G	G	G	G	G	G	G	G	G	G	G	G	G	G	G	G	G	G	G	G	G	G	G	G	G	G	G	G
AX-94556117	G	G	G	G	G	G	G	G	G	G	G	G	G	G	G	G	G	G	G	G	G	G	G	G	G	G	G	G	G	G	G	G	G	G	G	G	G	G	G	A	G	G	G	G	G	G	G	G	G
AX-94556145	G	G	G	G	G	G	G	G	G	G	G	G	G	G	G	G	G	G	G	G	C	C	G	G	G	G	G	G	G	G	G	C	G	G	G	G	G	G	G	G	C	G	G	C	G	G	G	G	G
AX-94556277	C	C	A	C	C	C	C	C	C	C	C	C	C	C	A	C	C	C	C	C	C	C	C	C	C	C	C	C	C	C	C	A	C	C	C	C	C	A	C	C	C	A	C	A	C	C	C	C	A
AX-94556600	G	G	G	G	G	G	G	G	G	G	G	G	G	G	G	G	G	G	G	G	G	G	G	G	G	G	G	G	G	G	G	C	G	G	G	G	G	G	G	G	G	G	G	C	G	G	G	G	G
AX-94556621	C	C	C	C	C	C	C	C	C	C	C	C	C	C	C	C	C	C	C	C	C	C	C	C	C	C	C	C	C	C	C	C	C	C	C	C	C	C	C	C	C	C	C	C	C	C	C	C	C
AX-94556884	C	C	C	C	C	C	C	C	C	C	T	T	C	C	C	C	C	C	T	C	T	T	T	C	T	C	C	C	T	C	C	T	C	T	C	C	C	C	T	C	C	C	C	C	C	C	C	T	T
AX-94557244	C	T	T	C	C	C	C	T	C	C	C	C	C	C	C	C	C	C	T	C	C	C	T	C	C	T	T	C	T	C	C	C	T	T	C	T	T	T	T	C	C	T	C	C	T	T	T	T	T
AX-94557273	A	A	A	A	A	A	A	A	A	A	A	A	A	A	A	A	A	A	A	A	C	C	A	A	A	A	A	A	A	A	A	A	C	A	A	A	A	A	A	A	A	A	C	A	A	A	A	A	A
AX-94557676	G	T	G	G	G	G	G	G	G	G	T	G	G	G	G	G	G	G	G	G	G	G	T	G	T	G	G	G	G	T	T	G	G	T	G	G	G	T	G	G	T	G	T	G	G	G	G	G	G
AX-94558187	A	A	A	A	A	A	A	A	A	A	G	A	A	A	A	A	A	A	A	A	A	A	G	G	A	A	A	A	A	A	A	A	A	A	A	A	A	A	A	A	A	A	A	A	A	G	G	A	A
AX-94558225	T	T	T	T	T	T	T	T	T	T	T	T	T	T	T	T	T	T	T	T	T	T	T	T	T	T	T	T	T	T	T	T	T	T	T	T	T	T	T	T	T	T	T	T	T	T	T	T	T
AX-94558874	C	C	C	C	C	C	C	C	C	C	C	C	C	C	C	C	C	C	C	C	G	G	G	G	C	C	C	C	C	G	C	C	C	N	C	C	C	C	C	C	C	C	C	C	G	G	G	C	C
AX-94558989	C	T	T	T	T	T	T	C	T	T	T	T	T	T	T	T	T	T	T	T	T	T	T	T	T	C	C	T	T	T	T	C	T	T	T	T	T	T	T	T	T	C	T	C	T	T	T	C	T
AX-94558990	T	T	C	T	T	T	T	T	T	T	C	C	T	T	C	T	T	T	C	T	T	T	T	C	T	T	T	T	C	T	T	T	C	N	T	C	C	T	T	T	T	T	C	T	C	C	C	T	C
AX-94559013	T	T	C	T	T	T	T	T	T	T	T	T	T	T	C	T	T	T	T	T	T	T	C	C	T	T	T	T	T	T	T	C	T	T	T	C	C	C	T	C	T	N	C	T	C	C	C	C	C
AX-94559061	G	G	G	G	G	G	G	C	G	G	G	G	G	G	G	G	G	G	G	G	G	G	G	C	G	G	G	G	G	G	G	G	G	N	G	G	G	G	G	G	G	G	G	C	G	G	G	C	G
AX-94559247	A	A	A	A	A	A	A	A	A	A	A	A	A	A	A	A	A	A	A	A	A	A	A	A	A	A	A	A	A	A	A	A	A	A	A	A	A	A	A	A	A	A	A	A	A	A	A	A	A
AX-94559367	C	C	C	C	C	C	C	C	C	C	C	C	C	C	C	C	C	C	C	C	C	C	C	C	C	C	C	C	C	C	C	C	C	C	C	C	C	C	C	C	C	C	C	C	C	C	C	C	C
AX-94559860	G	G	G	G	G	G	G	G	G	G	G	G	G	G	G	G	G	G	G	G	G	G	G	G	G	G	G	G	G	G	G	G	G	G	G	G	G	G	G	G	G	G	G	G	G	G	G	G	G
AX-94560810	G	C	G	G	G	G	C	C	G	C	C	C	G	G	C	G	G	C	C	G	C	C	C	G	C	G	C	C	C	C	G	G	C	C	C	C	G	G	G	C	C	C	C	G	C	G	G	C	C
AX-94561290	A	G	G	A	A	A	A	G	A	A	A	A	A	A	G	A	A	A	G	A	G	G	G	A	A	G	G	G	A	G	G	G	G	G	A	G	G	G	A	G	A	A	G	G	G	G	G	A	G
AX-94561715	T	T	C	C	C	C	C	C	C	C	T	C	C	C	T	C	C	C	C	C	T	T	T	C	T	C	C	T	C	C	T	C	T	C	T	C	T	C	C	C	C	C	N	T	T	C	C	C	C
AX-94562180	A	T	T	A	T	T	T	A	T	T	A	A	T	T	T	T	T	T	A	T	T	T	T	T	A	T	A	T	A	T	T	A	T	A	T	T	T	A	T	T	A	T	T	T	T	T	T	T	T
AX-94562727	G	G	G	G	G	G	G	G	G	G	G	G	G	G	G	G	G	G	G	G	G	G	G	G	G	G	G	G	G	G	G	G	N	G	G	G	G	G	G	G	G	G	G	G	G	G	G	G	G
AX-94562871	G	G	G	G	G	G	G	G	G	G	G	G	G	G	G	G	G	G	G	G	G	G	G	G	G	G	G	G	G	G	G	G	G	G	G	G	G	G	G	G	G	G	G	G	G	G	G	G	G
AX-94563003	T	G	T	G	T	T	G	T	T	G	T	G	T	T	G	T	T	G	T	T	G	G	G	T	T	T	G	T	G	T	T	T	G	N	T	T	T	G	T	T	T	G	N	T	G	T	T	T	G
AX-94563616	A	A	A	A	A	A	A	A	A	A	A	A	A	A	A	A	A	A	A	A	A	A	A	A	A	A	A	G	A	A	A	G	A	A	A	A	A	A	A	G	G	A	A	A	A	A	A	A	A
AX-94564281	A	A	A	A	A	A	A	A	A	A	A	A	A	A	A	A	A	A	A	A	A	A	A	A	A	A	A	A	A	A	A	A	A	A	A	A	A	A	A	A	A	C	A	C	A	A	A	A	A
AX-94564440	T	T	T	T	T	T	T	T	T	T	T	T	T	T	T	T	T	T	T	T	T	T	T	T	T	T	T	T	T	T	T	T	C	T	T	T	T	T	T	T	T	T	T	T	T	T	T	T	T
AX-94564516	A	A	C	C	C	C	C	A	C	C	A	A	C	C	A	C	C	C	C	C	A	A	C	C	A	C	A	C	C	C	A	C	C	A	C	C	C	C	C	A	A	C	A	C	C	C	C	C	A
AX-94564758	T	T	C	T	T	T	T	C	T	T	T	T	T	T	T	T	T	T	T	T	T	T	T	C	T	C	T	T	T	T	T	C	C	C	T	C	C	C	T	T	T	C	T	C	C	C	C	T	T
AX-94564774	C	C	C	C	C	C	C	C	C	C	C	C	C	C	C	C	C	C	C	C	G	G	C	C	G	C	C	C	C	C	C	C	C	C	C	C	C	C	C	C	C	G	C	C	C	C	C	G	G
AX-94564840	C	C	T	C	C	C	C	T	C	C	T	T	C	C	C	C	C	C	C	C	T	T	C	T	N	C	C	N	C	C	C	C	C	T	C	T	C	T	C	C	T	C	T	T	C	T	T	C	C
AX-94565302	G	G	G	G	G	G	G	A	G	G	A	A	G	G	G	G	G	G	G	G	A	A	G	A	G	G	G	G	G	G	G	A	G	A	G	A	G	A	G	G	G	G	A	A	G	A	A	G	G
AX-94565950	G	G	G	G	G	G	G	T	G	G	T	T	G	G	G	G	G	G	G	G	G	G	G	G	G	G	G	G	T	G	G	T	T	G	G	G	T	T	G	G	G	T	T	T	T	T	T	G	G
AX-94566365	T	T	T	T	C	C	T	T	C	T	T	C	C	C	T	C	C	T	T	C	T	T	T	T	T	T	T	T	T	T	C	T	T	C	T	C	T	C	C	C	T	C	T	T	C	T	T	T	C
AX-94566622	A	A	A	A	A	A	A	A	A	A	A	A	A	A	A	A	A	A	A	A	A	A	A	A	A	A	A	A	A	A	A	A	A	A	A	A	A	A	A	A	A	G	A	A	A	A	A	A	A
AX-94566972	A	A	A	A	A	A	A	A	A	A	A	A	A	A	A	A	A	A	N	A	A	A	A	A	A	A	A	A	A	A	A	A	A	G	A	A	A	A	A	A	A	A	A	A	A	A	A	A	A
AX-94567022	G	A	A	G	G	G	G	G	G	G	G	G	G	G	A	G	G	G	G	G	A	A	A	A	G	G	G	G	A	A	A	G	A	G	G	A	G	G	G	G	G	A	A	G	A	G	G	A	G
AX-94567100	G	G	G	G	G	G	G	G	G	G	G	G	G	G	G	G	G	G	G	G	G	G	G	G	G	G	G	G	G	G	G	G	G	G	G	G	G	G	G	G	G	G	T	T	G	G	G	G	G
AX-94567354	G	G	G	G	G	G	G	G	G	G	G	G	G	G	G	G	G	G	G	G	G	G	G	G	A	G	G	G	G	G	G	G	G	G	G	G	G	A	G	G	G	G	G	A	G	G	G	G	G
AX-94567358	A	A	A	A	A	A	A	A	A	A	A	A	A	A	A	A	A	A	G	A	G	G	G	A	G	G	G	G	A	A	G	A	G	A	A	A	A	A	G	G	G	G	A	A	A	A	A	A	A
AX-94567538	A	A	G	A	A	A	A	G	A	A	A	G	A	A	A	A	A	A	A	A	A	A	A	G	A	A	A	A	A	A	G	A	G	A	A	G	G	A	A	A	G	A	G	A	G	G	G	G	A
AX-94567750	N	A	G	A	A	A	A	A	A	A	G	A	A	A	A	A	G	A	A	A	A	A	A	A	A	G	A	A	A	A	G	A	A	A	A	G	G	A	G	A	A	A	G	G	A	A	A	A	A
AX-94567789	C	C	C	C	C	C	C	C	C	C	C	C	C	C	C	C	C	C	C	C	C	C	C	C	C	C	C	C	T	C	C	T	T	C	C	C	C	T	C	C	C	C	T	T	C	C	C	C	C
AX-94567799	A	A	G	A	A	A	A	A	A	A	A	G	A	A	A	A	A	A	A	A	G	G	A	G	G	A	A	A	A	A	G	G	G	A	A	N	G	A	A	A	A	G	A	G	G	G	G	G	G
AX-94569284	G	C	G	G	G	G	G	G	G	G	C	G	G	G	C	G	G	G	C	G	G	G	G	G	C	G	G	G	C	G	G	G	G	C	G	G	G	G	G	G	G	G	G	C	G	G	G	G	C
AX-94569385	C	C	C	C	C	C	C	C	C	C	C	C	C	C	C	C	C	C	C	C	C	C	C	T	C	C	T	C	C	C	C	C	C	C	T	C	C	C	C	T	C	C	T	T	C	T	T	C	C
AX-94569423	G	G	G	G	G	G	G	G	G	G	G	G	G	G	G	G	G	G	G	G	G	G	G	G	G	G	G	G	G	G	G	G	G	G	G	G	G	G	G	G	G	G	G	G	G	G	G	G	G
AX-94569672	A	G	A	A	A	A	A	A	A	A	G	A	A	A	A	A	A	A	A	A	A	A	G	G	G	A	G	G	G	A	A	A	A	A	A	A	A	A	A	A	G	A	A	G	A	A	A	G	A
AX-94569988	A	G	A	A	A	A	A	G	A	A	G	A	A	A	G	A	A	A	G	A	A	A	G	G	G	A	A	A	G	A	A	A	A	G	A	N	A	G	G	A	A	A	G	A	A	A	A	G	G
AX-94570104	G	A	A	G	G	G	G	A	G	G	A	A	G	G	A	G	G	G	G	G	G	G	A	G	A	A	G	A	A	G	A	A	G	A	G	A	G	A	G	A	A	A	A	G	A	G	G	A	A
AX-94570446	G	G	G	G	G	G	G	G	G	G	A	G	G	G	G	G	G	G	G	G	A	A	A	G	G	G	G	G	G	A	A	A	G	G	G	A	A	G	G	G	A	G	G	G	G	G	G	G	G
AX-94570953	A	G	A	A	A	A	A	A	A	A	A	A	A	A	A	A	A	A	A	A	A	A	A	A	A	A	A	A	A	A	A	A	A	A	A	N	A	A	A	G	A	A	A	A	A	A	A	A	A
AX-94571927	C	C	C	G	G	G	G	C	G	G	N	C	G	G	C	G	G	G	C	G	G	G	C	G	G	G	C	G	C	C	C	C	C	C	G	C	C	C	G	C	C	C	G	G	C	G	G	C	C
AX-94572741	G	G	G	G	G	G	G	G	G	G	G	G	G	G	G	G	G	G	G	G	G	G	G	G	A	G	G	A	G	G	G	A	G	G	G	G	G	G	G	G	G	G	G	G	G	G	G	G	G
AX-94572903	A	G	G	A	G	G	A	G	G	A	G	G	G	G	G	G	G	A	A	G	G	G	G	A	A	G	N	G	N	A	G	G	G	A	G	G	G	A	G	G	G	A	G	A	G	A	A	A	G
AX-94573096	T	T	T	T	T	T	T	T	T	T	T	T	T	T	T	T	T	T	T	T	T	T	T	T	T	T	T	T	T	T	T	T	T	T	T	T	T	T	T	T	T	T	T	T	T	T	T	T	T
AX-94573105	A	A	A	A	A	A	A	A	A	A	A	A	A	A	A	A	A	A	A	A	G	G	A	A	A	A	A	A	A	A	A	A	A	A	A	A	A	A	A	A	A	A	A	A	A	A	A	A	A
AX-94573292	C	C	C	C	C	C	C	C	C	C	C	C	C	C	C	C	C	C	C	C	C	C	C	C	C	C	C	C	C	C	C	T	C	C	C	C	C	C	C	C	C	C	C	T	C	C	C	C	C
AX-94573417	A	A	A	A	A	A	A	A	A	A	A	A	A	A	A	A	A	A	A	A	G	G	A	A	A	A	A	A	A	A	A	A	A	A	A	A	A	A	A	A	A	A	A	A	A	A	A	A	A
AX-94573769	C	T	T	T	T	T	T	T	T	T	T	T	T	T	T	T	T	T	T	T	T	T	T	C	T	C	C	T	T	T	C	T	T	T	C	C	C	C	T	T	T	C	T	C	T	C	C	T	T
AX-94574229	A	A	A	A	T	T	A	A	A	A	A	T	T	T	A	T	T	A	A	T	A	A	A	A	A	A	A	T	A	T	T	A	T	A	A	T	A	T	A	T	A	T	T	A	T	A	A	T	A
AX-94574485	G	A	G	G	G	G	G	G	G	G	G	G	G	G	A	G	G	G	A	G	G	G	G	G	G	G	G	A	G	G	G	A	A	G	A	G	G	A	G	G	G	G	G	A	A	G	G	G	A
AX-94574860	G	G	G	G	G	G	G	G	G	G	G	G	G	G	G	G	G	G	G	G	G	G	G	G	G	G	G	G	G	G	G	G	G	G	G	G	G	G	G	G	G	G	G	G	G	G	G	G	G
AX-94574902	A	G	G	A	A	A	A	A	A	A	A	A	A	A	G	A	G	A	G	A	G	G	G	G	G	A	G	A	G	G	G	A	G	G	A	G	A	G	G	A	A	G	A	A	G	G	G	A	G
AX-94574920	C	C	C	C	C	C	C	C	C	C	C	C	C	C	C	C	C	C	C	C	C	C	C	C	C	C	C	C	C	C	C	C	C	C	C	C	C	C	C	C	C	C	C	C	C	C	C	C	C
AX-94575685	C	C	C	C	C	C	C	C	C	C	C	C	C	C	C	C	C	C	C	C	C	C	C	C	C	C	C	C	C	C	C	C	C	C	C	C	C	C	C	C	C	C	C	C	C	C	C	C	C
AX-94575968	T	T	T	T	T	T	T	C	T	T	T	T	T	T	C	T	T	T	T	T	T	T	T	T	T	T	T	T	T	T	T	T	T	T	T	T	T	T	T	T	T	T	T	C	T	T	T	T	T
AX-94575997	T	T	T	T	T	T	T	T	T	T	T	C	T	T	C	T	T	T	T	T	T	T	T	T	T	T	T	T	C	T	T	T	T	C	T	T	T	T	T	T	T	T	T	C	T	T	T	T	T
AX-94576021	T	C	C	T	T	T	T	T	T	T	T	T	T	T	C	T	T	T	T	T	C	C	T	T	T	T	T	T	C	T	T	T	C	N	T	N	T	C	T	T	T	T	T	T	C	C	C	T	C
AX-94576276	C	C	C	C	C	C	C	T	C	C	C	C	C	C	C	C	C	C	C	C	C	C	C	C	C	C	C	C	C	C	C	C	C	C	C	C	C	C	C	C	C	C	C	T	C	C	C	C	C
AX-94576591	A	A	C	A	A	A	C	A	A	C	A	A	A	A	C	A	A	C	A	A	A	A	A	C	C	A	A	C	A	C	A	C	C	C	A	A	A	C	A	A	C	A	A	C	A	C	C	C	A
AX-94576833	C	C	C	G	G	G	G	C	G	G	G	G	G	G	G	G	G	G	G	G	C	C	G	G	C	G	G	C	C	G	C	G	G	G	G	C	G	N	G	G	C	G	C	G	C	C	C	G	C
AX-94576974	T	T	C	T	T	T	T	T	T	T	T	C	T	T	C	T	T	T	T	T	T	T	T	T	T	T	T	T	T	T	T	C	T	T	T	C	T	C	T	T	T	C	T	C	C	C	C	T	T
AX-94577477	G	T	T	T	G	G	T	T	G	T	T	T	G	G	T	G	T	T	T	G	T	T	T	T	T	G	T	T	G	G	T	T	G	G	G	T	G	T	G	T	T	T	T	T	T	G	G	G	T
AX-94578138	C	C	C	C	C	C	C	C	C	C	C	C	C	C	C	C	C	C	C	C	C	C	C	C	C	C	C	C	C	C	C	C	C	C	C	C	C	C	C	C	C	C	C	G	C	C	C	C	C
AX-94578518	A	A	A	A	A	A	A	A	A	A	A	G	A	A	A	A	A	A	A	A	G	G	A	A	A	A	A	G	A	A	A	A	A	A	A	A	A	A	A	A	A	A	A	A	A	A	A	A	A
AX-94578941	G	G	G	G	G	G	G	G	G	G	G	G	G	G	G	G	G	G	G	G	G	G	G	G	G	G	G	G	G	G	G	G	G	G	G	G	G	G	G	G	G	A	G	A	G	G	G	G	G
AX-94579117	A	C	A	A	A	A	A	A	A	A	A	A	A	A	A	A	A	A	A	A	C	C	A	A	A	A	A	A	A	A	C	C	A	A	A	A	A	C	A	C	A	C	A	C	A	A	A	A	A
AX-94579139	A	G	G	G	A	A	A	A	A	A	G	G	A	A	G	A	A	A	G	A	G	G	G	G	G	A	G	A	A	A	G	G	A	A	G	G	A	G	A	G	G	G	G	A	A	G	G	G	G
AX-94579321	G	G	A	G	G	G	G	A	G	G	A	A	G	G	G	G	G	G	G	G	G	G	G	G	G	G	G	G	G	G	G	A	G	G	G	A	G	G	G	G	G	G	A	A	A	G	G	G	G
AX-94579959	T	T	T	T	T	T	T	T	T	T	T	T	T	T	T	T	T	T	T	T	T	T	T	T	T	T	T	T	T	T	T	T	T	T	T	T	T	T	T	T	T	T	T	T	T	T	T	T	T
AX-94579991	A	A	A	A	A	A	A	A	A	A	A	A	A	A	A	A	A	A	A	A	A	A	A	A	A	A	A	A	A	A	A	A	A	A	A	A	A	A	A	A	A	A	A	A	A	A	A	A	A
AX-94580039	G	G	G	G	G	G	G	G	G	G	G	G	G	G	G	G	G	G	G	G	G	G	G	G	A	G	G	G	G	G	G	G	G	G	G	G	G	G	G	G	G	G	G	A	G	G	G	G	G
AX-94580122	C	C	C	C	C	C	C	C	C	C	C	C	C	C	C	C	C	C	T	C	T	T	C	T	C	C	C	T	C	C	C	T	T	C	C	C	T	C	C	C	C	C	C	T	T	C	C	C	C
AX-94580285	C	C	C	C	C	C	C	C	C	C	C	C	C	C	C	C	C	C	C	C	C	C	C	C	C	C	C	C	C	C	C	C	C	C	C	C	C	C	C	C	C	C	C	C	C	C	C	C	C
AX-94580524	T	G	T	G	G	G	G	G	G	G	T	G	G	G	G	G	G	G	T	G	T	T	T	T	G	G	G	G	T	G	G	G	T	G	G	G	G	G	G	T	G	G	T	G	G	T	T	T	T
AX-94580707	T	T	C	T	T	T	C	T	C	C	C	C	T	T	C	T	T	C	C	T	C	C	C	C	C	T	T	T	T	T	C	T	C	T	C	C	T	T	C	T	T	C	C	C	T	C	C	T	C
AX-94580748	A	A	A	A	A	A	A	A	A	A	A	A	A	A	A	A	A	A	G	A	A	A	A	G	G	A	G	G	G	A	G	A	A	G	A	A	A	A	A	G	A	A	A	A	A	A	A	G	G
AX-94581035	C	G	C	G	C	C	G	G	C	G	G	G	C	C	C	C	C	G	C	C	C	C	C	C	C	C	C	C	C	C	G	C	G	C	G	C	G	G	C	C	C	C	C	C	C	G	G	C	C
AX-94581569	C	C	C	C	C	C	C	C	C	C	G	C	C	C	C	C	C	C	C	C	G	G	C	G	C	C	C	C	G	C	C	C	G	N	C	C	C	C	C	G	C	G	G	C	C	G	G	C	C
AX-94581572	G	G	G	G	G	G	G	G	G	G	G	G	G	G	A	G	G	G	A	G	G	G	A	G	G	G	G	G	G	G	G	G	G	A	G	G	A	G	G	G	G	G	G	G	G	G	G	G	A
AX-94581784	G	A	A	G	G	G	G	A	G	G	G	G	G	G	G	G	G	G	G	G	A	A	G	A	A	G	G	G	G	G	G	G	G	G	A	A	G	G	G	G	G	G	A	A	A	A	A	A	G
AX-94581785	G	G	G	G	G	G	G	G	G	G	G	G	G	G	G	G	G	G	G	G	G	G	G	G	G	G	G	G	G	G	G	G	G	G	G	G	G	G	G	G	G	G	G	G	G	G	G	G	G
AX-94581937	T	T	T	T	T	T	T	T	T	T	T	T	T	T	T	T	T	T	C	T	T	T	T	T	T	T	C	T	C	C	T	T	T	T	T	T	T	T	T	T	C	T	T	T	T	T	T	T	C
AX-94581964	C	C	C	C	C	C	C	C	C	C	C	C	C	C	C	C	C	C	C	C	T	T	C	C	C	C	C	C	C	C	C	C	C	C	C	C	C	C	C	C	T	C	C	C	C	C	C	C	C
AX-94582074	C	A	C	A	A	A	A	C	A	A	C	C	A	A	C	A	A	A	A	A	A	A	C	C	C	C	C	A	C	A	C	C	C	C	A	A	A	C	C	C	C	C	C	C	C	C	C	C	A
AX-94582130	T	C	T	C	T	T	C	T	T	C	T	C	T	T	C	T	C	C	N	T	C	C	T	C	T	T	T	C	T	T	T	C	C	C	T	T	T	C	T	T	T	C	T	C	T	T	T	T	T
AX-94582505	C	C	T	C	C	C	C	T	C	C	C	T	C	C	T	C	C	C	T	C	C	C	T	T	T	T	C	C	T	T	C	C	T	T	C	T	T	T	T	T	T	C	T	T	C	T	T	C	T
AX-94582897	T	T	T	T	T	T	T	T	T	T	T	T	T	T	T	T	T	T	T	T	T	T	T	T	T	T	T	T	T	T	T	C	T	T	T	T	T	T	T	T	T	T	T	T	T	T	T	T	T
AX-94583006	A	G	G	A	A	A	A	A	A	A	G	G	A	A	G	A	A	A	G	A	A	A	G	G	G	A	G	A	G	G	G	G	G	G	A	G	A	G	G	A	G	G	A	A	G	G	G	G	G
AX-94583123	G	G	G	G	G	G	G	G	G	G	G	A	G	G	G	G	G	G	G	G	G	G	G	G	G	G	G	G	G	G	G	G	G	G	G	G	G	A	G	G	G	G	G	G	G	G	G	G	G
AX-94583145	G	A	A	A	G	G	A	G	G	A	A	G	G	G	G	G	G	A	G	G	G	G	A	G	G	G	G	G	G	G	G	A	G	G	G	A	A	A	G	A	G	A	A	A	A	G	G	G	G
AX-94583229	A	G	A	A	A	A	A	A	A	A	A	A	A	A	A	A	A	A	A	A	A	A	A	A	A	A	A	A	A	A	A	A	A	A	A	A	A	G	A	A	A	A	A	G	A	A	A	A	A
AX-94583235	A	A	G	A	A	A	A	A	A	A	A	G	A	A	A	A	A	A	A	A	A	A	G	G	G	A	G	A	G	A	G	A	G	G	A	A	G	G	A	G	A	G	G	G	G	G	G	A	G
AX-94583334	G	A	G	G	G	G	G	A	G	G	G	A	G	G	A	G	G	G	A	G	G	G	G	G	G	G	G	G	A	G	A	G	A	G	G	A	A	A	G	A	G	G	G	A	A	A	A	G	G
AX-94583437	G	G	G	G	C	C	C	G	C	C	G	G	C	C	G	C	C	C	G	C	G	G	G	G	C	C	G	C	G	C	G	G	G	G	C	G	G	G	G	C	G	G	G	C	G	G	G	G	G
AX-94583491	T	T	T	T	A	A	T	T	T	T	T	T	T	T	A	T	T	T	T	T	T	T	T	T	T	T	T	T	T	T	T	T	T	T	T	T	T	A	T	A	T	T	T	T	T	T	T	T	T
AX-94583628	G	G	G	G	G	G	G	G	G	G	G	G	G	G	G	G	G	G	G	G	G	G	G	A	G	G	A	A	A	G	G	G	G	A	G	G	G	A	G	G	G	A	G	G	G	G	G	A	G
AX-94584260	T	T	T	T	T	T	T	T	T	T	T	T	T	T	T	T	T	T	T	T	T	T	T	T	T	T	T	T	T	T	T	T	T	T	T	T	T	C	T	T	T	T	T	T	T	T	T	T	T
AX-94584593	A	A	A	A	C	C	C	C	C	C	A	C	C	C	A	C	A	C	A	C	C	C	A	A	A	C	C	A	A	A	C	A	A	C	C	C	A	C	A	C	A	A	A	A	A	A	A	A	A
AX-94584787	G	G	G	G	G	G	G	G	G	G	G	G	G	G	G	G	G	G	G	G	G	G	G	G	G	G	G	G	G	G	G	G	G	G	G	G	G	G	G	G	G	G	G	G	G	G	G	G	G
AX-94585050	A	A	G	A	A	A	A	A	A	A	A	A	A	A	A	A	A	A	A	A	A	A	G	A	A	A	A	A	G	A	G	G	A	A	G	G	G	A	A	G	G	A	A	G	A	A	A	G	A
AX-94585098	A	A	A	A	A	A	A	A	A	A	A	A	A	A	A	A	A	A	A	A	A	A	A	A	A	A	A	A	A	A	A	A	A	A	A	A	A	A	A	A	A	A	A	A	A	A	A	A	A
AX-94585454	A	A	A	A	A	A	A	G	A	A	G	A	A	A	A	A	A	A	G	A	A	A	G	A	A	A	G	A	A	A	A	A	A	A	A	G	A	A	A	A	A	A	A	G	A	A	A	A	G
AX-94586359	C	C	C	C	C	C	C	C	C	C	C	C	C	C	C	C	C	C	C	C	C	C	C	C	C	C	C	C	C	C	C	C	C	C	C	C	C	C	C	C	C	C	C	C	C	C	C	C	C
AX-94586454	A	G	A	A	A	A	A	G	A	A	A	A	A	A	A	A	A	A	A	A	A	A	A	A	A	A	A	A	G	A	A	G	G	G	A	A	A	G	A	A	G	G	G	A	A	A	A	A	A
AX-94586874	T	T	C	T	T	T	T	C	T	T	T	C	T	T	C	T	T	T	C	T	T	T	T	T	T	T	T	T	C	C	T	T	C	T	T	C	T	C	C	T	T	T	T	C	C	T	T	C	C
AX-94587603	N	C	C	T	T	T	C	T	T	C	T	T	T	T	C	T	T	C	C	T	C	C	C	T	T	T	C	C	C	T	T	C	C	C	C	C	C	C	C	T	T	T	T	T	C	T	T	T	C
AX-94588421	A	A	G	A	A	A	A	G	A	A	A	G	A	A	G	A	A	A	A	A	A	A	A	A	G	A	A	A	G	A	A	A	G	A	A	G	A	G	A	A	A	A	A	A	G	G	G	A	A
AX-94588559	G	T	T	G	G	G	G	T	G	G	T	T	G	G	T	G	G	G	T	G	T	T	G	T	T	G	G	T	T	G	T	T	T	G	G	T	T	T	G	T	G	G	T	G	T	T	T	T	G
AX-94588657	A	A	A	A	A	A	A	A	A	A	A	A	A	A	A	A	A	A	A	A	A	A	A	A	A	A	A	A	A	A	A	A	A	A	A	A	A	A	A	A	A	A	A	A	A	A	A	A	A
AX-94589253	A	A	A	A	A	A	A	A	A	A	A	A	A	A	A	A	A	A	A	A	A	A	A	A	A	A	A	A	A	A	A	A	A	A	A	A	A	A	A	A	A	C	A	A	A	A	A	A	A
AX-94589501	G	T	T	G	G	G	G	G	G	G	G	T	G	G	G	G	G	G	G	G	G	G	G	G	G	G	G	G	G	G	G	G	T	G	G	T	T	T	G	G	G	T	G	G	T	G	G	T	G
AX-94589700	A	A	C	A	A	A	A	C	A	A	A	C	A	A	A	A	A	A	C	A	C	C	C	A	A	A	A	A	C	A	A	A	A	A	A	A	C	C	A	A	A	A	A	A	A	A	A	C	A
AX-94589722	G	A	A	A	A	A	A	A	A	A	A	G	A	A	A	A	A	A	N	A	A	A	A	A	A	A	A	A	A	A	G	A	G	N	G	A	G	G	A	A	A	G	G	G	A	A	A	G	A
AX-94589819	C	C	C	C	C	C	C	C	C	C	C	C	C	C	C	C	C	C	C	C	C	C	C	C	C	C	C	T	T	C	C	C	C	C	C	C	C	C	C	C	C	T	C	C	C	C	C	C	C
AX-94589917	A	A	A	A	A	A	A	A	A	A	A	A	A	A	A	A	A	A	G	A	A	A	A	A	A	A	A	A	A	G	G	G	A	G	A	G	A	A	A	A	A	A	G	A	A	A	A	G	G
AX-94590094	A	A	A	A	A	A	A	A	A	A	A	A	A	A	A	A	A	A	A	A	A	A	G	A	A	A	G	G	A	A	A	A	A	A	A	A	A	A	A	A	G	A	A	A	G	A	A	A	A
AX-94590640	A	A	A	G	A	A	G	A	A	G	A	A	A	A	A	A	A	G	G	A	A	A	A	A	A	G	G	A	A	A	A	G	A	A	A	A	A	A	A	A	A	A	A	A	G	A	A	A	G
AX-94590703	G	G	G	G	G	G	G	G	G	G	A	G	G	G	A	G	G	G	A	G	A	A	A	G	G	G	A	G	G	A	G	A	G	G	G	G	G	G	G	G	A	A	G	G	G	G	G	G	G
AX-94591165	A	A	G	A	A	A	A	G	A	A	A	G	A	A	G	A	A	A	G	A	A	A	G	G	G	G	G	G	G	A	G	G	G	G	G	G	G	G	G	A	G	G	G	G	G	G	G	G	G
AX-94591477	T	T	T	T	T	T	T	T	T	T	T	T	T	T	T	T	T	T	T	T	T	T	T	T	T	T	T	T	T	T	T	C	T	N	T	T	T	T	T	T	T	T	T	T	T	T	T	T	T
AX-94592175	G	G	T	G	G	G	T	G	G	T	G	G	G	G	T	G	G	T	T	G	G	G	T	T	G	G	T	T	T	G	T	G	G	T	G	T	G	T	T	T	T	G	G	T	T	T	T	T	T
AX-94592285	C	C	C	C	C	C	C	C	C	C	C	C	C	C	C	C	C	C	C	C	C	C	C	C	C	C	C	C	C	C	C	C	C	C	C	C	C	C	C	C	C	C	C	C	C	C	C	C	C
AX-94592638	G	G	G	G	G	G	G	G	G	G	G	G	G	G	G	G	G	G	G	G	G	G	G	G	G	G	G	G	G	G	G	A	G	G	G	G	A	G	G	G	G	G	G	A	G	G	G	G	G
AX-94592735	T	T	T	T	T	T	T	C	T	T	T	T	T	T	T	T	T	T	T	T	T	T	T	T	C	T	T	T	T	T	T	T	T	T	T	T	C	C	T	C	T	T	T	C	T	T	T	C	T
AX-94592827	C	C	C	C	C	C	C	C	C	C	C	C	C	C	C	C	C	C	T	C	C	C	C	C	C	C	C	C	T	C	C	T	C	C	C	C	C	C	C	C	C	C	C	T	C	C	C	C	T
AX-94592937	G	A	A	G	G	G	G	A	G	G	A	A	G	G	A	G	G	G	G	G	G	G	G	G	G	G	G	A	G	G	G	G	A	G	G	G	A	G	G	A	G	G	G	A	G	G	G	G	G
AX-94593455	A	G	G	A	A	A	A	A	A	A	G	A	A	A	G	A	A	A	G	A	A	A	A	G	G	A	G	G	A	A	A	A	A	G	G	A	A	A	A	G	A	A	A	A	A	G	G	G	G
AX-94593733	T	A	A	A	A	A	A	A	A	A	A	A	A	A	A	A	A	A	A	A	T	T	A	T	A	T	T	A	A	A	A	A	A	A	T	T	T	T	A	A	A	T	A	T	A	T	T	A	A
AX-94594406	C	C	C	T	C	C	T	C	C	T	C	T	C	C	C	C	T	T	T	C	C	C	C	T	C	C	C	C	T	T	T	C	T	C	C	C	C	T	T	C	C	C	C	T	C	C	C	C	T
AX-94594742	N	A	G	A	G	G	A	A	G	A	A	A	G	G	G	G	G	A	G	G	A	A	A	G	A	A	A	G	A	G	A	A	A	A	G	A	A	A	A	A	A	A	A	A	A	G	G	A	A
AX-94594776	C	C	C	C	C	C	C	C	C	C	C	C	C	C	C	C	C	C	C	C	C	C	C	C	C	C	C	C	C	C	C	C	C	C	C	C	C	C	C	C	C	C	C	C	C	C	C	C	C
AX-94594842	A	A	A	A	A	A	A	A	A	A	G	A	A	A	A	A	A	A	A	A	A	A	A	G	A	A	A	A	A	A	A	A	A	A	A	A	A	A	A	A	A	A	A	A	A	G	G	A	A
AX-94596250	C	C	C	C	T	T	C	C	C	C	C	C	T	T	C	C	C	C	T	T	C	C	C	C	T	C	C	C	T	C	T	T	C	C	C	T	C	C	C	T	C	C	C	T	C	C	C	C	C
AX-94596291	A	A	A	A	A	A	A	A	A	A	A	A	A	A	A	A	A	A	G	A	G	G	A	A	A	A	A	A	A	A	A	A	A	A	G	A	A	A	A	A	G	A	A	A	A	A	A	A	A
AX-94597094	T	T	C	T	T	T	T	T	T	T	C	T	T	T	C	T	T	T	T	T	T	T	C	C	T	T	T	T	T	T	T	T	T	T	T	T	T	T	T	T	T	T	T	T	C	C	C	T	T
AX-94597104	T	T	T	T	T	T	T	T	T	T	T	T	T	T	T	T	T	T	T	T	T	T	T	T	T	T	T	T	T	T	T	T	T	T	T	T	T	T	T	T	T	T	T	T	T	T	T	T	T
AX-94597181	C	C	G	C	C	C	C	C	C	C	C	C	C	C	C	C	C	C	C	C	G	G	C	N	C	C	C	C	C	C	G	C	C	C	C	G	C	C	C	C	C	C	C	G	C	N	G	C	C
AX-94597366	A	A	A	A	A	A	A	A	A	A	A	A	A	A	A	A	A	A	A	A	A	A	A	A	A	A	A	A	A	A	A	A	A	A	A	A	A	A	A	A	A	A	A	A	A	A	A	A	A
AX-94597451	A	A	A	A	A	A	A	A	A	A	A	A	A	A	G	A	G	A	G	A	G	G	G	A	A	G	G	G	G	A	A	G	G	G	A	A	A	A	A	G	G	G	A	G	A	A	A	A	A
AX-94598017	G	G	G	A	A	A	A	G	A	A	G	G	A	A	G	A	G	A	G	A	G	G	G	A	G	A	A	G	G	G	G	A	G	A	G	G	G	G	A	A	G	G	A	A	A	G	G	G	A
AX-94598077	C	C	T	C	C	C	C	T	C	C	T	T	C	C	T	C	C	C	C	C	C	C	C	C	T	C	T	C	C	C	T	C	T	C	T	T	T	T	C	C	C	T	C	T	T	T	T	C	C
AX-94598275	G	G	G	G	G	G	G	G	G	G	G	G	G	G	G	G	G	G	G	G	G	G	G	G	G	G	G	G	G	G	G	G	G	G	G	G	G	G	G	G	G	G	G	G	G	G	G	G	G
AX-94598441	T	T	T	T	T	T	T	T	T	T	T	T	T	T	C	T	T	T	T	T	C	C	T	T	T	T	T	T	T	T	T	C	T	C	C	T	C	C	T	T	T	T	T	C	T	T	T	C	T
AX-94598595	G	G	G	G	G	G	G	G	G	G	G	G	G	G	G	G	G	G	G	G	G	G	G	G	G	G	G	G	G	G	G	G	G	G	G	G	G	G	G	G	G	G	G	G	G	G	G	G	G
AX-94599217	G	C	C	C	G	G	C	C	G	C	C	C	G	G	C	G	G	C	C	G	C	C	G	C	C	G	G	C	C	G	G	G	C	C	C	C	C	C	G	G	C	G	C	G	C	C	C	C	C
AX-94599375	C	C	C	C	C	C	C	C	C	C	C	C	C	C	C	C	C	C	C	C	C	C	C	C	C	C	C	C	C	C	C	C	C	C	C	C	C	C	C	C	C	C	C	C	C	C	C	C	C
AX-94599578	G	G	G	G	G	G	G	G	G	G	G	G	G	G	G	G	G	G	G	G	G	G	G	G	G	G	G	G	G	G	G	A	G	G	G	G	G	G	G	G	G	G	G	A	G	G	G	G	G
AX-94599642	G	G	A	G	G	G	G	G	G	G	G	A	G	G	A	G	G	G	G	G	A	A	G	A	A	G	G	G	G	G	G	G	A	G	A	A	G	G	G	G	G	A	G	G	A	A	A	G	G
AX-94599890	T	G	T	T	T	T	T	G	T	T	T	G	T	T	T	T	T	T	T	T	T	T	T	G	T	T	T	T	T	T	G	T	T	G	T	T	T	G	T	T	T	G	G	T	T	G	G	T	T
AX-94600055	C	C	C	C	C	C	C	C	C	C	C	C	C	C	C	C	C	C	C	C	C	C	T	T	C	C	T	C	C	C	C	C	C	C	C	C	T	C	C	T	C	T	T	T	C	C	C	C	T
AX-94600303	T	G	T	T	T	T	T	T	T	T	T	T	T	T	T	T	T	T	T	T	T	T	T	T	T	T	T	T	T	T	T	T	T	T	T	T	T	G	T	T	T	T	T	G	T	T	T	T	T
AX-94600421	C	C	G	C	C	C	C	C	C	C	C	G	C	C	C	C	C	C	C	C	C	C	C	C	C	C	C	C	C	C	C	C	C	C	C	G	C	C	C	C	C	C	C	C	C	C	C	C	C
AX-94600532	C	A	C	C	C	C	C	A	C	C	C	A	C	C	A	C	C	C	A	C	A	A	A	C	A	C	A	C	A	C	C	C	A	A	C	C	A	C	C	C	C	A	C	A	C	C	C	A	A
AX-94600879	G	A	G	G	G	G	G	G	G	G	G	G	G	G	G	G	G	G	G	G	G	G	A	A	A	G	A	G	G	A	A	G	G	G	G	G	G	G	G	G	G	A	G	G	G	A	A	G	G
AX-94601538	C	C	A	C	C	C	C	C	C	C	A	A	C	C	A	C	C	C	C	C	C	C	C	C	C	C	C	C	C	C	C	C	A	C	C	C	A	C	C	C	C	C	C	C	C	C	C	C	C
AX-94601746	A	A	A	A	A	A	A	A	A	A	A	A	A	A	A	A	G	A	A	A	A	A	A	A	G	A	G	G	A	G	G	A	G	A	A	A	A	A	A	A	G	G	A	A	A	A	A	A	G
AX-94601987	A	C	C	A	A	A	A	A	A	A	A	A	A	A	C	A	A	A	A	A	A	A	C	C	A	A	A	A	C	C	A	A	A	A	C	C	A	A	A	A	A	A	C	A	A	C	C	A	A
AX-94602066	C	C	C	C	C	C	C	C	C	C	C	C	C	C	C	C	C	C	C	C	C	C	C	C	C	C	C	G	C	C	C	C	C	C	G	C	C	C	C	C	C	C	G	G	C	C	C	G	C
AX-94602446	A	A	G	A	A	A	A	A	A	A	A	A	A	A	A	A	A	A	A	A	G	G	G	A	A	A	G	A	G	A	A	G	A	A	A	A	A	A	A	A	A	A	A	G	A	A	A	A	A
AX-94602542	A	A	A	A	A	A	A	A	A	A	A	A	A	A	A	A	A	A	A	A	A	A	A	G	A	A	A	A	A	A	A	A	A	A	A	A	A	A	A	A	A	A	A	G	A	G	G	A	A
AX-94602689	A	A	A	A	A	A	A	A	A	A	G	A	A	A	A	A	A	A	G	A	G	G	G	G	A	A	A	A	A	G	A	G	A	A	A	G	A	G	G	A	A	A	A	A	G	A	A	A	G
AX-94602901	C	T	T	C	C	C	C	T	C	C	T	C	C	C	T	C	C	C	C	C	C	C	T	C	C	T	C	T	T	C	T	T	C	T	C	T	T	T	C	C	T	T	T	T	T	C	C	T	T
AX-94602991	C	C	C	C	C	C	C	C	C	C	C	G	C	C	C	C	C	C	C	C	C	C	C	C	C	C	C	C	C	C	C	C	C	C	C	C	G	G	C	C	C	C	C	G	C	C	C	C	C
AX-94603374	C	T	T	C	C	C	T	T	C	T	C	T	C	C	T	C	C	T	T	C	C	C	T	T	C	C	T	C	C	C	T	T	T	T	C	T	T	T	C	C	C	T	T	T	C	T	T	T	T
AX-94603425	T	C	T	T	T	T	T	T	T	T	T	T	T	T	T	T	T	T	T	T	T	T	T	C	T	T	T	T	T	T	T	C	C	C	T	T	T	C	T	T	T	T	T	C	T	T	T	T	T
AX-94603646	C	C	T	C	C	C	C	C	C	C	C	T	C	C	T	C	C	C	T	C	T	T	T	T	C	C	C	C	T	T	C	C	T	T	C	T	C	T	T	C	T	T	T	T	T	T	T	C	T
AX-94603856	G	G	G	G	G	G	G	G	G	G	G	G	G	G	G	G	G	G	G	G	G	G	G	G	G	G	G	G	G	G	G	G	G	G	G	G	G	A	G	G	G	G	G	G	G	G	G	G	G
AX-94603874	T	C	T	T	T	T	T	T	T	T	T	C	T	T	T	T	T	T	T	T	T	T	T	T	T	T	T	T	T	T	T	T	T	T	T	T	C	T	T	T	T	T	C	C	C	T	N	T	T
AX-94603989	C	C	G	C	C	C	C	C	C	C	C	C	C	C	C	C	C	C	C	C	G	G	C	G	G	C	C	C	C	C	C	G	C	G	C	G	C	G	C	C	G	C	C	C	G	C	C	C	C
AX-94603997	T	T	T	T	T	T	T	C	T	T	T	T	T	T	T	T	T	T	C	T	T	T	C	T	C	T	T	T	C	T	C	T	T	C	T	T	C	C	C	C	C	T	C	T	T	T	T	T	C
AX-94604164	T	C	C	T	T	T	T	T	T	T	C	C	T	T	T	T	T	T	C	T	T	T	C	C	C	T	C	C	C	C	C	C	C	T	T	T	T	T	T	T	T	C	T	T	C	C	C	C	T
AX-94604977	T	T	T	T	T	T	T	T	T	T	T	T	T	T	T	T	T	T	T	T	T	T	T	T	T	T	T	T	T	T	T	T	T	T	T	T	T	T	T	T	T	T	T	T	T	T	T	T	T
AX-94605574	C	T	C	C	C	C	C	C	C	C	T	T	C	C	C	C	C	C	C	C	C	C	C	C	C	C	C	C	C	C	C	C	T	C	T	C	T	T	C	C	C	C	C	C	C	C	C	C	C
AX-94605803	T	T	T	T	T	T	T	T	T	T	T	T	T	T	T	T	T	T	T	T	T	T	T	T	T	T	T	T	T	T	T	T	T	T	T	T	T	T	T	T	T	T	T	T	T	T	T	T	T
AX-94606333	G	A	A	G	G	G	G	A	G	G	A	A	G	G	A	G	G	G	A	G	G	G	A	A	A	G	A	A	A	A	A	G	G	A	A	A	A	A	A	G	A	G	A	G	A	A	A	A	A
AX-94606615	G	C	G	G	G	G	G	C	G	G	G	C	G	G	C	G	C	G	G	G	G	G	G	G	G	G	G	G	G	C	C	C	G	G	C	G	C	C	C	C	G	C	C	C	G	G	G	G	G
AX-94606697	C	C	C	C	C	C	C	C	C	C	T	C	C	C	T	C	C	C	T	C	T	T	C	T	C	C	T	C	C	T	T	T	C	C	C	C	C	C	T	T	T	T	T	T	T	T	T	C	T
AX-94607208	T	T	T	T	T	T	T	T	T	T	T	T	T	T	T	T	T	T	T	T	T	T	T	T	T	T	T	T	T	T	T	T	T	T	T	T	T	T	T	T	T	T	T	T	T	T	T	T	T
AX-94607423	G	G	G	G	G	G	G	G	G	G	G	G	G	G	G	G	G	G	G	G	G	G	G	G	G	G	A	G	G	G	A	A	G	A	G	G	A	A	G	G	A	A	A	A	A	G	G	A	A
AX-94607619	G	G	G	G	G	G	G	G	G	G	G	G	G	G	G	G	G	G	G	G	G	G	G	G	G	G	G	G	G	G	G	G	G	G	G	G	G	G	G	G	G	G	G	G	G	G	G	G	G
AX-94608345	C	C	T	C	C	C	C	C	C	C	C	T	C	C	C	C	C	C	C	C	C	C	C	T	C	C	C	C	C	T	T	C	T	C	C	C	C	C	C	C	C	C	C	C	C	T	T	C	C
AX-94608390	A	A	A	A	A	A	G	A	G	G	G	A	A	A	G	A	A	G	A	A	A	A	G	A	A	A	A	A	A	A	A	A	A	A	G	A	A	A	G	A	A	A	A	G	A	A	A	A	A
AX-94608624	C	C	C	C	C	C	C	C	C	C	C	C	C	C	C	C	C	C	C	C	T	T	C	C	C	C	C	C	T	C	C	C	C	C	C	C	C	C	C	C	C	T	C	C	C	C	C	C	C
AX-94608797	A	G	A	A	A	A	A	A	A	A	A	A	A	A	A	A	A	A	A	A	A	A	A	A	G	A	A	A	A	A	A	G	A	A	A	A	A	A	A	A	A	A	G	A	A	A	A	A	A
AX-94609389	C	C	T	C	C	C	C	T	C	C	C	T	C	C	T	C	C	C	C	C	T	T	C	T	T	C	T	C	T	C	T	T	C	C	N	T	T	T	C	T	T	T	C	T	T	C	C	C	C
AX-94609519	G	G	G	G	G	G	G	G	G	G	G	G	G	G	G	G	G	G	G	G	G	G	G	C	C	G	G	G	G	G	N	G	G	G	G	G	G	G	G	G	C	G	G	G	G	G	G	G	G
AX-94610568	T	T	T	T	T	T	T	A	T	T	A	T	T	T	T	T	T	T	A	T	T	T	A	A	T	A	T	T	T	T	T	T	T	T	T	T	A	T	A	A	T	T	T	T	T	A	A	T	A
AX-94610897	T	T	T	T	T	T	T	T	T	T	T	T	T	T	T	T	T	T	T	T	T	T	T	T	T	T	T	T	T	T	T	T	T	T	T	T	T	T	T	T	T	T	T	T	T	T	T	T	T
AX-94611117	G	G	G	G	G	G	G	G	G	G	G	G	G	G	G	G	G	G	G	G	G	G	G	G	G	G	G	G	G	G	G	G	G	G	G	G	G	G	G	G	G	G	G	G	G	G	G	G	G
AX-94611613	A	A	A	A	A	A	A	A	A	A	A	A	A	A	A	A	A	A	A	A	A	A	A	A	A	A	A	A	A	A	A	A	A	A	A	A	A	A	A	A	A	A	A	G	A	A	A	A	A
AX-94611743	C	C	C	C	C	C	C	C	C	C	C	C	C	C	C	C	C	C	C	C	C	C	C	T	T	C	T	C	C	C	C	T	T	C	N	C	C	C	C	T	T	T	C	C	C	C	C	C	C
AX-94611746	C	C	C	C	C	C	C	C	C	C	C	C	C	C	C	C	C	C	T	C	C	C	T	C	C	C	C	C	C	C	C	C	C	C	C	C	T	C	C	C	C	C	C	C	C	C	C	C	T
AX-94612060	G	G	G	G	G	G	G	G	G	G	G	G	G	G	G	G	G	G	G	G	G	G	G	G	A	G	G	G	G	G	G	G	G	A	G	G	G	G	G	G	G	G	G	G	G	G	G	G	G
AX-94612485	T	T	T	T	T	T	T	T	T	T	T	T	T	T	T	T	T	T	T	T	T	T	T	T	T	T	T	T	T	T	T	A	A	T	T	T	T	T	T	T	T	T	T	A	T	T	T	T	T
AX-94612603	G	T	G	G	G	G	G	T	G	G	G	T	G	G	T	G	G	G	T	G	T	T	T	G	T	G	T	G	G	G	G	G	T	T	G	G	T	G	G	G	T	T	T	T	T	G	G	G	T
AX-94612704	A	A	A	A	A	A	A	A	A	A	G	G	A	A	A	A	A	A	A	A	A	A	A	A	A	A	A	A	A	A	A	A	A	A	A	A	A	A	A	A	A	A	A	A	A	A	A	A	A
AX-94613055	C	C	C	C	C	C	C	C	C	C	C	C	C	C	C	C	C	C	C	C	C	C	C	C	C	C	C	C	C	C	C	C	C	C	C	C	C	C	C	C	C	C	C	C	C	C	C	C	C
AX-94613066	G	G	A	G	G	G	G	A	G	G	G	A	G	G	A	G	A	G	A	G	A	A	G	A	G	G	G	G	G	A	A	A	G	G	G	A	G	A	A	G	G	A	G	A	A	A	A	G	G
AX-94613167	A	A	A	A	A	A	A	A	A	A	A	A	A	A	A	A	A	A	A	A	A	A	A	A	A	A	A	A	A	A	A	A	A	A	A	A	A	A	A	A	A	A	A	A	A	A	A	A	A
AX-94613378	G	G	G	G	G	G	G	G	G	G	G	G	G	G	G	G	G	G	G	G	G	G	G	G	G	G	G	G	G	G	G	G	G	G	G	G	G	G	G	G	G	G	G	G	G	G	G	G	G
AX-94613678	C	C	C	C	C	C	C	C	C	C	C	C	C	C	C	C	C	C	C	C	C	C	C	C	C	C	C	C	C	C	C	G	C	C	C	C	C	C	C	C	C	C	C	G	C	G	G	C	C
AX-94613704	G	G	G	G	G	G	G	G	G	G	G	G	G	G	G	G	G	G	G	G	G	G	G	G	G	G	G	G	G	G	G	A	G	G	G	G	G	G	G	G	G	G	G	A	G	G	G	G	G
AX-94614297	C	C	C	C	C	C	C	C	C	C	C	C	C	C	C	C	C	C	C	C	C	C	C	C	C	C	C	C	C	C	C	C	C	C	C	C	C	C	C	C	C	C	C	C	C	C	C	C	C
AX-94614313	C	C	C	C	C	C	C	C	C	C	C	C	C	C	C	C	C	C	C	C	C	C	C	C	C	C	C	C	C	C	C	C	C	C	C	C	C	T	C	C	C	C	C	T	C	C	C	C	C
AX-94615199	C	G	G	G	C	C	G	G	C	G	G	G	C	C	G	C	C	G	G	C	G	G	C	G	G	C	C	G	G	C	C	G	G	G	G	G	G	G	G	C	G	C	G	G	G	G	G	G	G
AX-94615488	T	T	T	T	T	T	T	T	T	T	T	T	T	T	T	T	T	T	T	T	T	T	T	T	T	T	T	T	T	T	T	T	T	T	T	T	T	T	T	T	T	T	T	T	T	T	T	T	T
AX-94615608	T	T	T	T	T	T	T	T	T	T	T	T	T	T	T	T	T	T	T	T	T	T	T	T	T	T	T	T	T	T	T	T	T	T	T	T	T	T	T	T	T	T	T	G	T	T	T	N	T
AX-94615671	C	C	C	C	C	C	C	C	C	C	C	C	C	C	C	C	C	C	C	C	C	C	C	C	C	C	C	C	C	C	C	C	C	C	C	C	C	C	C	C	C	C	C	C	C	C	C	C	C
AX-94615777	T	C	C	T	T	T	T	C	T	T	T	T	T	T	C	T	T	T	T	T	T	T	C	C	C	T	T	T	C	C	C	C	C	T	T	C	C	T	T	C	T	C	T	C	T	C	C	T	T
AX-94616756	G	G	G	G	G	G	G	G	G	G	G	G	G	G	G	G	G	G	G	G	G	G	G	A	G	G	A	G	G	G	G	G	G	G	G	G	G	G	G	G	G	G	G	G	G	A	A	G	G
AX-94616791	G	G	G	G	G	G	G	G	G	G	G	G	G	G	G	G	G	G	G	G	C	C	G	G	G	G	G	G	G	G	G	G	G	G	G	G	G	G	G	G	G	C	G	G	G	G	G	G	G
AX-94617192	G	A	G	G	G	G	G	G	G	G	G	G	G	G	G	G	G	G	G	G	A	A	A	A	G	G	A	A	G	G	A	A	A	N	A	G	A	G	A	G	A	A	A	A	G	A	A	G	G
AX-94617750	G	G	G	G	G	G	G	G	G	G	G	G	G	G	G	G	G	G	G	G	G	G	G	G	G	G	G	G	G	G	C	G	G	G	G	G	G	G	G	G	G	G	G	G	G	G	G	G	G
AX-94617779	A	A	A	A	A	A	A	A	A	A	A	A	A	A	A	A	A	A	A	A	A	A	A	A	A	A	A	A	A	A	A	A	A	A	A	A	A	A	A	A	A	A	A	G	A	A	A	A	A
AX-94618000	T	T	C	C	C	C	C	T	C	C	T	T	C	C	T	C	C	C	T	C	T	T	T	T	T	C	T	T	C	T	C	C	C	C	C	C	T	C	C	C	T	C	C	C	C	T	T	C	T
AX-94618441	C	A	A	C	C	C	C	C	C	C	C	A	C	C	C	C	C	C	C	C	C	C	C	C	C	C	A	C	A	C	C	A	A	C	C	A	C	A	C	C	C	A	C	A	A	C	C	C	C
AX-94618537	C	G	G	C	C	C	C	C	C	C	C	C	C	C	G	C	C	C	C	C	G	G	C	C	C	C	C	C	C	C	G	G	C	G	C	C	C	G	C	C	C	G	C	G	G	G	G	C	C
AX-94618546	C	C	C	C	C	C	C	C	C	C	C	C	C	C	C	C	C	C	C	C	C	C	C	C	C	C	C	C	C	C	C	C	C	C	C	C	C	C	C	C	C	C	C	C	C	C	C	C	C
AX-94618821	G	G	A	G	G	G	A	G	A	A	A	A	G	G	A	G	G	A	N	G	A	A	A	A	A	G	G	G	G	G	A	G	A	G	A	A	G	G	A	G	G	A	A	A	G	A	A	G	A
AX-94619024	A	A	A	A	A	A	A	C	A	A	A	A	A	A	A	A	A	A	C	A	C	C	A	A	A	A	A	A	A	C	A	C	C	A	A	A	A	C	A	A	A	A	A	A	A	A	A	A	A
AX-94619065	A	A	A	A	A	A	A	A	A	A	A	A	A	A	A	A	A	A	C	A	A	A	A	A	A	A	A	C	A	A	A	A	A	A	A	C	A	A	A	A	A	A	A	A	A	A	A	C	C
AX-94619088	A	A	A	A	A	A	A	A	A	A	A	A	A	A	A	A	A	A	A	A	A	A	A	A	A	A	A	A	A	A	A	A	A	A	A	A	A	A	A	A	A	G	A	A	A	A	A	A	A
AX-94619240	A	A	A	A	A	A	A	A	A	A	A	A	A	A	A	A	A	A	A	A	A	A	A	A	A	A	A	A	A	A	A	A	A	A	A	A	A	A	A	A	A	A	A	G	A	A	A	A	A
AX-94619302	C	C	C	C	C	C	C	C	C	C	C	C	C	C	T	C	C	C	C	C	C	C	C	C	T	C	T	C	C	T	C	C	C	C	C	C	C	C	C	C	T	C	T	C	C	C	C	C	C
AX-94619468	C	C	C	C	C	C	C	T	C	C	C	C	C	C	C	C	C	C	C	C	C	C	C	C	C	C	C	C	C	C	C	C	C	C	C	C	C	C	C	C	C	T	C	T	C	C	C	C	C
AX-94619572	T	C	C	T	T	T	T	C	T	T	T	C	T	T	C	T	C	T	C	T	C	C	C	C	C	C	C	C	C	T	C	C	C	C	T	T	C	C	T	C	C	C	C	C	C	C	C	C	C
AX-94619861	G	G	G	G	G	G	G	G	G	G	G	G	G	G	G	G	G	G	G	G	C	C	G	G	G	G	G	G	G	G	G	G	G	G	G	G	G	G	G	G	G	G	G	G	G	G	G	G	G
AX-94620168	T	C	T	T	T	T	T	T	T	T	C	T	T	T	T	T	T	T	C	T	C	C	C	C	T	T	C	T	C	C	T	C	T	C	T	T	T	T	C	C	T	C	T	C	T	C	C	C	C
AX-94620208	T	T	T	T	T	T	T	T	T	T	T	C	T	T	T	T	T	T	T	T	T	T	T	T	T	T	T	C	T	T	T	T	T	C	T	T	T	C	T	T	T	C	C	T	T	T	T	T	T
AX-94620918	C	C	C	C	C	C	C	C	C	C	C	C	C	C	C	C	C	C	G	C	C	C	C	C	C	C	C	C	C	C	C	G	C	C	C	C	C	C	C	C	C	C	C	C	C	C	C	C	C
AX-94620950	C	C	C	C	C	C	C	C	C	C	C	C	C	C	C	C	C	C	C	C	C	C	C	C	C	C	C	C	C	C	C	C	C	C	C	C	C	C	C	C	C	C	C	C	C	C	C	C	C
AX-94621346	T	T	C	T	T	T	T	C	T	T	N	T	T	T	C	T	T	T	T	T	T	T	C	C	C	T	T	T	C	T	C	T	C	C	T	C	T	T	T	T	T	T	T	T	T	C	C	T	C
AX-94621492	C	C	T	C	C	C	C	T	C	C	C	T	C	C	T	C	T	C	C	C	T	T	C	T	C	T	C	C	C	C	C	T	T	C	C	C	T	T	T	C	C	C	C	T	T	T	T	C	C
AX-94622175	T	T	T	T	T	T	T	T	T	T	T	T	T	T	T	T	T	T	T	T	T	T	T	T	T	T	T	T	T	T	T	T	T	T	T	T	T	T	T	T	T	T	T	T	T	T	T	T	T
AX-94622192	T	T	T	T	T	T	T	T	T	T	T	T	T	T	T	T	T	T	T	T	T	T	T	T	T	T	T	T	T	T	T	T	T	T	T	T	T	C	T	T	T	C	T	T	T	T	T	T	T
AX-94622557	C	C	C	C	C	C	C	T	C	C	T	T	C	C	C	C	C	C	T	C	C	C	T	T	C	C	C	T	C	C	T	C	C	T	N	T	C	T	C	T	T	C	C	C	T	T	T	T	C
AX-94623196	A	A	A	A	G	G	A	A	G	A	A	A	G	G	A	G	G	A	A	G	A	A	A	A	G	G	G	G	G	G	A	A	G	A	A	G	A	A	A	G	A	A	A	A	G	G	G	A	A
AX-94623259	G	G	G	G	G	G	G	G	G	G	G	G	G	G	G	G	G	G	G	G	G	G	G	A	G	N	N	G	G	G	G	A	G	A	G	G	G	G	G	G	G	G	G	G	G	G	G	G	G
AX-94624133	T	G	G	T	T	T	T	T	T	T	T	G	T	T	G	T	T	T	T	T	T	T	T	T	T	T	T	G	T	T	T	T	G	T	T	T	G	T	T	T	T	T	T	G	T	T	T	T	T
AX-94624138	A	A	A	A	A	A	A	C	A	A	A	A	A	A	A	A	A	A	A	A	A	A	A	C	A	A	C	A	A	C	C	A	A	A	A	A	C	A	A	A	A	A	A	A	C	A	A	A	A
AX-94624229	A	A	A	A	A	A	A	A	A	A	A	A	A	A	A	A	A	A	A	A	A	A	A	A	A	A	A	A	A	A	A	G	A	A	A	A	A	A	A	A	A	A	A	A	A	A	A	A	A
AX-94624485	A	A	A	A	A	A	A	A	A	A	A	A	A	A	A	A	A	A	A	A	A	A	A	A	A	A	A	A	A	A	A	A	A	A	A	A	A	A	A	A	A	A	A	A	A	A	A	A	A
AX-94624630	G	G	G	G	G	G	G	G	G	G	T	T	G	G	G	G	G	G	T	G	T	T	T	T	T	G	G	G	T	G	G	G	G	T	G	G	G	G	T	G	G	G	G	G	G	G	G	T	T
AX-94624755	C	C	C	C	C	C	C	C	C	C	C	C	C	C	C	C	C	C	C	C	C	C	C	C	C	C	C	C	C	C	C	C	C	C	C	C	C	C	C	C	C	C	C	C	C	C	C	C	C
AX-94625299	C	C	C	C	C	C	C	C	C	C	C	C	C	C	C	C	C	C	C	C	C	C	C	C	C	C	C	C	C	C	C	C	C	C	C	C	C	C	C	C	C	C	C	C	C	C	C	C	C
AX-94625433	G	G	G	G	G	G	G	G	G	G	G	G	G	G	G	G	G	G	G	G	G	G	G	G	G	G	G	G	G	A	G	G	G	G	G	G	G	G	G	G	G	G	G	G	G	G	G	G	G
AX-94625514	C	T	C	C	C	C	C	N	C	C	T	T	C	C	C	C	C	C	T	C	T	T	T	C	T	T	T	C	T	T	C	C	C	C	T	C	C	T	T	C	C	C	C	C	C	C	C	T	T
AX-94625988	C	C	C	C	C	C	C	C	C	C	C	C	C	C	C	C	C	C	C	C	C	C	C	C	C	C	C	C	C	C	C	C	C	C	C	C	C	C	C	C	C	C	C	C	C	C	C	C	C
AX-94626326	G	A	A	G	G	G	G	G	G	G	G	G	G	G	A	G	G	G	A	G	G	G	A	G	G	G	A	G	A	A	A	A	G	A	A	G	G	A	G	A	G	A	A	A	A	A	A	G	A
AX-94626335	A	A	A	A	A	A	A	A	A	A	A	A	A	A	A	A	A	A	A	A	A	A	G	A	A	A	A	G	A	A	A	A	G	A	A	A	A	A	A	A	G	A	A	A	A	A	A	A	G
AX-94626492	C	C	T	C	C	C	C	T	C	C	C	C	C	C	T	C	C	C	C	C	C	C	C	C	C	C	C	C	C	C	C	C	C	T	C	T	T	T	C	C	C	C	C	C	C	C	C	C	C
AX-94626723	T	T	T	T	T	T	T	T	T	T	T	T	T	T	T	T	T	T	T	T	T	T	T	T	T	T	T	T	T	T	T	C	T	T	T	T	T	T	T	T	T	T	T	T	T	T	T	T	T
AX-94626731	T	C	T	T	T	T	T	C	T	T	C	C	T	T	T	T	T	T	T	T	T	T	T	T	C	T	T	T	T	C	C	T	T	T	C	T	C	T	C	T	C	T	T	T	T	T	T	T	T
AX-94626857	C	C	C	A	C	C	A	C	C	A	C	C	C	C	A	C	C	A	C	C	C	C	C	C	A	C	C	A	C	A	C	C	C	C	C	C	C	C	C	C	A	C	C	C	C	C	C	C	C
AX-94627249	C	C	C	C	C	C	C	C	C	C	C	C	C	C	C	C	C	C	C	C	C	C	C	C	C	C	C	C	C	C	C	C	C	C	C	C	C	C	C	C	C	T	C	T	C	C	C	C	C
AX-94627259	A	A	A	A	A	A	A	A	A	A	A	A	A	A	A	A	A	A	A	A	A	A	A	A	A	A	A	A	A	A	A	A	A	A	A	A	A	A	A	A	A	A	A	A	A	A	A	A	A
AX-94627372	A	A	A	A	A	A	A	A	A	A	A	A	A	A	A	A	A	A	A	A	A	A	A	A	A	A	A	A	A	A	A	G	A	A	A	A	A	A	A	A	A	A	A	G	A	A	A	A	A
AX-94627716	A	C	A	A	A	A	A	C	A	A	C	C	A	A	C	A	A	A	C	A	A	A	A	C	A	A	C	C	C	C	C	C	C	C	A	A	C	C	A	A	C	C	C	C	C	A	A	C	C
AX-94627932	G	A	A	G	A	A	A	G	A	A	A	A	A	A	A	A	A	A	A	A	A	A	A	A	A	G	G	A	G	A	G	A	A	G	G	A	G	A	A	A	A	A	A	A	A	A	A	A	A
AX-94628115	G	G	C	C	G	G	C	G	G	C	C	G	G	G	G	G	G	C	C	G	G	G	G	C	G	C	C	G	G	G	G	C	G	C	G	C	C	G	G	G	G	G	G	G	C	G	G	G	C
AX-94628461	C	G	C	C	C	C	C	C	C	C	C	C	C	C	C	C	C	C	C	C	C	C	C	C	G	C	G	G	G	C	C	C	C	C	C	C	C	C	C	C	C	C	C	G	C	C	C	G	G
AX-94628471	C	T	C	C	C	C	C	C	C	C	C	C	C	C	T	C	C	C	T	C	C	C	C	C	C	C	T	C	T	C	C	C	C	C	C	C	C	C	C	C	C	C	C	C	C	C	C	C	C
AX-94629074	T	C	T	T	C	C	C	C	C	C	C	C	C	C	T	C	T	C	C	C	C	C	T	C	C	C	T	C	T	C	C	C	T	C	C	T	C	T	T	T	C	C	C	T	T	T	T	T	C
AX-94629236	G	G	G	G	G	G	G	G	G	G	G	G	G	G	G	G	G	G	G	G	G	G	G	G	G	G	G	G	G	G	G	G	G	G	G	G	G	G	G	G	G	G	G	G	G	G	G	G	G
AX-94629308	T	T	T	T	T	T	T	T	T	T	T	T	T	T	T	T	T	T	T	T	T	T	T	T	T	T	T	T	T	T	T	T	N	T	T	T	N	T	T	T	T	T	T	T	T	T	T	T	T
AX-94629338	C	T	T	C	C	C	C	T	C	C	T	T	C	C	T	C	C	C	C	C	C	C	T	C	T	T	C	T	T	C	T	T	C	T	C	T	T	T	C	T	T	T	T	C	T	C	C	T	T
AX-94629608	T	T	T	T	T	T	T	T	T	T	T	T	T	T	T	T	T	T	T	T	T	T	T	T	T	T	T	T	T	T	T	T	T	T	T	T	T	T	T	T	T	T	T	T	T	T	T	T	T
AX-94629896	C	T	C	C	C	C	C	C	C	C	T	C	C	C	C	C	C	C	C	C	T	T	C	C	T	C	T	C	C	C	T	C	T	N	T	C	T	C	C	C	C	C	C	C	C	C	C	T	T
AX-94629926	A	A	A	A	A	A	A	A	A	A	A	A	A	A	A	A	A	A	A	A	A	A	A	T	T	A	A	T	A	A	A	A	A	A	A	A	A	A	A	T	A	A	A	A	A	A	A	A	A
AX-94630410	G	G	G	G	G	G	G	G	G	G	G	G	G	G	G	G	G	G	G	G	G	G	G	G	G	G	G	G	G	G	G	G	G	G	G	G	G	G	G	G	G	G	G	G	G	G	G	G	G
AX-94630437	T	T	T	T	T	T	T	T	T	T	T	T	T	T	T	T	T	T	T	T	T	T	T	T	T	T	T	T	T	T	T	C	C	N	T	T	T	C	T	T	T	C	C	C	T	T	T	T	T
AX-94630755	C	C	C	C	C	C	C	C	C	C	C	C	C	C	C	C	C	C	C	C	C	C	C	C	C	N	C	C	C	C	C	C	C	C	C	C	C	C	C	C	C	C	C	C	C	C	C	C	C
AX-94630990	C	A	C	C	C	C	C	C	C	C	C	A	C	C	C	C	C	C	A	C	C	C	C	C	C	C	A	C	C	C	C	C	A	C	C	N	C	A	C	C	C	C	A	C	C	C	C	C	C
AX-94631043	C	C	C	C	C	C	C	C	C	C	C	C	C	C	C	C	C	C	C	C	C	C	C	C	C	C	C	C	C	C	C	C	T	C	C	C	C	C	C	T	C	T	C	C	C	C	C	C	C
AX-94631122	G	G	G	G	G	G	G	A	G	G	G	G	G	G	G	G	G	G	G	G	G	G	G	A	A	G	G	G	G	G	G	G	G	G	G	G	G	G	G	G	G	G	G	A	G	G	G	G	G
AX-94631158	C	C	C	C	C	C	C	C	C	C	C	C	C	C	C	C	T	C	C	C	C	C	T	C	C	C	C	C	C	T	C	C	C	C	C	C	C	C	T	T	C	C	C	C	C	C	C	T	C
AX-94631230	A	A	A	G	G	G	G	A	G	G	A	A	G	G	A	G	A	G	A	G	A	A	A	A	A	A	A	A	A	A	A	G	A	A	G	A	A	A	A	G	A	G	A	G	A	A	A	A	A
AX-94631246	G	A	G	G	G	G	G	A	G	G	A	G	G	G	A	G	G	G	G	G	G	G	A	G	G	G	G	G	A	G	A	A	A	A	G	G	G	G	A	G	A	G	G	A	A	G	G	A	G
AX-94631480	C	C	C	C	C	C	C	C	C	C	C	C	C	C	C	C	C	C	C	C	C	C	C	C	C	C	C	C	C	C	C	C	C	C	C	C	C	C	C	C	C	C	C	C	C	C	C	C	C
AX-94631820	C	C	C	C	C	C	C	C	C	C	C	C	C	C	C	C	C	C	C	C	T	T	C	C	C	C	C	C	C	C	C	T	C	T	T	C	T	T	C	C	C	C	C	T	C	C	C	C	C
AX-94632052	C	T	T	T	T	T	T	C	T	T	T	T	T	T	T	T	T	T	C	T	C	C	T	C	T	C	C	T	C	T	C	T	T	T	C	C	C	C	T	T	T	C	C	C	T	C	C	T	C
AX-94632321	A	A	A	A	A	A	A	A	A	A	A	G	A	A	A	A	A	A	A	A	A	A	A	A	A	A	A	A	A	A	A	A	A	A	A	A	A	A	A	A	A	A	A	A	A	A	A	A	A
AX-94632348	T	T	T	T	T	T	T	T	T	T	T	T	T	T	T	T	T	T	N	T	T	T	T	T	T	T	N	T	T	T	T	T	T	T	T	T	T	T	T	T	T	T	T	T	T	T	T	T	T
AX-94632374	A	G	G	A	A	A	A	G	A	A	G	G	A	A	G	A	A	A	G	A	G	G	G	G	G	A	G	A	G	G	G	G	G	G	A	G	G	G	A	G	G	G	G	A	G	G	G	G	G
AX-94632718	G	A	G	G	G	G	G	A	G	G	A	G	G	G	A	G	G	G	G	G	G	G	A	A	A	G	G	G	A	G	G	A	A	G	G	G	G	A	G	A	A	G	G	A	G	G	G	A	A
AX-94632981	T	T	T	T	T	T	T	T	T	T	T	T	T	T	T	T	T	T	T	T	T	T	T	C	T	T	T	T	T	T	T	C	T	T	T	C	T	T	T	T	T	T	T	T	T	T	T	T	T
AX-94633096	T	G	T	G	T	T	G	G	T	G	G	G	T	T	T	T	T	G	G	T	T	T	T	T	T	T	G	T	G	T	T	T	G	T	T	T	T	T	T	T	T	T	T	T	G	G	G	T	G
AX-94633200	G	A	A	G	G	G	A	G	G	A	A	G	G	G	A	G	G	A	A	G	A	A	A	A	A	A	A	A	A	G	A	A	A	A	G	G	G	A	G	G	A	G	G	G	G	A	A	A	A
AX-94633439	C	C	G	C	C	C	C	G	C	C	C	G	C	C	G	C	C	C	G	C	G	G	G	G	C	C	C	C	G	C	C	G	G	C	C	G	G	G	C	C	G	G	G	G	G	C	C	G	G
AX-94633577	A	A	C	A	A	A	C	C	A	C	C	C	A	A	C	A	A	C	A	A	A	A	C	C	C	A	C	A	A	C	C	A	A	C	C	A	C	C	A	A	C	C	C	A	C	C	C	C	C
AX-94633926	C	C	C	C	C	C	C	C	C	C	C	C	C	C	G	C	C	C	G	C	G	G	G	C	C	G	C	G	C	C	G	C	C	G	C	C	G	C	C	G	G	G	G	C	C	C	C	C	C
AX-94634087	G	G	G	G	G	G	G	G	G	G	G	A	G	G	G	G	G	G	G	G	G	G	G	G	G	G	G	G	G	G	G	G	G	G	G	G	G	A	A	G	A	G	G	A	G	G	G	G	G
AX-94634646	C	G	C	C	C	C	C	C	C	C	C	C	C	C	C	C	C	C	C	C	C	C	C	C	G	C	C	C	G	G	C	C	C	C	C	C	G	C	C	C	G	G	G	C	G	C	C	C	C
AX-94634815	A	A	T	A	T	T	A	T	T	A	A	A	T	T	A	T	T	A	A	T	A	A	A	T	A	T	A	A	A	A	A	T	A	A	A	T	T	T	T	T	A	A	A	A	A	T	T	A	A
AX-94635280	A	C	A	A	A	A	A	A	A	A	C	A	A	A	A	A	A	A	C	A	A	A	C	A	C	A	C	C	C	A	A	C	A	C	A	A	C	A	A	A	A	A	C	C	A	A	A	C	C
AX-94635585	C	C	T	C	C	C	C	C	C	C	C	C	C	C	C	C	C	C	C	C	C	C	C	T	C	C	C	C	C	C	C	C	C	T	C	C	C	C	C	C	C	C	C	C	T	T	T	C	C
AX-94635936	C	C	C	C	C	C	C	C	C	C	C	C	C	C	C	C	C	C	C	C	C	C	C	C	C	C	C	C	C	C	C	C	C	C	C	C	C	C	C	C	C	C	C	C	C	C	C	C	C
AX-94636029	A	A	A	A	A	A	A	A	A	A	A	A	A	A	A	A	A	A	A	A	A	A	A	A	A	A	A	A	A	A	A	A	A	A	A	A	A	A	A	A	A	A	A	A	A	A	A	A	A
AX-94636852	T	T	T	T	G	G	G	T	G	G	G	T	G	G	T	G	G	G	T	G	G	G	T	T	T	G	T	G	T	G	T	T	G	T	G	T	T	T	G	G	T	T	T	T	T	T	T	T	T
AX-94636903	T	T	T	C	C	C	C	T	C	C	C	T	C	C	T	C	T	C	T	C	T	T	T	C	T	T	T	T	T	T	T	C	T	T	C	T	T	C	T	C	T	C	T	C	T	T	T	T	T
AX-94637066	A	G	A	A	A	A	A	G	A	A	A	A	A	A	G	A	A	A	G	A	A	A	A	A	G	A	A	G	A	G	G	A	G	A	A	A	G	A	A	A	A	G	G	G	G	A	A	A	A
AX-94637211	A	A	A	A	G	G	A	G	G	A	G	G	G	G	G	G	G	A	G	G	G	G	G	A	A	G	A	G	G	G	G	A	G	G	G	G	G	A	A	G	A	A	A	A	G	G	G	G	G
AX-94637252	G	G	G	G	G	G	G	G	G	G	G	G	G	G	G	G	G	G	G	G	G	G	G	G	G	G	G	G	T	G	G	T	G	T	G	G	G	G	G	G	G	T	G	T	G	G	G	T	G
AX-94637605	T	T	T	T	T	T	T	A	T	T	T	A	T	T	T	T	T	T	T	T	T	T	T	T	T	T	T	A	A	T	A	A	T	T	T	T	T	A	T	A	T	T	A	A	A	T	T	T	T
AX-94637777	G	A	G	G	G	G	G	G	G	G	G	G	G	G	G	G	G	G	G	G	G	G	G	G	G	G	G	G	G	G	G	G	G	G	G	G	G	G	G	G	G	G	G	G	G	G	G	G	G
AX-94638030	G	G	G	G	G	G	G	G	G	G	G	G	G	G	G	G	G	G	G	G	G	G	G	G	G	G	G	G	A	G	G	G	G	G	G	G	G	G	G	G	G	G	G	G	G	G	G	G	G
AX-94638845	G	G	G	T	T	T	T	T	T	T	T	G	T	T	G	T	T	T	G	T	T	T	G	G	G	G	G	G	G	G	G	T	G	G	T	G	G	G	T	G	G	G	G	G	G	G	G	G	G
AX-94639048	G	G	G	G	G	G	G	T	G	G	G	G	G	G	G	G	G	G	G	G	G	G	G	G	G	G	G	G	G	G	G	G	G	G	T	G	G	T	G	G	G	G	G	T	G	G	G	G	G
AX-94639099	G	G	G	G	G	G	G	G	G	G	G	G	G	G	G	G	G	G	G	G	A	A	G	G	G	G	G	G	G	G	G	A	G	G	G	G	G	G	G	G	G	G	G	G	G	G	G	G	G
AX-94639168	C	G	C	C	C	C	C	C	C	C	C	C	C	C	C	C	C	C	C	C	C	C	C	G	C	C	C	C	C	C	C	C	C	C	C	G	G	C	C	G	C	G	C	C	C	G	G	C	C
AX-94639471	A	G	A	A	A	A	A	A	A	A	A	A	A	A	G	A	A	A	G	A	A	A	A	G	G	G	G	G	A	A	G	A	A	A	A	A	A	A	A	G	G	G	A	G	A	G	G	A	G
AX-94639652	G	A	G	G	G	G	G	G	G	G	G	G	G	G	G	G	G	G	G	G	G	G	G	A	G	G	G	G	G	G	G	A	A	G	G	G	G	A	G	G	G	G	G	A	G	G	G	G	G
AX-94639791	T	T	T	T	T	T	T	T	T	T	T	T	T	T	T	T	T	T	T	T	T	T	T	T	A	T	T	T	A	T	T	A	T	T	T	T	T	T	T	T	T	N	T	T	T	N	N	A	T
AX-94640059	G	G	G	G	G	G	G	G	G	G	A	G	G	G	G	G	G	G	G	G	A	A	A	G	G	G	G	A	G	G	G	G	G	G	G	G	G	G	G	G	A	A	A	A	A	G	G	G	G
AX-94640887	A	A	G	A	A	A	A	G	A	A	A	G	A	A	A	A	A	A	A	A	A	A	A	G	G	A	A	G	G	A	A	G	G	N	A	A	G	A	A	A	A	G	G	G	A	G	G	G	A
AX-94641171	G	G	G	G	G	G	G	G	G	G	G	G	G	N	G	G	G	G	G	G	G	G	C	G	C	G	G	C	C	G	G	C	G	C	G	G	C	G	G	G	G	G	C	G	G	G	G	C	C
AX-94641299	G	A	A	G	G	G	G	G	G	G	G	A	G	G	A	G	G	G	G	G	G	G	G	G	G	G	G	G	G	G	G	G	A	G	G	G	A	G	G	G	G	G	A	A	G	G	G	G	G
AX-94641316	G	G	G	G	G	G	G	G	G	G	G	G	G	G	G	G	G	G	G	G	G	G	G	G	G	G	G	G	G	G	G	A	G	G	G	G	G	G	G	G	G	G	G	A	G	G	G	G	G
AX-94641374	C	C	C	C	C	C	C	C	C	C	C	C	C	C	C	C	C	C	C	C	C	C	C	C	C	C	C	C	C	C	C	C	C	C	C	C	C	C	C	C	C	C	C	C	C	C	C	C	C
AX-94641610	T	T	T	T	T	T	T	T	T	T	T	T	T	T	T	T	T	T	T	T	T	T	T	T	T	T	T	T	T	T	C	T	T	T	T	T	T	T	T	T	T	T	T	T	T	T	T	T	T
AX-94643003	A	A	G	A	A	A	A	A	A	A	G	A	A	A	G	A	A	A	G	A	A	A	A	A	A	A	G	A	A	A	A	A	A	A	A	G	A	G	A	A	A	A	A	A	G	G	G	A	A
AX-94643143	G	G	G	G	G	G	G	G	G	G	G	G	G	G	G	G	G	G	G	G	G	G	G	G	G	G	G	G	G	G	G	G	G	G	G	G	G	G	G	G	G	G	G	G	G	G	G	G	G
AX-94644169	C	C	C	C	C	C	C	C	C	C	C	C	C	C	C	C	C	C	C	C	C	C	C	C	C	C	C	C	C	C	C	C	C	C	C	C	C	C	C	C	C	C	C	C	C	C	C	C	C
AX-94644192	G	C	C	C	C	C	C	C	C	C	C	C	C	C	C	C	C	C	C	C	C	C	C	G	G	C	C	C	C	C	C	C	G	C	C	C	C	C	G	G	G	C	G	C	G	G	G	C	C
AX-94644377	G	T	T	G	T	T	T	T	T	T	G	T	T	T	T	T	G	T	T	T	T	T	G	T	G	T	T	T	T	G	T	T	T	T	T	T	T	T	G	G	T	T	T	T	T	T	T	G	T
AX-94644979	T	T	T	T	T	T	T	T	T	T	T	T	T	T	T	T	T	T	T	T	T	T	T	T	T	T	T	T	T	T	C	T	T	T	T	C	T	C	T	T	T	C	T	T	C	T	T	C	T
AX-94645278	C	C	C	C	C	C	C	C	C	C	C	C	C	C	C	C	C	C	C	C	C	C	C	C	C	C	C	C	C	C	C	C	C	C	C	T	C	C	C	C	C	C	C	C	C	T	T	C	C
AX-94645442	C	C	C	T	C	C	T	C	C	T	C	C	C	C	C	C	C	T	C	C	C	C	C	C	C	C	C	C	T	C	C	C	C	C	C	C	C	C	C	C	C	C	C	C	C	C	C	C	C
AX-94645646	A	A	A	G	G	G	G	G	G	G	G	A	G	G	A	G	G	G	A	G	G	G	A	A	A	A	A	A	A	A	A	N	A	A	G	A	A	A	G	A	A	A	A	A	A	A	A	A	A
AX-94646131	C	G	G	C	C	C	G	G	C	G	G	G	C	C	G	C	G	G	G	C	G	G	G	G	G	G	G	G	G	C	G	G	G	G	G	G	G	G	G	C	G	C	G	G	G	G	G	G	G
AX-94646265	A	A	A	A	A	A	A	A	A	A	A	A	A	A	A	A	A	A	A	A	A	A	A	A	A	A	A	A	A	A	A	A	A	A	A	A	A	A	A	A	A	A	A	G	A	A	A	A	A
AX-94646444	G	G	G	G	G	G	G	G	G	G	G	G	G	G	G	G	G	G	G	G	G	G	G	G	G	G	G	G	G	G	G	G	G	G	G	G	G	G	G	G	G	G	G	G	G	G	G	G	G
AX-94647124	G	G	G	G	G	G	G	G	G	G	G	G	G	G	G	G	G	G	G	G	G	G	A	G	G	G	G	G	G	G	G	G	G	G	G	G	G	A	G	G	G	G	G	G	G	G	G	G	G
AX-94647324	C	T	C	C	C	C	C	T	C	C	T	T	C	C	C	C	C	C	T	C	C	C	C	C	T	C	T	T	C	C	T	C	C	T	C	C	T	C	C	C	C	C	T	T	C	T	T	T	T
AX-94647721	G	G	G	G	G	G	G	G	G	G	G	G	G	G	G	G	G	G	G	G	G	G	G	G	G	G	G	G	G	G	G	G	G	G	G	G	G	G	G	G	G	G	G	G	G	G	G	G	G
AX-94648074	T	C	C	T	T	T	T	C	T	T	C	C	T	T	T	T	C	T	T	T	C	C	C	T	C	T	T	T	C	T	C	C	C	C	T	C	C	C	T	C	C	C	T	C	C	T	T	C	T
AX-94648330	T	T	T	T	T	T	T	T	T	T	T	T	T	T	T	T	T	T	T	T	T	T	T	T	T	T	T	T	T	T	T	T	T	T	T	T	T	T	T	T	T	T	T	T	T	T	T	T	T
AX-94648501	C	C	C	C	C	C	C	C	C	C	C	C	C	C	C	C	C	C	C	C	C	C	C	C	C	C	C	C	C	C	C	C	C	C	C	C	C	C	C	C	C	C	C	C	C	C	C	C	C
AX-94648555	A	G	G	A	A	A	G	G	A	G	A	A	A	A	G	A	A	G	A	A	A	A	G	A	G	A	A	A	A	A	A	A	A	A	G	G	A	G	G	A	A	A	G	A	G	A	A	A	G
AX-94648604	G	G	G	G	G	G	G	G	G	G	G	G	G	G	G	G	G	G	G	G	G	G	G	G	G	G	G	G	G	G	G	G	G	G	G	G	G	G	G	G	G	G	G	G	G	G	G	G	G
AX-94648607	T	T	C	T	T	T	T	T	T	T	T	T	T	T	T	T	T	T	T	T	C	C	T	T	T	T	T	T	T	T	T	C	T	T	T	T	T	T	T	C	T	T	T	C	C	T	T	T	T
AX-94648660	T	T	T	T	T	T	T	T	T	T	T	T	T	T	T	T	T	T	T	T	T	T	T	T	T	T	T	T	T	T	T	T	T	T	T	T	T	T	T	T	T	T	T	T	T	T	T	T	T
AX-94649056	G	A	G	G	G	G	G	G	G	G	A	G	G	G	G	G	G	G	G	G	G	G	G	G	G	G	A	A	G	G	G	A	G	G	G	G	A	A	G	G	G	G	G	G	G	G	G	G	G
AX-94649878	A	A	A	A	A	A	A	A	A	A	A	A	A	A	A	A	A	A	A	A	A	A	A	A	A	A	A	A	A	A	A	A	A	A	A	A	A	A	A	A	A	A	A	A	A	A	A	A	A
AX-94651091	C	C	C	C	C	C	C	C	C	C	A	C	C	C	C	C	C	C	C	C	C	C	C	C	C	C	C	C	C	C	C	A	C	C	C	C	C	C	C	A	C	C	C	C	C	C	C	C	C
AX-94651409	A	A	A	A	A	A	A	A	A	A	A	A	A	A	A	A	C	A	C	A	A	A	A	A	A	A	C	A	A	C	C	A	A	C	A	A	A	A	C	A	A	A	A	A	A	A	A	A	N
AX-94652021	C	G	C	C	C	C	C	C	C	C	C	G	C	C	C	C	C	C	C	C	C	C	C	C	G	C	C	C	C	C	C	G	C	C	C	C	C	G	C	C	C	G	C	G	G	C	C	C	C
AX-94652226	C	C	T	C	C	C	C	C	C	C	C	C	C	C	T	C	C	C	C	C	C	C	C	C	C	C	C	C	T	C	C	T	C	C	C	C	C	T	C	C	C	C	C	T	T	C	C	C	C
AX-94652755	A	A	A	A	A	A	A	A	A	A	A	A	A	A	T	A	A	A	A	A	A	A	A	A	T	A	A	T	A	A	T	A	A	A	A	A	A	A	A	A	T	A	T	A	A	A	A	A	A
AX-94652969	G	G	G	G	G	G	G	T	G	G	T	G	G	G	G	G	G	G	G	G	G	G	G	G	G	G	G	G	T	G	T	G	G	G	G	G	G	G	G	G	T	G	G	G	G	G	G	G	G
AX-94653005	C	C	A	C	C	C	C	C	C	C	C	C	C	C	A	C	C	C	C	C	C	C	C	C	C	C	C	A	C	C	C	C	C	A	C	C	C	A	C	C	C	A	C	C	A	C	C	C	C
AX-94653030	G	G	G	G	G	G	G	G	G	G	G	G	G	G	G	G	G	G	G	G	G	G	G	G	G	G	G	G	G	G	G	A	G	G	G	G	G	G	G	G	G	A	G	G	G	G	G	G	G
AX-94653560	G	C	C	G	G	G	G	C	G	G	C	C	G	G	C	G	G	G	C	G	C	C	C	G	C	G	C	C	C	G	C	G	G	C	G	C	G	C	G	C	C	C	C	C	C	G	G	C	C
AX-94653790	G	G	G	G	G	G	G	G	G	G	G	G	G	G	G	G	G	G	G	G	G	G	G	G	G	G	G	G	G	G	G	G	G	G	G	G	G	G	G	T	G	T	G	G	G	G	G	G	G
AX-94653866	T	T	T	T	C	C	C	C	C	C	C	C	C	C	T	C	T	C	C	C	C	C	T	T	T	C	T	T	C	T	T	T	C	T	T	C	C	T	C	T	T	T	C	T	T	T	T	T	C
AX-94654026	G	G	G	G	G	G	G	C	G	G	C	G	G	G	C	G	G	G	C	G	C	C	C	G	C	G	C	G	C	C	G	G	G	C	G	N	G	G	C	G	G	C	C	G	C	G	G	C	C
AX-94654675	T	T	T	T	T	T	T	T	T	T	T	T	T	T	T	T	T	T	T	T	T	T	T	T	T	T	T	T	T	T	T	T	T	T	T	T	T	T	T	T	T	T	T	T	T	T	T	T	T
AX-94654729	G	G	G	G	G	G	G	G	G	G	G	G	G	G	G	G	G	G	G	G	G	G	G	G	G	G	G	G	G	G	G	G	G	G	G	G	G	G	G	G	G	A	G	A	G	G	G	G	G
AX-94655036	T	T	T	T	T	T	T	T	T	T	T	T	T	T	T	T	T	T	T	T	T	T	T	T	T	T	T	T	T	T	T	T	T	T	T	T	T	T	T	T	T	T	T	T	T	T	T	T	T
AX-94655550	A	A	A	A	A	A	A	A	A	A	A	A	A	A	A	A	A	A	A	A	A	A	A	A	A	A	A	A	A	A	A	A	A	A	A	A	A	A	A	A	A	A	A	A	A	A	A	A	A
AX-94655900	T	T	T	T	T	T	T	T	T	T	T	T	T	T	T	T	T	T	T	T	T	T	T	T	T	T	T	T	T	T	T	T	T	T	T	T	T	T	T	T	T	T	T	T	T	T	T	T	T
AX-94656442	C	C	C	C	C	C	C	C	C	C	C	C	C	C	C	C	C	C	C	C	G	G	G	G	C	C	C	C	C	G	C	C	C	C	C	C	C	C	C	C	C	C	C	C	G	G	G	C	C
AX-94657001	A	A	A	T	T	T	T	T	T	T	T	A	T	T	A	T	T	T	A	T	T	T	A	A	A	A	A	A	A	A	A	T	A	A	T	A	A	A	T	A	A	A	A	A	A	A	A	A	A
AX-94657373	G	G	G	G	A	A	G	G	A	G	G	G	A	A	G	A	G	G	G	A	G	G	G	G	G	G	A	G	G	A	G	A	A	N	A	G	G	G	G	A	G	G	G	G	G	G	G	A	G
AX-94657509	C	C	C	C	C	C	C	C	C	C	C	C	C	C	C	C	C	C	C	C	C	C	C	C	C	C	C	C	C	C	C	C	C	C	C	C	C	C	C	C	C	C	C	C	C	C	C	C	C
AX-94657575	G	A	G	G	G	G	G	A	G	G	G	G	G	G	G	G	G	G	G	G	G	G	G	A	G	G	G	A	G	G	A	A	A	G	G	A	G	A	G	G	G	G	G	A	G	G	G	G	G
AX-94657721	G	T	G	G	G	G	G	G	G	G	T	G	G	G	G	G	G	G	T	G	G	G	G	T	T	G	T	G	G	T	T	G	G	G	T	G	G	G	G	G	T	G	T	G	G	T	T	G	G
AX-94658551	C	C	C	C	C	C	C	C	C	C	C	C	C	C	C	C	C	C	C	C	C	C	C	C	C	C	C	C	C	C	C	C	C	C	C	C	C	C	C	C	C	C	C	C	C	C	C	C	C
AX-94658713	G	G	G	G	G	G	G	G	G	G	G	G	G	G	G	G	G	G	G	G	A	A	G	G	A	G	A	A	G	G	A	G	A	A	G	G	A	G	G	A	G	A	G	A	G	G	G	G	G
AX-94659368	A	A	A	A	A	A	A	A	A	A	A	A	A	A	A	A	A	A	A	A	A	A	A	A	A	A	A	A	A	A	A	G	A	A	A	G	A	A	A	A	A	A	A	A	A	A	A	A	A
AX-94659820	T	T	T	T	T	T	T	T	T	T	T	T	T	T	T	T	T	T	T	T	T	T	C	T	T	T	T	C	T	T	T	T	C	N	T	T	T	C	T	C	T	T	T	C	T	T	T	C	C
AX-94661172	G	A	A	G	G	G	G	A	G	G	A	A	G	G	A	G	G	G	A	G	A	A	A	A	G	A	A	A	G	G	A	G	A	N	G	A	A	A	A	G	A	A	A	A	A	G	G	A	A
AX-94661184	C	T	T	C	T	T	T	T	T	T	C	T	T	T	T	T	C	T	C	T	T	T	T	T	T	T	T	T	T	T	T	T	T	T	T	T	T	T	C	T	T	T	T	T	T	T	T	C	C
AX-94661712	C	C	C	C	C	C	C	G	C	C	G	C	C	C	G	C	C	C	G	C	C	C	G	G	G	C	G	C	G	C	G	G	G	G	G	G	G	G	C	C	C	G	C	G	C	G	G	C	G
AX-94661746	A	G	A	G	G	G	G	G	G	G	G	G	G	G	G	G	G	G	G	G	G	G	G	G	A	G	G	G	G	G	G	G	A	G	G	G	G	G	G	G	G	G	G	G	G	G	G	G	G
AX-94662050	A	T	A	A	A	A	A	T	A	A	A	A	A	A	A	A	A	A	A	A	A	A	A	A	A	A	A	A	A	A	A	T	T	T	A	A	A	T	A	A	T	T	T	A	A	A	A	A	A
AX-94662189	G	G	C	G	G	G	G	C	G	G	G	C	G	G	C	G	G	G	C	G	C	C	C	C	C	C	G	G	C	C	G	G	C	C	G	C	C	C	C	C	C	C	C	C	G	C	C	G	C
AX-94662238	T	T	T	T	T	T	T	T	T	T	T	G	T	T	T	T	T	T	T	T	T	T	T	T	T	T	T	T	T	T	T	T	T	T	T	T	T	G	T	T	T	G	T	G	T	T	T	T	T
AX-94662317	T	T	C	T	T	T	T	C	T	T	T	C	T	T	C	T	T	T	C	T	C	C	C	T	T	T	T	T	T	T	C	C	T	C	C	C	C	C	T	T	T	T	T	C	C	T	T	C	T
AX-94662379	T	T	T	T	T	T	T	T	T	T	T	T	T	T	T	T	T	T	T	T	T	T	T	T	T	T	T	T	T	T	T	T	T	T	T	T	T	T	T	T	T	T	T	T	T	T	T	T	T
AX-94662400	G	G	A	G	G	G	G	A	G	G	G	G	G	G	G	G	G	G	G	G	G	G	G	A	G	G	G	G	G	G	G	G	A	G	G	A	G	G	G	G	G	G	G	G	G	A	A	G	G
AX-94663230	C	C	C	C	C	C	C	C	C	C	C	C	C	C	C	C	C	C	C	C	C	C	C	C	C	C	C	C	C	C	C	T	C	C	C	C	C	C	C	C	C	C	C	T	C	C	C	C	C
AX-94663496	G	G	G	G	G	G	G	G	G	G	G	G	G	G	G	G	G	G	G	G	G	G	G	G	G	G	G	G	G	G	G	G	G	G	G	G	G	G	G	G	G	G	G	G	G	G	G	G	G
AX-94663614	C	T	C	C	C	C	C	T	C	C	C	T	C	C	C	C	C	C	C	C	C	C	C	T	C	C	C	C	C	C	C	C	C	N	C	C	C	T	C	C	T	C	C	C	C	T	T	T	C
AX-94663690	T	T	T	T	T	T	T	T	T	T	T	T	T	T	T	T	T	T	C	T	T	T	T	T	T	T	T	T	T	T	T	C	T	T	T	T	C	T	T	T	T	T	T	C	T	T	T	T	T
AX-94663701	A	A	A	A	A	A	A	A	A	A	A	A	A	A	A	A	A	A	A	A	A	A	A	A	G	A	G	G	A	A	G	A	A	A	A	A	A	A	A	A	A	A	A	G	A	A	A	A	G
AX-94663988	A	G	A	A	A	A	A	A	A	A	A	A	A	A	A	A	A	A	A	A	G	G	A	A	A	A	A	A	A	A	A	A	A	A	A	G	A	G	A	A	A	G	A	A	A	A	A	A	A
AX-94664024	C	T	C	C	C	C	C	C	C	C	C	C	C	C	C	C	C	C	C	C	C	C	T	C	T	C	C	C	C	C	T	T	T	C	C	T	T	C	C	C	C	C	T	T	C	C	C	C	C
AX-94664091	T	C	T	T	T	T	T	T	T	T	C	C	T	T	T	T	T	T	T	T	C	C	C	T	C	T	C	C	C	T	T	T	C	C	C	C	C	T	T	T	C	T	C	T	T	T	T	T	C
AX-94664449	C	C	C	C	C	C	C	C	C	C	C	C	C	C	C	C	C	C	C	C	C	C	C	C	C	C	C	C	C	C	C	C	C	C	C	C	C	T	C	C	C	T	C	C	C	C	C	C	C
AX-94664488	C	C	C	C	C	C	C	C	C	C	C	C	C	C	C	C	C	C	C	C	C	C	C	A	C	C	C	A	C	C	C	A	C	A	C	C	C	C	C	C	C	C	C	C	C	A	A	C	C
AX-94664571	C	C	T	C	C	C	C	C	C	C	C	C	C	C	C	C	C	C	C	C	T	T	T	T	T	C	C	C	T	C	C	C	C	C	C	C	C	C	C	C	T	C	C	T	T	T	T	C	C
AX-94664659	C	C	C	C	C	C	C	C	C	C	C	T	C	C	C	C	C	C	C	C	C	C	C	C	C	C	C	C	T	C	C	T	C	C	C	C	C	T	C	C	C	C	C	C	C	C	C	N	C
AX-94664718	G	C	G	G	G	G	G	G	G	G	G	G	G	G	C	G	G	G	G	G	G	G	C	C	G	G	G	C	C	G	G	C	C	C	C	G	G	C	G	C	G	C	G	C	G	C	C	C	C
AX-94664720	C	C	C	C	C	C	C	C	C	C	T	C	C	C	C	C	T	C	C	C	C	C	C	C	C	T	C	T	C	C	C	C	C	C	C	C	C	C	C	C	C	C	C	C	T	C	C	C	T
AX-94664731	T	T	T	T	T	T	T	T	T	T	T	T	T	T	T	T	T	T	T	T	T	T	T	T	T	T	T	T	T	T	T	T	T	T	T	T	T	T	T	T	T	T	T	T	T	T	T	T	T
AX-94664843	A	A	A	A	A	A	A	A	A	A	A	A	A	A	A	A	A	A	A	A	A	A	A	A	A	A	A	A	A	A	A	A	A	A	A	A	A	A	A	A	A	A	A	A	A	A	A	A	A
AX-94665146	C	C	C	C	C	C	C	C	C	C	C	C	C	C	C	C	C	C	C	C	C	C	C	C	C	C	C	C	C	C	C	C	C	C	C	C	C	C	C	C	C	C	C	C	C	C	C	C	C
AX-94665408	A	G	G	A	A	A	A	G	A	A	G	G	A	A	G	A	G	A	G	A	G	G	G	G	G	G	G	G	G	G	G	A	G	G	A	G	G	G	G	A	G	A	G	A	G	G	G	G	G
AX-94665743	C	C	C	C	C	C	C	C	C	C	C	C	C	C	C	C	C	C	C	C	T	T	C	C	T	C	C	C	C	C	T	C	C	C	C	N	C	C	C	C	C	C	C	C	C	C	C	T	T
AX-94665744	C	C	C	C	C	C	C	C	C	C	C	C	C	C	C	C	C	C	C	C	C	C	C	C	C	C	C	C	C	C	C	T	C	C	C	C	C	C	C	C	C	C	C	C	C	C	C	C	C
AX-94666092	C	T	T	T	T	T	T	T	T	T	T	T	T	T	T	T	C	T	T	T	T	T	T	T	C	C	T	T	T	T	T	T	T	T	T	T	T	T	T	C	T	C	T	C	T	T	T	T	T
AX-94666389	C	T	C	C	C	C	C	C	C	C	T	C	C	C	C	C	C	C	T	C	C	C	T	T	C	C	C	C	T	T	C	C	C	C	C	C	C	C	T	C	C	T	C	C	C	T	T	T	T
AX-94666529	G	G	T	G	G	G	G	G	G	G	G	G	G	G	G	G	G	G	G	G	G	G	G	G	G	G	G	G	G	G	G	G	G	G	G	T	G	G	G	G	G	G	G	T	G	G	G	G	G
AX-94666545	G	G	G	G	G	G	G	G	G	G	G	G	G	G	G	G	G	G	G	G	G	G	G	G	G	G	G	G	G	G	G	G	G	G	G	G	G	G	G	G	G	G	G	G	G	G	G	G	G
AX-94666858	G	A	G	G	G	G	G	G	G	G	A	G	G	G	A	G	G	G	G	G	A	A	A	G	A	G	G	A	A	G	A	G	G	A	A	G	A	G	G	G	A	G	A	G	G	G	G	G	G
AX-94667285	T	T	T	T	T	T	T	T	T	T	T	T	T	T	T	T	T	T	T	T	T	T	T	T	T	T	T	T	T	T	T	T	T	T	T	T	T	T	T	T	T	T	T	T	T	T	T	T	T
AX-94667411	C	C	T	C	C	C	C	C	C	C	T	C	C	C	T	C	C	C	C	C	C	C	C	T	C	C	C	C	C	C	T	C	T	T	C	C	T	T	C	C	C	C	C	C	C	T	T	C	C
AX-94668368	G	G	G	C	C	C	C	G	C	C	C	G	C	C	G	C	C	C	G	C	G	G	G	G	G	G	G	C	G	G	G	G	G	G	C	G	G	G	G	G	G	G	G	G	G	G	G	G	C
AX-94668843	T	T	T	T	T	T	T	C	T	T	T	C	T	T	T	T	C	T	C	T	C	C	C	T	T	C	C	C	C	T	C	C	T	C	T	T	T	T	T	C	C	C	T	C	T	T	T	T	T
AX-94668903	G	G	G	G	G	G	G	G	G	G	G	G	G	G	G	G	G	G	G	G	G	G	G	G	G	G	G	G	G	G	G	G	G	G	G	G	G	G	G	G	G	A	G	A	G	G	G	G	G
AX-94669437	T	T	T	T	T	T	T	T	T	T	T	T	T	T	T	T	T	T	T	T	C	C	T	T	C	T	T	T	T	T	T	T	T	T	T	T	T	T	T	T	T	T	T	T	T	T	T	C	C
AX-94669552	G	G	A	G	G	G	G	A	G	G	G	G	G	G	A	G	G	G	A	G	G	G	A	G	G	G	A	G	G	G	G	A	A	G	G	A	A	A	A	G	G	G	G	G	G	G	G	G	A
AX-94669768	T	T	T	T	T	T	T	T	T	T	T	T	T	T	T	T	T	T	T	T	T	T	T	T	T	T	T	T	T	T	T	G	T	T	T	T	T	T	T	T	T	T	T	G	T	T	T	T	T
AX-94669780	C	T	C	C	C	C	C	C	C	C	T	C	C	C	C	C	C	C	T	C	C	C	T	C	C	C	T	T	T	T	C	C	C	T	C	C	C	T	C	C	T	C	T	C	C	C	C	T	T
AX-94670100	G	G	A	G	G	G	G	G	G	G	G	G	G	G	G	G	G	G	G	G	G	G	G	A	A	G	G	G	G	G	G	G	G	A	G	G	G	G	G	G	G	G	G	G	A	A	A	G	G
AX-94670144	G	G	G	G	G	G	G	G	G	G	G	G	G	G	G	G	G	G	G	G	G	G	G	G	G	G	G	G	G	G	G	G	G	G	G	G	G	G	G	G	G	G	G	G	G	G	G	G	G
AX-94670288	G	G	G	G	G	G	G	G	G	G	G	G	G	G	A	G	G	G	A	G	G	G	A	G	G	G	G	A	A	G	G	G	A	A	A	G	G	G	G	G	A	G	G	A	G	G	G	G	A
AX-94670363	T	C	T	C	T	T	C	C	T	C	C	C	T	T	T	T	T	C	T	T	T	T	T	T	T	T	T	T	T	T	C	T	C	T	C	T	C	C	T	T	T	T	T	T	T	C	C	T	T
AX-94671068	A	A	A	A	A	A	A	A	A	A	A	A	A	A	A	A	A	A	A	A	A	A	A	A	A	A	A	A	A	A	A	A	A	A	A	A	A	A	A	A	A	A	A	A	A	A	A	A	A
AX-94671612	C	C	T	C	C	C	C	T	C	C	C	T	C	C	T	C	C	C	T	C	T	T	T	C	C	C	C	C	C	C	C	T	T	T	C	T	T	T	C	T	C	C	T	T	T	T	T	T	T
AX-94671810	C	A	A	C	C	C	C	A	A	C	C	A	C	C	C	A	C	C	C	C	C	C	C	A	C	A	C	C	C	C	C	C	A	C	C	A	A	A	A	C	C	C	A	A	A	C	C	C	C
AX-94672269	G	G	G	G	G	G	G	G	G	G	G	G	G	G	G	G	G	G	G	G	G	G	G	G	G	G	G	G	G	G	G	G	G	G	G	G	G	C	G	G	G	G	G	G	G	G	G	G	G
AX-94672718	C	A	A	C	C	C	C	A	C	C	A	C	C	C	A	C	C	C	C	C	C	C	C	C	C	C	C	C	C	C	A	C	A	C	C	C	A	C	C	C	C	C	A	A	C	C	C	C	C
AX-94673020	A	T	T	T	T	T	T	A	T	T	A	A	T	T	T	T	T	T	T	T	T	T	T	T	A	T	T	A	A	T	A	T	T	T	A	A	A	A	T	A	A	A	A	A	A	T	T	T	T
AX-94673150	G	G	G	G	G	G	G	G	G	G	G	G	G	G	G	G	G	G	G	G	G	G	G	G	G	G	G	G	G	G	G	G	G	G	G	G	G	G	G	G	G	A	G	A	G	G	G	G	G
AX-94673769	T	T	T	T	T	T	T	T	T	T	T	C	T	T	T	T	T	T	T	T	T	T	T	T	T	T	T	T	T	T	T	C	T	T	T	T	T	T	T	T	T	T	T	T	T	T	T	T	T
AX-94674125	T	T	T	T	T	T	T	T	T	T	C	T	T	T	T	T	T	T	C	T	C	C	T	C	T	T	T	T	T	T	T	T	C	T	T	T	T	T	T	T	T	T	T	T	T	T	T	C	T
AX-94674257	C	C	C	C	C	C	C	C	C	C	C	C	C	C	C	C	C	C	C	C	C	C	C	C	C	C	C	C	C	C	C	C	C	C	C	C	C	C	C	C	C	C	C	C	C	C	C	C	C
AX-94674675	G	G	G	G	G	G	G	G	G	G	A	G	G	G	G	G	G	G	A	G	G	G	A	G	G	G	A	G	G	G	G	G	A	A	G	A	G	G	G	G	G	G	G	A	G	G	G	G	A
AX-94674756	T	T	T	T	T	T	C	T	T	C	C	T	T	T	T	T	T	C	T	T	C	C	C	C	C	T	T	T	T	C	T	T	C	N	T	T	T	C	T	T	C	T	C	T	T	C	C	T	C
AX-94674935	T	T	T	T	T	T	T	T	T	T	T	T	T	T	T	T	T	T	T	T	T	T	T	T	T	T	T	T	T	T	T	T	T	T	T	T	T	T	T	T	T	T	T	T	T	T	T	T	T
AX-94675112	T	T	C	T	C	C	T	T	T	T	T	T	C	C	T	T	T	T	T	C	T	T	T	T	C	T	T	T	T	T	T	C	C	T	T	T	T	C	T	C	T	C	T	T	T	T	T	T	T
AX-94675140	T	T	T	T	T	T	T	T	T	T	T	T	T	T	T	T	T	T	T	T	T	T	T	T	T	T	T	T	T	T	T	T	T	T	T	T	T	T	T	T	T	T	T	T	T	T	T	T	T
AX-94675268	C	C	T	C	C	C	C	T	C	C	C	T	C	C	C	C	T	C	T	C	C	C	C	C	C	C	C	C	T	T	C	C	C	C	C	T	C	T	C	C	T	T	C	C	C	T	T	T	C
AX-94675848	A	G	A	G	A	A	G	G	A	G	G	G	A	A	G	A	A	G	G	A	G	G	A	G	G	A	A	G	G	A	A	G	G	G	G	G	G	G	G	A	G	A	A	G	A	G	G	G	G
AX-94675896	G	G	G	G	G	G	G	G	G	G	G	G	G	G	G	G	G	G	G	G	G	G	G	G	G	G	G	G	G	G	G	G	G	G	G	G	G	G	G	G	G	G	G	C	G	G	G	G	G
AX-94676072	T	T	T	T	T	T	T	T	T	T	T	T	T	T	T	T	T	T	T	T	T	T	T	T	T	T	T	T	T	T	T	T	T	T	T	T	T	T	T	T	T	T	T	T	T	T	T	T	T
AX-94676186	C	C	C	C	C	C	C	C	C	C	C	C	C	C	C	C	C	C	C	C	C	C	C	C	C	C	C	C	C	C	C	C	C	C	C	C	C	C	C	C	C	C	C	C	C	C	C	C	C
AX-94676195	T	T	T	T	T	T	T	T	T	T	T	T	T	T	T	T	T	T	T	T	T	T	T	T	T	T	T	T	T	T	T	C	T	T	T	T	T	T	T	T	T	T	T	C	T	T	T	T	T
AX-94676341	C	C	C	C	C	C	C	C	C	C	C	C	C	C	C	C	C	C	C	C	C	C	C	C	C	C	C	C	C	C	C	C	T	C	C	C	C	C	C	C	T	C	C	C	T	C	C	C	C
AX-94676416	T	T	T	T	T	T	T	T	T	T	T	T	T	T	T	T	T	T	T	T	T	T	T	T	T	T	T	T	T	T	T	T	T	T	T	T	T	T	T	T	T	T	T	T	T	T	T	T	T
AX-94676649	G	G	G	G	G	G	G	G	G	G	G	G	G	G	G	G	G	G	G	G	G	G	G	G	G	G	G	G	G	G	G	G	G	G	G	G	G	G	G	G	G	N	G	G	G	G	G	G	G
AX-94676738	G	G	G	G	G	G	G	G	G	G	G	G	G	G	G	G	G	G	G	G	G	G	G	G	C	G	G	G	G	G	G	G	G	G	G	G	G	G	G	G	G	G	G	G	G	G	G	G	G
AX-94677073	G	G	G	G	G	G	G	G	G	G	G	G	G	G	G	G	G	G	G	G	G	G	G	G	G	G	G	G	G	G	G	N	G	G	G	G	G	G	G	G	G	G	G	C	G	G	G	G	G
AX-94677640	A	A	G	A	A	A	A	G	A	A	G	G	A	A	G	A	A	A	G	A	G	G	G	G	A	A	G	G	G	A	G	G	G	A	A	G	G	G	A	A	G	G	G	A	G	G	G	G	G
AX-94678472	T	T	T	T	T	T	T	T	T	T	T	T	T	T	T	T	T	T	T	T	T	T	T	T	T	T	T	T	T	T	T	T	T	T	T	T	T	T	T	T	T	T	T	T	T	T	T	T	T
AX-94678574	T	T	T	T	T	T	T	T	T	T	C	T	T	T	T	T	C	T	C	T	C	C	C	T	T	T	C	T	C	T	T	T	T	T	T	T	T	T	C	T	C	C	T	T	T	T	T	T	C
AX-94679087	C	C	T	C	C	C	C	C	C	C	C	C	C	C	T	C	C	C	C	C	C	C	C	C	C	C	C	C	C	C	T	C	C	N	C	C	T	C	C	C	C	T	C	C	C	C	C	T	C
AX-94679104	C	C	C	C	C	C	C	C	C	C	C	C	C	C	C	C	C	C	C	C	C	C	C	C	C	C	C	C	A	C	C	C	C	C	C	C	C	C	C	A	C	C	C	C	C	C	C	A	C
AX-94679138	C	T	C	C	C	C	C	C	C	C	C	C	C	C	C	C	C	C	C	C	C	C	C	C	C	C	C	C	C	C	T	C	C	C	C	C	C	T	C	C	C	C	C	T	C	C	C	C	C
AX-94679648	A	G	A	A	A	A	A	A	A	A	G	G	A	A	G	A	A	A	G	A	A	A	G	A	G	A	G	A	A	G	G	A	A	G	A	A	A	A	A	A	G	A	G	A	A	A	A	G	G
AX-94679692	C	G	G	C	C	C	C	G	C	C	C	C	C	C	G	C	C	C	C	C	C	C	C	G	G	C	C	C	C	C	C	C	C	C	C	G	C	C	C	C	C	C	C	G	G	G	G	C	G
AX-94679841	C	T	C	T	C	C	T	C	C	T	T	C	C	C	C	C	T	T	T	C	C	C	T	T	C	C	T	T	T	C	C	C	T	T	C	C	C	T	C	T	T	T	T	C	C	T	T	C	T
AX-94680011	A	A	A	A	A	A	A	A	A	A	G	A	A	A	A	A	A	A	G	A	A	A	G	G	G	G	G	A	G	G	G	A	A	G	A	A	A	A	G	G	G	G	A	A	A	G	G	G	G
AX-94680305	C	C	A	C	C	C	C	N	C	C	N	A	C	C	A	C	C	C	N	C	A	A	C	C	A	C	C	C	C	C	C	C	C	C	C	A	C	A	C	C	C	C	C	C	C	A	A	C	C
AX-94680368	C	T	C	T	T	T	T	T	T	T	C	T	T	T	T	T	T	T	C	T	C	C	C	C	C	T	T	C	C	T	T	C	C	T	T	C	C	T	T	C	T	C	C	T	C	C	C	C	C
AX-94680941	C	T	C	N	C	C	T	T	C	T	C	T	C	C	T	C	C	T	C	C	T	T	C	C	T	T	C	T	T	T	C	C	T	C	C	C	C	C	C	C	C	C	T	C	C	C	C	C	C
AX-94681037	T	T	C	T	T	T	T	T	T	T	T	T	T	T	C	T	T	T	T	T	T	T	T	T	T	T	T	T	C	T	C	T	C	T	T	C	C	C	T	T	T	T	C	C	C	T	T	C	T
AX-94681123	C	C	C	C	C	C	C	C	C	C	C	C	C	C	C	C	C	C	C	C	C	C	C	C	G	C	C	C	C	C	G	C	C	C	C	C	C	C	C	C	G	C	G	C	C	C	C	C	C
AX-94681397	C	C	G	C	C	C	C	C	C	C	C	G	C	C	G	C	G	C	G	C	C	C	G	C	C	C	G	G	C	G	C	G	C	C	C	G	C	G	G	C	G	C	C	G	C	C	C	C	G
AX-94681430	G	G	G	G	G	G	G	G	G	G	G	G	G	G	G	G	G	G	G	G	G	G	G	G	G	G	G	G	G	G	G	G	G	G	G	G	G	G	G	G	G	G	G	G	G	G	G	G	G
AX-94681510	G	T	T	G	G	G	G	T	G	G	G	G	G	G	G	G	G	G	T	G	G	G	T	G	T	G	T	G	T	G	T	G	G	G	T	T	T	T	G	T	T	N	G	T	G	T	T	T	G
AX-94681694	G	G	G	G	G	G	G	G	G	G	G	G	G	G	G	G	G	G	G	G	A	A	G	G	G	G	G	G	G	G	G	G	G	G	G	G	G	G	G	G	A	G	G	G	G	G	G	G	G
AX-94681719	C	C	C	C	C	C	C	C	C	C	C	C	C	C	C	C	C	C	C	C	C	C	C	C	C	C	C	C	C	C	C	C	C	C	C	C	C	C	C	C	C	C	C	C	C	C	C	C	C
AX-94682021	C	T	T	C	C	C	C	T	C	C	C	C	C	C	C	C	C	C	C	C	C	C	C	C	C	C	C	C	C	C	T	C	T	T	C	T	C	C	C	C	T	C	C	C	C	C	C	T	C
AX-94682405	A	C	C	A	A	A	A	C	A	A	C	A	A	A	C	A	A	A	C	A	C	C	A	C	A	C	A	A	A	A	A	C	C	A	A	C	C	A	C	A	C	A	A	C	C	A	A	A	C
AX-94682772	G	G	G	G	G	G	G	A	G	G	G	G	G	G	G	G	G	G	G	G	G	G	G	G	G	G	G	G	G	G	G	G	G	G	A	G	G	G	G	G	G	G	G	G	G	G	G	A	G
AX-94682787	C	C	C	C	C	C	C	T	C	C	T	T	C	C	C	C	C	C	C	C	C	C	C	C	C	T	C	C	C	C	C	T	C	C	C	C	T	C	C	C	C	C	C	T	C	C	C	C	C
AX-94682892	C	C	C	C	C	C	C	C	C	C	C	C	C	C	C	C	C	C	C	C	C	C	C	C	C	C	C	C	C	C	C	C	C	C	C	C	C	C	C	C	C	C	C	T	C	C	C	C	C
AX-94683262	C	C	C	C	C	C	C	C	C	C	T	C	C	C	C	C	C	C	C	C	C	C	C	C	C	C	C	C	C	T	C	C	C	C	C	C	C	C	C	T	C	T	C	C	C	C	C	C	C
AX-94683710	G	G	G	G	G	G	G	G	G	G	G	G	G	G	G	G	G	G	G	G	G	G	G	G	G	G	G	G	G	G	G	G	G	G	G	G	G	G	G	G	G	G	G	A	G	G	G	G	G
AX-94683760	C	C	C	C	C	C	C	C	C	C	C	C	C	C	C	C	C	C	C	C	C	C	C	C	C	C	C	C	C	C	C	C	C	C	C	C	C	T	C	C	C	T	C	T	C	C	C	C	C
AX-94684001	A	A	A	A	A	A	A	A	A	A	A	A	A	A	A	A	A	A	A	A	G	G	A	A	G	A	A	G	A	A	A	G	A	A	G	A	A	G	A	A	G	A	A	G	A	A	A	A	A
AX-94684111	G	G	G	G	G	G	G	G	G	G	G	G	G	G	G	G	G	G	G	G	G	G	G	T	G	G	G	G	G	G	T	G	G	T	G	G	G	G	G	G	G	G	G	T	G	T	T	T	G
AX-94684189	T	T	G	T	T	T	T	G	T	T	G	T	T	T	T	T	T	T	T	T	T	T	T	G	T	T	T	T	T	T	G	G	G	T	T	G	T	T	T	T	T	T	T	T	T	G	G	G	T
AX-94684237	A	A	G	G	G	G	G	A	G	G	A	G	G	G	A	G	G	G	G	G	A	A	A	G	G	G	G	A	G	A	A	A	A	G	A	G	A	G	G	G	G	G	A	A	A	G	G	G	G
AX-94684421	G	G	A	G	G	G	G	G	G	G	G	G	G	G	G	G	G	G	G	G	G	G	G	G	G	G	G	A	G	A	G	A	G	A	G	A	G	G	G	A	G	A	A	A	A	G	G	G	G
AX-94684920	T	C	T	T	T	T	T	T	T	T	T	C	T	T	T	T	T	T	T	T	T	T	T	C	T	T	T	T	T	T	C	C	C	C	C	T	C	C	T	T	C	C	C	C	T	T	T	T	T
AX-94685096	T	T	T	T	T	T	T	T	T	T	T	T	T	T	T	T	T	T	T	T	T	T	T	T	T	T	T	T	T	T	T	T	T	T	T	T	T	T	T	T	T	T	T	T	T	T	T	T	T
AX-94685504	G	G	A	G	G	G	G	G	G	G	G	G	G	G	A	G	G	G	A	G	G	G	G	A	G	G	A	A	A	G	G	G	A	A	G	G	A	G	G	G	A	G	A	A	G	A	A	G	A
AX-94685800	C	C	C	C	C	C	C	C	C	C	C	C	C	C	C	C	C	C	C	C	C	C	C	C	C	C	C	C	C	C	C	C	C	C	C	C	C	C	C	C	C	C	C	C	C	C	C	C	C
AX-94685939	C	C	C	C	C	C	C	C	C	C	C	C	C	C	C	C	C	C	C	C	C	C	C	C	C	C	C	C	C	C	C	C	C	C	C	C	C	C	C	C	C	C	C	C	C	C	C	C	C
AX-94686079	T	T	T	T	T	T	T	T	T	T	T	T	T	T	T	T	T	T	T	T	T	T	T	T	T	T	T	T	T	T	T	T	T	T	T	T	T	T	T	T	T	T	T	T	T	T	T	T	T
AX-94686448	T	T	T	T	T	T	T	T	T	T	T	T	T	T	C	T	T	T	T	T	T	T	C	T	T	T	C	T	C	T	T	C	C	T	T	T	T	T	T	T	T	T	T	C	T	T	T	T	T
AX-94686559	T	T	T	T	T	T	T	T	T	T	T	T	T	T	T	T	T	T	T	T	T	T	T	T	T	T	T	T	T	T	T	C	T	T	T	T	T	T	T	T	T	T	T	C	T	T	T	T	T
AX-94687172	T	T	T	T	T	T	T	T	T	T	T	T	T	T	T	T	T	T	C	T	T	T	T	T	T	T	T	T	C	T	T	T	T	T	C	T	T	T	T	T	T	T	T	T	T	T	T	T	C
AX-94687304	A	A	A	A	A	A	A	A	A	A	G	G	A	A	A	A	A	A	G	A	G	G	G	G	G	A	G	A	G	G	A	G	G	G	A	G	A	G	G	A	A	G	A	A	G	A	A	G	G
AX-94687416	G	G	G	G	G	G	G	G	G	G	G	G	G	G	G	G	G	G	G	G	G	G	G	G	G	G	G	G	G	G	G	G	G	G	G	G	G	G	G	G	G	G	G	G	G	G	G	G	G
AX-94687551	C	C	C	C	C	C	C	C	C	C	C	C	C	C	C	C	C	C	C	C	C	C	C	C	C	C	C	C	C	C	C	C	C	C	C	C	C	C	C	C	C	C	C	C	C	C	C	C	C
AX-94688336	C	A	C	C	C	C	C	C	C	C	C	C	C	C	C	C	C	C	C	C	C	C	C	C	A	C	C	C	A	A	A	C	A	A	A	C	C	A	C	C	C	A	A	A	A	C	C	C	C
AX-94689733	G	G	G	G	G	G	G	G	G	G	G	G	G	G	G	G	G	G	N	G	C	C	C	G	C	G	G	G	G	G	G	G	C	N	G	G	G	C	G	G	G	C	G	G	G	G	G	G	G
AX-94689886	C	C	C	C	C	C	C	T	C	C	C	C	C	C	T	C	C	C	C	C	C	C	C	C	C	C	C	C	C	C	C	C	C	C	C	C	C	C	C	C	C	C	C	C	C	C	C	C	C
AX-94690045	T	G	G	N	T	T	G	T	T	G	G	T	T	T	T	T	T	G	T	T	T	T	G	G	G	T	T	T	T	T	G	T	T	G	T	T	T	T	T	G	G	T	T	T	G	G	G	T	T
AX-94690269	G	G	G	G	G	G	G	G	G	G	G	G	G	G	G	G	G	G	G	G	G	G	G	G	G	G	G	G	G	G	G	G	G	G	G	G	G	G	G	G	G	G	G	G	G	G	G	G	G
AX-94690637	C	C	C	C	C	C	C	C	C	C	C	C	C	C	C	C	C	C	C	C	C	C	C	C	C	C	C	C	C	C	C	G	C	C	C	C	C	C	C	C	C	C	C	C	C	C	C	C	C
AX-94690642	G	G	G	G	G	G	G	G	G	G	A	G	G	G	A	G	G	G	G	G	A	A	G	G	G	G	G	G	G	G	A	G	G	G	G	A	G	G	G	G	G	G	G	G	G	G	G	G	G
AX-94690744	T	T	T	T	T	T	T	T	T	T	T	C	T	T	C	T	T	T	C	T	C	C	T	T	C	T	C	T	T	T	C	T	T	T	T	T	T	T	C	T	T	C	C	T	T	T	T	T	C
AX-94690816	G	G	G	G	G	G	G	G	G	G	G	G	G	G	G	G	G	G	G	G	G	G	G	G	G	G	G	G	G	G	G	G	G	G	G	G	G	G	G	G	G	G	G	G	G	G	G	G	G
AX-94691166	G	G	G	G	G	G	G	A	G	G	G	G	G	G	A	G	G	G	A	G	A	A	G	G	G	G	A	G	G	A	G	G	G	G	G	G	G	G	G	A	A	G	G	G	G	A	A	G	A
AX-94691648	T	C	T	C	T	T	C	C	T	C	C	C	T	T	C	T	T	C	C	T	C	C	T	C	C	T	T	C	C	T	T	C	C	C	C	C	C	C	T	T	C	T	T	C	N	C	C	C	C
AX-94691783	C	C	C	C	C	C	C	C	C	C	C	C	C	C	C	C	C	C	C	C	C	C	C	C	C	C	C	C	C	C	C	C	C	C	C	C	C	C	C	C	C	C	C	C	C	C	C	C	C
AX-94691802	A	G	A	A	A	A	A	A	A	A	A	A	A	A	A	A	A	A	A	A	A	A	G	A	A	A	A	A	G	A	G	G	A	A	G	A	G	G	A	A	G	G	A	G	G	A	A	G	A
AX-94691806	G	G	G	G	G	G	G	A	G	G	G	G	G	G	G	G	G	G	A	G	G	G	G	G	G	G	G	G	A	G	N	G	G	G	G	G	G	G	G	G	G	G	A	N	G	G	G	G	A
AX-94692363	A	A	A	A	A	A	A	G	A	A	A	A	A	A	A	A	A	A	A	A	A	A	A	A	A	A	A	A	A	A	A	A	A	A	A	A	A	G	A	A	A	G	N	A	A	A	A	A	G
AX-94692394	C	C	T	C	C	C	C	T	T	C	C	C	C	C	T	T	C	C	T	C	C	C	C	T	C	T	C	C	T	C	T	C	T	T	C	C	T	T	T	T	T	T	T	C	C	C	C	T	T
AX-94692504	G	G	G	G	G	G	G	G	G	G	G	G	G	G	G	G	G	G	G	G	G	G	G	G	G	G	G	G	G	G	G	G	G	G	G	G	G	G	G	G	G	G	G	G	G	G	G	G	G
AX-94692514	G	C	G	G	G	G	G	G	G	G	G	G	G	G	G	G	G	G	G	G	C	C	C	G	G	C	G	C	G	G	C	G	C	C	G	G	G	G	G	G	G	C	C	G	G	G	G	C	C
AX-94692672	T	T	T	T	T	T	T	T	T	T	T	T	T	T	T	T	T	T	T	T	T	T	T	T	T	T	T	T	T	T	T	T	T	T	T	T	T	C	T	T	T	T	T	T	T	T	T	T	T
AX-94692911	G	G	G	G	G	G	G	G	G	G	G	G	G	G	G	G	G	G	G	G	G	G	G	T	G	G	G	G	T	G	G	G	G	G	G	G	G	G	G	G	T	G	G	T	G	G	G	T	G
AX-94692952	G	A	A	G	G	G	G	A	G	G	G	A	G	G	A	G	G	G	G	G	G	G	G	G	G	G	G	G	A	A	A	G	G	G	G	A	G	G	A	G	G	G	A	A	A	G	G	G	G
AX-94692978	C	C	C	C	C	C	C	C	C	C	C	C	C	C	C	C	C	C	C	C	C	C	C	C	C	C	C	C	C	C	C	C	C	C	C	C	C	C	C	C	C	C	C	C	C	C	C	C	C
AX-94693471	T	G	T	T	T	T	T	T	T	T	T	T	T	T	G	T	T	T	G	T	T	T	T	G	G	G	G	G	T	T	G	T	T	G	T	T	T	T	T	G	G	G	T	G	T	G	G	T	G
AX-94693683	C	C	C	C	C	C	C	C	C	C	G	C	C	C	C	C	C	C	C	C	G	G	C	G	C	C	C	C	G	C	G	C	G	G	C	C	C	C	C	C	C	C	C	C	G	G	G	C	G
AX-94693685	A	A	A	A	A	A	A	A	A	A	A	A	A	A	A	A	A	A	A	A	A	A	A	A	A	A	A	A	A	A	A	A	A	A	A	A	A	A	A	A	A	G	A	A	A	A	A	A	A
AX-94693693	G	A	A	G	G	G	G	A	G	G	A	G	G	G	G	G	G	G	G	G	G	G	G	G	G	A	G	G	G	G	G	G	G	G	G	G	G	A	A	G	G	G	G	G	A	G	G	G	G
AX-94694404	C	C	G	G	C	C	G	G	C	G	C	G	C	C	C	C	C	G	C	C	C	C	G	C	C	C	G	C	C	C	G	G	G	N	C	C	G	C	C	C	C	G	C	G	G	C	C	C	C
AX-94694655	T	T	G	T	T	T	T	G	T	T	G	G	T	T	G	T	T	T	G	T	G	G	G	T	T	T	T	G	G	T	T	G	G	G	T	G	G	G	T	T	T	G	G	G	G	G	G	T	G
AX-94694846	T	C	T	T	T	T	T	C	T	T	T	T	T	T	T	T	T	T	N	T	T	T	C	C	T	T	C	T	C	T	T	T	T	C	T	T	T	T	T	T	T	T	T	T	T	T	T	T	T
AX-94695204	T	T	T	T	T	T	T	T	T	T	T	T	T	T	T	T	G	T	G	T	T	T	T	T	T	T	T	T	T	T	T	T	T	T	T	T	T	T	G	T	T	T	T	G	T	T	T	T	T
AX-94695244	C	C	C	C	C	C	C	C	C	C	T	C	C	C	C	C	C	C	C	C	T	T	T	T	T	C	C	C	C	C	C	T	T	T	C	C	C	C	C	C	C	T	C	T	C	T	T	C	C
AX-94695377	G	G	G	G	G	G	G	G	G	G	G	G	G	G	G	G	G	G	G	G	G	G	G	G	G	G	G	N	N	G	G	G	G	G	G	G	G	A	G	G	G	G	G	A	G	G	G	N	G
AX-94696132	G	T	T	G	G	G	G	G	G	G	G	T	G	G	G	G	G	G	T	G	T	T	T	T	G	G	G	G	T	T	T	T	T	T	G	T	T	T	T	T	T	G	G	G	T	T	T	T	G
AX-94696711	G	T	G	G	G	G	G	T	G	G	T	T	G	G	T	G	G	G	T	G	T	T	T	T	G	G	T	G	T	G	T	G	G	G	G	G	G	T	G	G	T	G	G	G	G	T	T	T	T
AX-94697168	C	C	C	C	C	C	C	C	A	C	C	C	C	C	C	A	C	C	C	C	A	A	C	C	C	C	C	C	A	C	C	A	C	C	C	C	C	C	C	A	C	A	C	C	C	C	C	C	C
AX-94697510	C	G	C	G	C	C	G	C	C	G	G	G	C	C	C	C	G	G	C	C	G	G	G	C	G	G	G	G	G	G	G	C	G	C	G	G	G	C	G	G	C	C	G	G	C	G	G	G	G
AX-94697679	C	C	C	C	C	C	C	C	C	C	C	C	C	C	C	C	C	C	C	C	C	C	C	C	C	C	C	C	C	C	C	C	C	C	C	C	C	C	C	C	C	G	C	C	C	C	C	C	C
AX-94697680	A	A	A	A	A	A	A	A	A	A	A	A	A	A	A	A	A	A	A	A	A	A	A	A	A	A	A	A	A	A	A	A	A	A	A	A	A	A	A	A	A	A	A	A	A	A	A	A	A
AX-94698036	A	A	A	A	A	A	A	A	A	A	C	C	A	A	A	A	A	A	A	A	C	C	C	C	C	A	A	A	A	C	C	A	A	C	A	C	A	C	C	A	C	C	C	C	A	C	C	A	A
AX-94698727	G	G	G	G	G	G	G	G	G	G	G	G	G	G	G	G	G	G	G	G	G	G	G	G	G	G	G	G	G	G	G	G	G	G	G	G	G	G	G	G	G	G	G	G	G	G	G	G	G
AX-94699453	T	G	G	T	T	T	T	G	T	T	T	G	T	T	T	T	T	T	T	T	T	T	T	T	T	T	T	T	T	T	T	T	G	T	T	G	T	G	T	T	T	G	G	T	G	G	G	T	T
AX-94699653	A	T	T	A	A	A	A	T	A	A	A	T	A	A	T	A	A	A	A	A	A	A	A	T	T	A	A	A	A	A	A	T	A	T	A	T	T	T	A	A	A	T	T	A	T	T	T	A	A
AX-94700391	G	G	G	G	G	G	G	G	G	G	G	G	G	G	G	G	G	G	G	G	G	G	G	G	A	G	G	G	G	G	G	A	G	G	G	G	N	G	G	G	G	G	G	A	G	G	G	G	G
AX-94701908	T	T	T	T	T	T	T	G	T	T	T	G	T	T	T	T	T	T	T	T	T	T	T	T	T	T	T	T	T	T	T	T	T	T	T	G	T	G	T	T	T	T	T	T	T	T	T	T	T
AX-94701914	G	G	G	G	G	G	G	G	G	G	G	G	G	G	G	G	G	G	G	G	G	G	G	G	G	G	G	G	G	G	G	G	G	G	G	G	G	G	G	G	G	G	G	C	G	G	G	G	G
AX-94701961	A	A	A	A	A	A	G	A	A	G	A	A	A	A	A	A	A	G	G	A	A	A	A	A	A	A	G	A	G	A	A	A	A	A	A	A	G	A	A	A	A	A	A	A	A	A	A	A	A
AX-94701970	T	C	T	C	C	C	C	T	C	C	T	T	C	C	T	C	C	C	T	C	C	C	T	T	T	T	T	C	T	T	T	C	T	T	C	C	T	T	T	T	T	C	T	T	T	T	T	T	T
AX-94702030	G	G	G	G	G	G	G	G	G	G	G	G	G	G	G	G	G	G	G	G	G	G	G	G	G	G	G	G	G	G	G	G	G	G	G	G	G	G	G	G	G	G	G	G	G	G	G	G	G
AX-94702227	G	C	C	G	G	G	G	C	G	G	C	C	G	G	G	G	G	G	G	G	G	G	G	G	G	G	G	G	G	G	C	G	G	G	G	G	G	G	G	G	G	G	G	G	G	G	G	G	G
AX-94702400	G	G	G	G	G	G	A	G	G	A	G	G	G	G	G	G	G	A	G	G	A	A	G	G	A	G	G	G	G	G	G	G	G	A	G	G	G	G	G	G	A	G	G	G	G	G	G	G	G
AX-94702510	A	A	A	A	A	A	A	A	A	A	A	A	A	A	A	A	A	A	A	A	A	A	A	A	A	A	A	A	A	A	A	A	A	A	A	A	A	A	A	A	A	A	A	A	A	A	A	A	A
AX-94702572	A	A	A	C	C	C	A	A	C	A	A	C	C	C	A	C	C	A	A	C	A	A	A	A	A	C	A	C	A	A	A	C	A	A	C	A	A	A	A	A	A	A	A	A	A	A	A	A	A
AX-94703047	G	A	A	G	G	G	G	A	G	G	G	A	G	G	G	G	G	G	G	G	G	G	G	A	A	G	G	A	A	G	G	A	A	A	G	A	A	A	G	G	A	A	A	A	G	A	A	G	G
AX-94703328	C	C	C	C	C	C	C	C	C	C	C	C	C	C	C	C	C	C	C	C	C	C	C	C	C	C	C	C	C	C	C	C	C	C	C	C	C	C	C	C	C	C	C	C	C	C	C	C	C
AX-94703369	A	G	A	A	A	A	G	A	A	G	A	A	A	A	G	A	A	G	A	A	G	G	G	G	A	A	G	A	A	A	A	A	G	G	A	G	A	A	A	G	G	A	A	A	A	G	G	A	G
AX-94703603	G	G	G	G	G	G	G	G	G	G	G	G	G	G	G	G	G	G	G	G	G	G	G	G	G	G	G	G	A	G	G	G	G	G	G	G	G	G	G	G	G	G	G	A	G	G	G	G	G
AX-94703807	G	G	G	G	G	G	G	G	G	G	G	G	G	G	G	G	G	G	G	G	G	G	G	G	G	G	G	G	G	G	G	G	G	G	G	G	G	G	G	G	G	N	G	G	G	G	G	G	G
AX-94704082	A	A	A	A	A	A	A	A	A	A	A	A	A	A	A	A	A	A	A	A	A	A	A	A	A	A	A	A	A	A	A	G	A	A	A	A	A	A	A	A	A	A	A	G	A	A	A	A	A
AX-94704134	T	C	C	T	T	T	T	C	T	T	C	C	T	T	C	T	T	T	C	T	T	T	C	C	C	T	C	C	C	C	C	C	T	C	C	C	C	C	C	T	C	T	C	C	C	C	C	C	C
AX-94704180	G	G	G	G	G	G	G	G	G	G	G	G	G	G	G	G	G	G	G	G	G	G	G	G	G	G	G	G	G	G	G	G	G	G	G	G	G	G	G	G	G	G	G	G	G	G	G	G	G
AX-94704405	G	G	T	G	G	G	G	G	G	G	T	G	G	G	T	G	G	G	T	G	T	T	T	T	T	G	T	G	T	T	T	T	G	N	G	T	G	T	T	G	G	G	G	T	T	T	T	T	T
AX-94705091	T	T	T	T	T	T	T	T	T	T	T	T	T	T	T	T	T	T	T	T	T	T	T	C	C	T	T	T	T	T	C	T	N	T	T	T	N	T	T	T	C	T	T	T	T	T	T	T	T
AX-94705111	C	C	C	C	C	C	C	C	C	C	C	C	C	C	C	C	C	C	C	C	C	C	C	C	C	C	C	C	C	C	C	C	C	C	C	C	C	C	C	C	C	C	C	C	C	C	C	C	C
AX-94705421	C	C	C	C	C	C	C	C	C	C	C	C	C	C	C	C	C	C	C	C	C	C	T	C	T	C	T	C	C	T	C	T	C	C	C	C	C	T	C	C	C	C	C	C	C	C	C	C	C
AX-94705447	T	C	T	T	T	T	T	T	T	T	C	T	T	T	T	T	T	T	T	T	T	T	T	C	C	T	T	T	T	T	C	C	C	T	C	T	C	C	T	T	C	C	C	C	C	C	C	T	T
AX-94705524	A	G	G	A	A	A	A	G	A	A	A	A	A	A	G	A	A	A	G	A	A	A	G	A	A	A	G	A	A	A	A	A	G	A	A	G	G	A	G	A	A	A	A	A	A	A	A	A	G
AX-94705914	C	C	C	C	C	C	C	C	C	C	C	C	C	C	C	C	C	C	C	C	C	C	C	C	C	C	C	C	C	C	C	C	C	C	C	C	C	T	C	C	C	C	C	C	C	C	C	C	C
AX-94705969	C	C	C	C	C	C	C	C	C	C	C	C	C	C	C	C	C	C	C	C	C	C	C	C	C	C	C	C	C	C	C	C	C	N	C	C	C	G	C	C	C	G	C	G	C	C	C	C	C
AX-94706027	A	C	A	C	C	C	C	A	C	C	A	A	C	C	A	C	C	C	A	C	C	C	C	A	C	C	C	C	A	C	C	C	A	N	C	A	A	C	C	A	A	A	A	C	A	A	A	A	A
AX-94706358	A	A	A	A	A	A	A	A	A	A	C	A	A	A	A	A	A	A	A	A	A	A	C	A	A	A	A	A	C	C	C	A	C	C	A	A	A	A	C	A	C	C	A	C	A	C	C	C	A
AX-94706624	A	A	A	A	A	A	A	A	A	A	A	A	A	A	A	A	A	A	A	A	A	A	A	A	A	A	A	A	A	A	A	A	A	A	A	A	A	A	A	A	A	A	A	A	A	A	A	A	A
AX-94706906	C	C	C	C	C	C	C	C	C	C	C	C	C	C	C	C	C	C	C	C	C	C	C	C	C	C	C	C	C	C	C	C	C	C	C	C	C	C	C	C	C	C	C	C	C	C	C	C	C
AX-94707506	A	C	A	A	A	A	A	A	A	A	A	A	A	A	C	A	A	A	A	A	A	A	A	A	C	A	C	C	C	A	C	A	A	A	A	A	A	A	A	A	A	C	A	C	A	A	A	C	C
AX-94707625	T	C	T	T	T	T	T	T	T	T	T	T	T	T	C	T	C	T	C	T	C	C	C	C	T	C	C	C	C	T	T	C	T	C	T	T	C	T	T	C	C	C	C	C	C	T	T	T	T
AX-94707695	G	G	G	G	G	G	G	G	G	G	G	G	G	G	G	G	G	G	G	G	G	G	G	G	G	G	G	G	G	G	G	G	G	G	G	G	G	G	G	G	G	G	G	G	G	G	G	G	G
AX-94707905	C	C	C	C	C	C	C	C	C	C	C	C	C	C	C	C	C	C	C	C	C	C	C	C	C	C	C	C	C	C	C	C	C	C	C	C	C	C	C	C	C	C	C	T	C	C	C	C	C
AX-94708023	T	T	T	T	T	T	T	T	T	T	T	T	T	T	T	T	T	T	T	T	C	C	T	T	T	T	T	T	C	T	T	T	C	T	C	T	T	T	T	T	T	T	T	T	T	T	T	T	T
AX-94708034	A	G	A	A	A	A	A	A	A	A	G	G	A	A	A	A	A	A	A	A	G	G	A	A	A	G	A	A	A	A	A	A	A	G	A	A	A	G	G	A	A	A	G	G	A	A	A	G	A
AX-94708419	G	A	G	A	G	G	A	G	G	A	G	G	G	G	A	G	G	A	N	G	G	G	A	G	G	G	G	G	A	G	G	G	G	G	G	G	G	A	G	A	G	A	G	G	G	G	G	G	G
AX-94708444	C	T	T	C	C	C	C	T	C	C	C	C	C	C	T	C	C	C	T	C	T	T	T	T	T	C	C	T	C	C	C	T	C	T	T	T	T	T	C	C	T	T	T	T	T	T	T	T	C
AX-94708688	C	C	C	C	C	C	C	C	C	C	C	C	C	C	C	C	C	C	C	C	C	C	C	C	C	C	C	C	C	C	C	T	C	C	C	C	C	C	C	C	C	C	C	C	C	C	C	C	C
AX-94709880	A	A	G	A	A	A	A	A	A	A	G	G	A	A	G	A	A	A	A	A	A	A	A	A	A	G	A	G	A	A	A	A	G	A	A	A	G	A	A	A	A	A	A	A	A	A	A	A	A
AX-94710091	G	G	C	G	G	G	G	G	G	G	G	G	G	G	C	G	G	G	G	G	C	C	G	C	G	G	C	G	G	G	C	C	G	G	G	C	C	G	G	C	G	G	G	G	G	C	C	G	G
AX-94710098	A	A	A	A	A	A	A	A	A	A	A	A	A	A	A	A	A	A	A	A	A	A	A	A	A	A	A	A	A	A	A	A	A	T	A	A	A	A	T	A	T	A	A	T	A	A	A	A	A
AX-94710242	G	C	G	G	C	C	C	G	C	C	G	G	C	C	G	C	C	C	C	C	G	G	G	G	G	C	C	C	G	C	C	C	C	C	C	G	C	G	C	G	G	C	G	C	G	G	G	C	G
AX-94710260	T	T	T	T	T	T	T	T	T	T	T	T	T	T	T	T	T	T	T	T	T	T	T	T	T	T	T	T	T	T	T	C	T	T	T	T	T	T	C	T	T	T	T	C	T	T	T	T	T
AX-94710994	G	G	G	G	G	G	G	G	G	G	G	G	G	G	G	G	G	G	G	G	G	G	G	G	G	G	G	G	G	G	G	G	G	G	G	G	G	G	G	G	G	G	G	G	G	G	G	G	G
AX-94711528	G	G	T	T	G	G	T	G	G	T	T	T	G	G	T	G	G	T	T	G	T	T	T	T	T	G	T	T	T	T	T	T	T	G	T	T	T	G	G	T	T	T	T	T	T	T	T	T	T
AX-94711993	T	T	C	T	C	C	T	T	C	T	C	T	C	C	T	C	C	T	T	C	T	T	T	C	T	C	T	C	T	T	T	T	C	C	C	T	T	T	C	C	T	T	T	T	C	C	C	C	C
AX-94712311	A	A	A	A	A	A	A	A	A	A	A	N	A	A	A	A	A	A	A	A	A	A	A	A	A	A	A	A	A	A	A	G	A	A	A	A	A	A	A	A	A	A	A	A	A	A	A	A	A
AX-94712431	T	T	C	C	C	C	C	C	C	C	C	C	C	C	C	C	C	C	C	C	C	C	C	C	C	T	T	C	C	C	C	C	C	C	C	T	C	T	C	C	C	C	C	C	C	C	C	T	C
AX-94712739	C	C	C	C	C	C	C	C	C	C	C	C	C	C	C	C	C	C	C	C	C	C	C	C	C	C	C	C	C	C	C	C	C	C	C	C	C	C	C	C	C	C	C	A	C	C	C	C	C
AX-94712944	C	C	C	C	C	C	C	C	C	C	C	C	C	C	C	C	C	C	C	C	C	C	C	C	C	C	C	C	C	C	C	C	C	C	C	C	C	C	C	C	C	C	C	C	C	C	C	C	C
AX-94713015	G	A	G	G	G	G	G	G	G	G	G	G	G	G	G	G	G	G	G	G	G	G	G	G	G	G	G	G	G	G	G	G	G	G	G	G	G	G	G	G	G	A	G	A	G	G	G	G	G
AX-94714854	C	C	G	G	G	G	G	G	G	G	C	G	G	G	C	G	G	G	C	G	G	G	C	G	C	G	C	G	C	C	G	C	G	C	C	G	C	G	C	G	C	G	C	G	C	G	G	C	C
AX-94715337	N	G	G	G	A	A	G	G	A	G	G	G	A	A	A	A	G	G	A	A	A	A	A	A	A	G	A	A	A	A	G	A	G	G	A	G	A	G	G	G	A	A	G	G	G	A	A	G	G
AX-94715360	G	G	G	G	G	G	G	G	G	G	A	G	G	G	G	G	G	G	G	G	G	G	G	G	G	G	G	G	G	G	A	G	G	G	G	G	G	G	G	G	G	G	G	G	G	G	G	G	G
AX-94715445	C	C	C	C	C	C	C	C	C	C	C	C	C	C	C	C	C	C	C	C	C	C	C	C	C	C	C	C	C	C	C	C	C	C	C	C	C	C	C	C	C	C	C	C	C	C	C	C	C
AX-94715499	C	A	C	C	C	C	C	C	C	C	C	A	C	C	C	C	C	C	C	C	C	C	C	C	C	C	C	C	A	C	A	C	A	C	C	C	A	C	C	C	C	C	C	C	C	C	C	C	C
AX-94715510	T	C	C	T	T	T	T	C	T	T	C	C	T	T	C	T	C	T	C	T	T	T	C	T	C	T	C	C	T	C	C	T	T	C	C	C	C	C	C	C	T	T	C	T	C	C	C	C	C
AX-94715632	A	A	A	A	A	A	A	A	A	A	A	A	A	A	A	A	A	A	A	A	A	A	A	A	A	A	A	A	A	A	A	A	A	A	A	A	A	A	A	A	A	A	A	A	A	A	A	A	A
AX-94715752	C	T	C	C	C	C	C	C	C	C	C	T	C	C	C	C	C	C	T	C	C	C	T	C	C	C	C	C	T	C	C	C	T	T	C	N	T	T	T	C	C	T	C	C	C	T	T	T	T
AX-94716447	T	T	T	T	T	T	T	C	T	T	T	C	T	T	T	T	T	T	T	T	T	T	T	T	T	T	T	T	T	T	T	T	C	T	T	T	T	C	T	T	T	T	T	T	T	T	T	T	T
AX-94716527	A	T	T	A	A	A	A	T	A	A	T	T	A	A	T	A	A	A	T	A	T	T	T	T	T	T	T	A	T	T	T	A	T	T	A	T	T	T	T	A	A	A	T	T	T	T	T	T	T
AX-94716710	C	C	C	C	C	C	C	C	C	C	C	C	C	C	C	C	C	C	C	C	C	C	C	C	C	C	C	C	C	C	C	C	C	C	C	C	C	C	C	C	C	C	C	C	C	C	C	C	C
AX-94716801	G	G	G	G	G	G	G	C	G	G	C	C	G	G	G	G	G	G	G	G	C	C	G	C	C	G	G	G	G	G	G	C	G	C	G	C	C	C	G	G	C	G	C	C	G	C	C	C	G
AX-94716868	G	A	A	G	G	G	G	A	G	G	A	A	G	G	A	G	G	G	G	G	G	G	G	G	G	G	G	A	G	G	G	G	A	G	G	G	A	G	G	A	G	G	G	A	G	G	G	G	G
AX-94716901	C	C	C	C	C	C	C	G	C	C	C	C	C	C	C	C	C	C	C	C	C	C	C	C	C	C	C	C	G	C	C	C	C	C	C	C	C	C	C	C	C	C	C	C	C	C	C	C	C
AX-94716924	C	C	C	C	C	C	C	C	C	C	C	C	C	C	C	C	C	C	C	C	C	C	C	C	C	C	C	C	C	C	C	G	G	C	C	C	C	C	C	G	C	C	C	G	C	C	C	C	C
AX-94717239	C	C	C	C	C	C	C	C	C	C	C	C	C	C	C	C	C	C	C	C	C	C	C	C	C	C	C	C	C	C	C	C	C	C	C	C	C	C	C	C	C	C	C	C	C	C	C	C	C
AX-94717890	G	A	G	G	G	G	G	G	G	G	A	G	G	G	A	G	G	G	A	G	G	G	A	A	G	G	A	G	A	A	A	A	G	G	G	G	G	G	G	G	A	G	G	G	G	A	A	A	A
AX-94718318	C	C	C	C	C	C	C	C	C	C	C	C	C	C	C	C	C	C	C	C	C	C	C	C	C	C	C	C	C	C	C	C	C	C	C	C	C	C	C	C	C	T	C	C	C	C	C	C	C
AX-94718773	C	T	C	C	C	C	T	C	C	T	T	C	C	C	C	C	C	T	T	C	C	C	T	T	T	T	T	T	T	C	C	T	C	T	C	T	C	C	C	C	T	C	T	C	T	T	T	C	C
AX-94719079	A	A	A	A	A	A	A	A	A	A	A	A	A	A	A	A	A	A	A	A	G	G	A	A	A	A	A	A	A	A	A	A	A	G	A	A	A	A	A	G	A	A	A	A	A	A	A	A	A
AX-94719469	C	C	C	C	C	C	C	C	C	C	C	C	C	C	C	C	C	C	C	C	C	C	C	C	C	C	C	C	C	C	C	C	C	C	C	C	C	C	C	C	C	C	C	C	C	C	C	C	C
AX-94719554	C	T	T	C	C	C	C	T	C	C	T	T	C	C	T	C	C	C	C	C	C	C	C	T	T	C	C	T	C	C	T	T	T	N	C	T	T	T	C	T	C	C	C	T	C	T	T	T	T
AX-94719582	C	T	T	C	C	C	C	C	C	C	C	C	C	C	T	C	C	C	T	C	C	C	C	C	C	C	T	C	T	C	C	C	C	T	C	C	C	C	C	C	T	C	T	C	C	C	C	T	T
AX-94720261	A	A	A	A	A	A	A	A	A	A	A	A	A	A	A	A	A	A	A	A	A	A	A	A	A	A	A	A	A	A	A	A	A	A	A	A	A	A	A	A	A	A	A	G	A	A	A	A	A
AX-94720460	A	A	A	G	G	G	G	G	G	G	A	G	G	G	G	G	G	G	A	G	G	G	A	G	G	G	A	G	A	G	G	A	A	A	G	G	G	G	G	A	A	A	A	A	A	G	G	A	A
AX-94720502	C	C	C	C	C	C	C	C	C	C	C	C	C	C	C	C	C	C	C	C	C	C	C	C	C	C	C	C	C	C	C	C	C	C	C	C	T	C	C	C	C	C	C	C	C	C	C	T	C
AX-94720913	T	G	G	G	T	T	G	T	T	G	G	G	T	T	G	T	G	G	G	T	G	G	G	G	G	T	G	G	G	G	T	G	G	G	G	G	G	G	G	G	G	T	G	T	G	G	G	G	G
AX-94721128	G	G	G	G	G	G	G	G	G	G	G	G	G	G	G	G	G	G	G	G	G	G	G	G	G	G	G	G	G	G	G	G	G	G	G	G	G	G	G	G	G	G	G	G	G	G	G	G	G
AX-94721178	C	C	C	C	C	C	C	C	C	C	C	C	C	C	C	C	C	C	C	C	G	G	C	C	C	C	C	C	C	C	C	C	C	C	C	C	C	C	C	C	C	C	C	C	C	C	C	C	C
AX-94721806	C	C	C	C	C	C	C	C	C	C	C	C	C	C	C	C	C	C	C	C	C	C	C	T	C	C	C	C	C	C	C	C	C	C	C	C	C	T	C	C	C	T	C	C	C	C	C	C	C
AX-94721829	C	C	C	C	C	C	C	C	C	C	C	C	C	C	C	C	C	C	C	C	C	C	C	C	C	C	C	C	C	C	C	C	C	C	C	C	C	C	C	C	C	C	C	C	C	C	C	C	C
AX-94721968	T	T	T	T	T	T	T	T	T	T	T	T	T	T	T	T	T	T	T	T	T	T	T	T	T	T	T	T	T	T	T	T	T	T	T	T	T	T	T	T	T	T	T	T	T	T	T	T	T
AX-94722332	A	C	A	A	A	A	A	C	A	A	A	A	A	A	C	A	A	A	A	A	A	A	A	A	A	A	A	A	A	A	C	C	A	A	A	A	C	A	A	C	A	C	A	C	C	A	A	A	A
AX-94722807	C	T	T	C	C	C	C	T	C	C	C	T	C	C	C	C	T	C	T	C	T	T	C	T	T	C	T	T	C	C	T	T	C	T	C	C	T	T	C	T	T	T	T	T	C	C	C	T	C
AX-94722896	C	C	G	C	C	C	C	C	C	C	C	G	C	C	G	C	C	C	C	C	C	C	C	G	G	C	C	C	C	C	C	G	G	C	C	G	G	C	C	C	C	C	G	C	G	G	G	C	C
AX-94723735	A	A	A	A	A	A	A	G	A	A	A	A	A	A	A	A	A	A	A	A	A	A	A	G	A	A	A	G	G	A	A	G	G	A	G	A	A	G	A	A	G	G	A	A	A	A	A	A	A
AX-94723827	G	G	G	G	G	G	G	G	G	G	G	G	G	G	G	G	G	G	G	G	G	G	G	G	G	G	N	G	G	G	G	G	G	G	G	G	G	G	G	G	G	G	G	A	G	G	G	G	G
AX-94723836	G	G	G	G	G	G	G	G	G	G	G	G	G	G	G	G	G	G	G	G	G	G	G	G	G	G	G	G	G	G	G	G	G	G	G	G	G	G	G	G	G	C	G	C	G	G	G	G	G
AX-94723934	T	T	C	T	T	T	T	T	T	T	T	T	T	T	T	T	T	T	T	T	T	T	T	T	C	T	T	T	T	T	T	T	C	N	T	T	T	T	T	T	C	C	C	C	C	T	T	T	C
AX-94724456	G	G	G	G	G	G	G	G	G	G	G	G	G	G	G	G	G	G	A	G	G	G	G	G	G	G	G	A	A	G	G	G	G	G	A	G	G	A	G	G	G	A	G	G	G	G	G	A	G
AX-94724718	T	T	T	T	T	T	T	T	T	T	T	T	T	T	T	T	T	T	T	T	T	T	T	T	T	T	T	T	T	T	T	C	T	T	T	T	T	T	T	T	T	T	T	C	T	T	T	T	T
AX-94724858	A	A	A	A	C	C	A	A	C	A	A	C	C	C	A	C	C	A	A	C	A	A	A	A	A	A	A	A	A	A	C	A	A	C	A	C	A	A	C	C	A	C	A	A	C	A	A	A	C
AX-94724957	C	C	C	C	C	C	C	C	C	C	C	C	C	C	C	C	C	C	C	C	C	C	C	C	C	C	C	C	C	C	C	C	C	C	C	C	C	C	C	C	C	C	C	G	C	C	C	C	C
AX-94725628	T	T	T	T	T	T	T	T	T	T	T	T	T	T	T	T	T	T	T	T	T	T	T	C	T	T	T	T	T	T	T	T	T	T	T	C	T	T	T	T	T	C	T	T	T	T	T	T	T
AX-94725943	T	G	T	G	T	T	T	T	T	T	G	T	T	T	T	T	T	T	G	T	G	G	T	T	G	G	G	T	G	T	G	T	T	T	G	T	G	G	T	T	T	T	G	T	T	T	T	G	G
AX-94726207	A	A	A	A	A	A	A	A	A	A	A	A	A	A	A	A	A	A	A	A	A	A	A	A	A	A	A	A	A	A	A	A	A	A	A	A	A	A	A	A	A	A	A	A	A	A	A	A	A
AX-94726440	G	C	C	G	G	G	G	G	C	G	G	C	G	G	G	C	G	G	G	G	G	G	G	C	G	C	G	G	G	G	G	G	C	G	G	C	G	C	C	G	G	G	C	C	C	G	G	G	G
AX-94726528	G	G	G	G	G	G	G	G	G	G	G	G	G	G	G	G	G	G	G	G	G	G	G	G	G	G	G	G	G	G	G	G	G	G	G	G	G	G	G	G	A	G	G	G	G	G	G	G	G
AX-94726653	A	A	A	A	A	A	A	A	A	A	A	A	A	A	A	A	A	A	G	A	A	A	A	A	A	A	A	A	A	A	A	A	A	A	A	A	A	A	A	A	A	A	A	A	A	A	A	A	A
AX-94727027	G	G	G	G	G	G	G	G	G	G	C	G	G	G	G	G	G	G	G	G	G	G	C	G	G	G	G	G	C	C	C	G	C	C	G	G	G	G	C	G	G	C	G	C	G	C	C	C	G
AX-94727602	C	G	C	C	C	C	C	G	C	C	C	C	C	C	C	C	C	C	C	C	C	C	C	C	C	C	C	C	G	C	C	G	C	C	N	C	C	C	C	C	C	G	C	C	C	C	C	C	C
AX-94727938	C	C	C	C	C	C	C	G	C	C	G	G	C	C	C	C	C	C	C	C	C	C	G	C	G	C	C	C	C	C	G	C	G	G	C	G	G	G	G	G	G	C	C	G	C	C	C	G	C
AX-94728078	T	C	C	T	T	T	T	T	T	T	T	C	T	T	T	T	T	T	T	T	C	C	T	C	T	T	T	T	T	T	C	T	C	T	T	N	C	T	T	T	T	T	T	C	C	C	C	T	T
AX-94728219	G	G	G	G	G	G	G	G	G	G	G	G	G	G	G	G	G	G	A	G	G	G	G	G	G	G	G	G	A	G	G	A	G	G	A	G	G	G	G	G	G	G	G	A	G	G	G	G	A
AX-94728425	T	C	T	T	T	T	T	T	T	T	T	T	T	T	T	T	T	T	T	T	T	T	T	C	T	T	T	T	T	T	T	C	C	T	T	T	T	C	T	T	T	T	T	C	T	T	T	T	T
AX-94728604	C	C	C	C	C	C	C	C	C	C	G	C	C	C	C	C	C	C	C	C	C	C	C	G	C	C	C	G	C	C	C	G	C	C	C	C	C	C	C	G	G	G	C	C	C	C	C	G	C
AX-94729084	C	C	C	A	A	A	A	C	A	A	C	C	A	A	C	A	C	A	C	A	C	C	C	C	C	C	C	C	C	A	C	A	A	C	A	C	C	C	C	A	C	A	C	A	C	C	C	C	C
AX-94729463	A	A	A	A	A	A	A	A	A	A	A	A	A	A	A	A	A	A	A	A	G	G	A	A	G	A	G	A	A	A	A	A	A	A	A	A	A	A	A	A	G	A	A	A	A	A	A	A	A
AX-94729581	C	T	C	C	C	C	C	C	C	C	C	C	C	C	C	C	T	C	T	C	C	C	C	T	C	C	C	C	C	C	C	C	C	T	C	C	C	C	T	C	C	C	C	C	C	C	C	C	C
AX-94730618	C	T	T	C	C	C	T	T	C	T	T	T	C	C	T	C	C	T	T	C	C	C	T	T	C	C	T	C	T	C	T	C	T	C	C	T	T	T	C	T	C	C	T	T	T	T	T	T	T
AX-94730675	G	G	G	N	A	A	A	G	A	A	G	G	A	A	G	A	G	A	G	A	G	G	G	G	G	G	G	G	G	G	G	G	G	G	A	G	A	G	A	G	G	G	A	G	G	G	G	G	G
AX-94730983	A	A	A	A	A	A	A	A	A	A	A	A	A	A	A	A	A	A	A	A	A	A	A	G	A	A	A	A	A	A	A	G	A	A	A	A	A	A	A	G	A	A	A	A	A	A	A	A	A
AX-94730987	T	C	C	C	C	C	C	T	C	C	C	C	C	C	C	C	C	C	C	C	C	C	T	C	C	C	T	T	C	C	T	C	T	C	C	C	T	C	C	T	C	T	C	C	C	C	C	C	T
AX-94731193	C	C	T	C	C	C	C	C	C	C	C	T	C	C	T	C	C	C	C	C	C	C	C	C	C	C	C	T	C	C	C	C	C	C	C	C	C	T	C	C	C	C	C	C	C	C	C	C	C
AX-94731227	T	T	T	T	T	T	T	T	T	T	T	T	T	T	T	T	T	T	T	T	T	T	T	C	T	T	T	T	T	T	T	T	T	T	T	T	T	T	T	T	T	T	T	T	T	T	T	T	T
AX-94731323	T	T	T	T	T	T	T	T	T	T	T	T	T	T	T	T	T	T	T	T	T	T	T	T	T	T	T	T	T	T	T	T	T	T	T	T	T	T	T	T	T	T	T	T	T	T	T	T	T
AX-94731529	A	A	A	A	A	A	A	A	A	A	A	A	A	A	A	A	A	A	A	A	A	A	A	A	A	A	A	A	A	A	A	A	A	A	A	A	A	A	A	A	A	A	A	G	A	A	A	A	A
AX-94731678	C	T	C	C	C	C	C	C	C	C	C	C	C	C	C	C	C	C	C	C	C	C	C	C	C	C	C	C	T	C	C	T	C	C	C	C	C	C	C	C	C	C	C	T	C	C	C	T	C
AX-94731996	C	C	C	T	C	C	C	C	C	C	C	C	C	C	T	C	C	C	C	C	C	C	C	C	C	C	C	C	C	T	C	C	C	C	C	C	C	C	C	T	C	C	C	C	C	C	C	C	C
AX-94732009	A	A	A	A	A	A	A	A	A	A	A	A	A	A	A	A	A	A	A	A	A	A	A	A	A	A	A	A	A	A	A	A	A	T	T	A	T	T	A	A	A	A	A	T	A	A	A	A	A
AX-94732155	G	G	G	G	G	G	G	G	G	G	G	G	G	G	G	G	G	G	G	G	G	G	G	G	A	A	G	G	G	G	A	G	N	G	G	G	G	G	G	A	G	G	G	A	G	G	G	G	G
AX-94732470	A	A	A	A	A	A	A	A	A	A	A	A	A	A	A	A	A	A	A	A	A	A	A	A	A	A	A	A	A	A	A	A	A	A	A	A	A	A	A	A	A	A	A	A	A	A	A	A	A
AX-94732643	C	A	A	C	C	C	C	C	C	C	C	C	C	C	A	C	C	C	A	C	A	A	C	A	A	C	A	A	C	C	A	A	C	A	A	A	C	A	C	A	A	A	A	A	A	A	A	A	A
AX-94732796	T	T	C	T	T	T	T	C	T	T	C	T	T	T	C	T	T	T	C	T	C	C	C	C	T	C	C	T	C	T	C	T	C	C	C	C	T	C	C	T	T	C	C	C	T	C	C	C	C
AX-94732891	T	T	T	T	T	T	T	T	T	T	T	T	T	T	T	T	T	T	T	T	A	A	T	T	T	T	T	T	T	T	T	T	T	T	T	T	T	A	T	A	T	A	T	A	T	T	T	T	T
AX-94733082	G	G	G	G	G	G	G	G	G	G	G	G	G	G	G	G	G	G	G	G	T	T	G	G	G	G	G	G	T	G	G	G	G	G	G	N	G	G	G	G	G	G	G	G	G	G	G	T	G
AX-94733228	T	T	T	T	T	T	T	T	T	T	T	T	T	T	T	T	T	T	T	T	T	T	T	T	T	T	T	T	T	T	T	T	T	T	T	T	T	T	T	T	T	T	T	T	T	T	T	T	T
AX-94733902	G	G	G	G	G	G	G	G	G	G	G	G	G	G	G	G	G	G	G	G	G	G	G	G	G	G	G	G	G	G	G	G	G	G	G	G	G	G	G	G	G	G	G	G	G	G	G	G	G
AX-94734229	T	G	G	T	T	T	T	T	T	T	T	G	T	T	G	T	T	T	G	T	T	T	T	T	T	T	G	T	T	T	T	T	T	T	G	G	G	G	T	G	T	G	T	G	T	T	T	G	G
AX-94734403	T	T	T	T	T	T	T	T	T	T	T	T	T	T	T	T	T	T	T	T	T	T	T	T	T	T	T	T	T	T	T	T	T	T	T	T	T	T	T	T	T	T	T	T	T	T	T	T	T
AX-94734853	T	C	C	T	T	T	T	T	T	T	C	C	T	T	C	T	T	T	C	T	C	C	C	C	C	C	C	T	C	C	C	C	C	T	C	C	C	C	T	C	C	C	T	C	C	C	C	T	C
AX-94734962	G	G	G	G	G	G	G	G	G	G	A	G	G	G	A	G	G	G	A	G	G	G	G	G	A	G	A	G	A	G	A	G	G	N	G	G	G	G	G	A	A	G	A	G	G	G	G	G	G
AX-94735600	G	A	G	G	G	G	G	G	G	G	G	G	G	G	G	G	G	G	G	G	G	G	G	G	G	G	G	G	G	G	G	A	G	A	G	G	G	G	G	G	G	G	G	G	G	G	G	G	G
AX-94736100	G	G	G	G	G	G	G	G	G	G	G	G	G	G	G	G	G	G	G	G	A	A	G	G	G	G	G	G	G	G	G	A	G	G	G	G	G	G	G	G	G	G	G	G	G	G	G	G	G
AX-94736452	T	T	T	T	T	T	T	T	T	T	T	T	T	T	T	T	T	T	T	T	T	T	T	T	T	T	T	T	T	T	T	T	T	T	T	T	T	T	T	T	T	T	T	T	T	T	T	T	T
AX-94736474	G	A	G	A	G	G	A	G	G	A	A	G	G	G	G	G	G	A	G	G	A	A	A	A	A	A	A	A	A	A	G	G	A	G	G	G	G	G	G	A	A	G	A	G	G	A	A	G	A
AX-94736688	G	G	G	G	G	G	G	A	G	G	G	G	G	G	G	G	G	G	G	G	A	A	G	A	G	G	G	G	A	G	G	G	G	A	G	G	G	G	G	G	G	G	G	A	G	G	G	G	G
AX-94736922	G	A	A	G	G	G	G	A	G	G	A	A	G	G	A	G	G	G	A	G	A	A	A	G	G	G	G	A	A	G	G	G	G	A	G	A	A	G	A	G	A	G	G	A	A	G	G	G	G
AX-94737166	A	A	A	A	A	A	A	A	A	A	A	A	A	A	A	A	A	A	A	A	A	A	A	A	A	A	A	A	A	A	A	A	A	A	A	A	A	A	A	A	A	A	A	G	A	A	A	A	A
AX-94738953	T	T	T	T	T	T	T	T	T	T	T	T	T	T	T	T	T	T	T	T	T	T	T	T	T	T	T	T	T	T	T	T	T	T	T	T	T	T	T	T	T	T	T	T	T	T	T	T	T
AX-94739160	T	T	T	T	T	T	T	T	T	T	T	T	T	T	T	T	T	T	T	T	T	T	T	T	T	T	T	T	T	T	T	T	T	T	T	T	T	T	T	T	T	T	T	T	T	T	T	T	T
AX-94739546	G	A	G	G	G	G	G	G	G	G	G	G	G	G	G	G	G	G	G	G	G	G	G	G	A	G	A	G	G	G	A	G	A	G	G	G	G	A	G	G	G	G	G	G	G	G	G	G	G
AX-94739692	A	G	G	A	A	A	A	A	A	A	G	A	A	A	A	A	A	A	A	A	A	A	G	A	G	A	G	A	G	G	A	A	A	A	G	G	A	A	A	G	A	G	G	A	G	A	A	G	A
AX-94739992	G	G	C	G	G	G	G	C	G	G	G	C	G	G	C	G	G	G	G	G	G	G	G	G	G	G	G	G	C	G	C	G	G	G	G	G	G	C	G	G	G	G	G	G	G	G	G	C	G
AX-94740485	C	C	C	C	C	C	C	C	C	C	C	C	C	C	C	C	C	C	C	C	C	C	C	C	C	C	C	C	C	C	C	C	C	C	C	C	C	C	C	C	C	C	C	C	C	C	C	C	C
AX-94740564	G	G	G	G	G	G	G	G	G	G	G	G	G	G	G	G	G	G	G	G	G	G	G	G	G	G	G	G	G	G	G	G	G	G	G	G	G	G	G	G	G	G	G	G	G	G	G	G	G
AX-94740711	A	A	A	A	A	A	A	A	A	A	A	A	A	A	A	A	A	A	A	A	A	A	A	A	A	A	A	A	A	A	A	A	A	A	A	A	A	A	A	A	A	A	A	A	A	A	A	A	A
AX-94740723	A	A	A	A	A	A	A	G	A	A	G	G	A	A	A	A	A	A	G	A	A	A	G	G	G	A	A	A	G	A	G	A	G	N	A	A	G	A	G	A	G	A	G	A	A	A	A	G	G
AX-94741250	T	T	C	T	T	T	T	C	T	T	C	T	T	T	C	T	T	T	T	T	T	T	C	T	T	C	T	C	C	T	C	C	T	C	T	C	T	C	T	T	C	C	C	T	C	T	T	C	C
AX-94741384	C	T	C	T	T	T	T	C	T	T	T	C	T	T	C	T	T	T	T	T	T	T	C	C	T	C	C	T	C	C	C	T	C	C	T	C	C	T	C	T	T	C	T	C	C	C	C	T	C
AX-94741870	A	A	A	A	A	A	A	A	A	A	A	A	A	A	A	A	A	A	A	A	A	A	A	A	A	A	A	A	A	A	A	G	A	A	A	A	A	A	A	A	A	A	A	A	A	A	A	A	A
AX-94741998	A	A	A	A	A	A	A	G	A	A	G	G	A	A	A	A	A	A	G	A	A	A	G	A	A	A	G	G	A	A	A	A	A	A	A	A	G	A	A	A	A	A	G	G	A	A	A	G	G
AX-94742021	A	A	A	A	A	A	A	A	A	A	A	A	A	A	A	A	A	A	A	A	G	G	A	A	A	A	A	A	A	A	A	G	A	A	A	A	A	A	A	A	A	A	A	G	A	A	A	A	A
AX-94742567	T	T	T	T	T	T	T	T	T	T	G	T	T	T	T	T	T	T	G	T	T	T	G	G	G	T	G	G	G	T	G	G	G	G	G	G	G	T	T	T	G	G	T	G	G	G	G	T	T
AX-94744409	G	A	A	G	G	G	G	G	G	G	A	G	G	G	A	G	G	G	G	G	G	G	A	A	G	G	G	G	G	G	G	G	A	G	G	G	A	G	G	A	G	G	G	A	A	A	A	G	G
AX-94744525	A	G	A	A	A	A	A	A	A	A	A	A	A	A	G	A	A	A	A	A	A	A	G	G	A	A	A	G	G	A	A	G	G	G	G	A	A	A	A	G	G	G	A	G	A	G	G	G	G
AX-94744655	G	G	G	G	G	G	G	G	G	G	G	G	G	G	G	G	G	G	G	G	G	G	G	G	G	G	G	G	G	G	G	G	G	G	G	G	G	G	G	G	G	G	G	G	G	G	G	G	G
AX-94744898	G	G	A	G	G	G	G	G	G	G	G	G	G	G	G	G	G	G	G	G	G	G	G	G	G	G	G	G	G	G	G	G	G	G	G	G	G	G	G	G	G	G	G	G	G	G	G	G	G
AX-94745336	T	G	G	T	T	T	T	G	T	T	T	G	T	T	G	T	T	T	G	T	T	T	G	T	T	T	T	T	T	T	T	T	G	T	T	G	G	T	T	T	T	T	G	T	G	T	T	T	G
AX-94745543	G	C	C	G	G	G	G	C	G	G	G	C	G	G	C	G	G	G	G	G	C	C	C	C	G	G	G	C	G	C	C	C	C	C	G	C	C	C	G	G	G	C	C	C	C	C	C	C	G
AX-94745641	G	G	G	G	G	G	G	A	G	G	G	A	G	G	G	G	G	G	G	G	G	G	G	G	A	G	G	G	G	G	G	G	A	G	G	G	G	G	G	A	A	G	G	G	A	G	G	G	G
AX-94745714	C	T	C	C	C	C	C	C	C	C	C	C	C	C	C	C	C	C	C	C	C	C	C	C	C	C	C	C	C	C	T	C	C	C	C	N	C	C	C	C	C	C	T	C	C	C	C	T	C
AX-94745923	C	T	T	C	C	C	C	T	C	C	T	T	C	C	T	C	C	C	T	C	C	C	T	T	T	C	T	T	C	T	T	C	C	T	T	T	T	T	T	C	T	C	T	T	C	T	T	T	T
AX-94746298	T	T	T	T	T	T	T	T	T	T	T	T	T	T	T	T	T	T	T	T	T	T	T	T	T	T	T	T	T	T	C	T	T	T	T	T	T	T	T	C	T	T	T	T	T	T	T	T	T
AX-94746402	T	T	T	T	T	T	T	N	T	T	T	T	T	T	T	T	T	T	T	T	T	T	T	T	G	T	T	T	T	G	T	T	T	T	T	T	T	G	T	T	N	T	T	T	T	T	T	G	T
AX-94746949	A	A	A	A	A	A	A	A	A	A	A	A	A	A	A	A	A	A	A	A	A	A	A	A	A	A	A	A	A	A	A	A	A	A	A	A	A	A	A	A	A	A	A	A	A	A	A	A	A
AX-94747406	C	C	C	C	C	C	C	C	C	C	C	C	C	C	C	C	C	C	C	C	C	C	C	C	C	C	C	C	C	C	C	T	C	C	C	C	C	C	C	C	C	C	C	T	C	C	C	C	C
AX-94747666	T	T	T	T	T	T	T	T	T	T	T	T	T	T	T	T	T	T	T	T	T	T	T	T	T	T	T	T	T	T	T	T	T	T	T	T	T	T	T	T	T	T	T	T	T	T	T	T	T
AX-94748705	A	A	A	A	A	A	A	G	A	A	A	A	A	A	A	A	A	A	G	A	A	A	A	A	G	A	A	G	A	G	A	A	G	N	A	A	G	G	G	G	G	A	G	G	A	A	A	G	A
AX-94748974	C	C	C	C	C	C	C	C	C	C	C	C	C	C	C	C	C	C	T	C	C	C	C	C	C	C	C	C	T	C	C	C	C	C	C	C	C	C	C	C	C	C	T	C	C	C	C	C	T
AX-94749271	A	A	A	A	A	A	A	A	A	A	A	A	A	A	A	A	A	A	A	A	A	A	A	A	A	A	A	A	A	A	A	A	A	N	A	A	A	A	A	A	A	A	A	A	A	A	A	A	A
AX-94749345	G	G	G	G	G	G	G	G	G	G	G	G	G	G	G	G	G	G	G	G	G	G	G	G	G	G	G	G	G	G	G	G	G	G	G	G	G	G	G	G	G	G	G	G	G	G	G	G	G
AX-94749673	G	G	G	G	G	G	G	G	G	G	G	G	G	G	G	G	G	G	G	G	G	G	G	G	G	G	G	G	G	G	G	G	G	G	G	G	G	G	G	G	G	G	G	G	G	G	G	G	G
AX-94749781	A	A	A	A	A	A	A	A	A	A	A	A	A	A	A	A	A	A	A	A	A	A	A	A	A	A	A	A	A	A	A	A	G	A	A	A	G	A	A	A	A	A	A	A	A	A	A	A	A
AX-94750198	G	G	G	G	G	G	G	G	G	G	G	A	G	G	A	G	G	G	A	G	A	A	G	G	G	G	A	G	G	G	A	G	G	G	G	G	G	G	A	G	G	G	A	G	G	G	G	G	A
AX-94750275	C	A	C	A	A	A	A	A	A	A	C	A	A	A	A	A	A	A	C	A	C	C	C	C	A	A	A	A	C	A	A	A	C	A	A	C	C	A	A	C	A	C	C	A	A	C	C	C	C
AX-94750793	T	T	T	T	T	T	T	T	T	T	T	T	T	T	T	T	T	T	T	T	T	T	T	T	T	T	T	T	T	C	T	T	T	T	T	T	T	T	T	T	T	T	T	T	C	T	T	T	T
AX-94750862	T	T	T	T	T	T	T	T	T	T	T	T	T	T	T	T	T	T	T	T	T	T	T	T	T	T	T	G	T	T	T	T	T	T	T	T	T	T	T	T	T	T	T	G	T	T	T	T	T
AX-94751325	G	T	G	G	G	G	G	G	G	G	T	G	G	G	T	G	G	G	G	G	T	T	T	T	T	G	T	T	G	G	G	G	G	G	G	G	T	G	G	T	T	G	T	T	G	T	T	T	G
AX-94751902	C	C	T	C	C	C	C	C	C	C	T	T	C	C	T	C	C	C	T	C	C	C	T	T	C	T	C	C	C	C	C	C	C	C	C	T	C	T	T	T	C	T	T	C	T	T	T	C	T
AX-94752160	T	T	C	T	T	T	T	T	T	T	T	C	T	T	T	T	T	T	N	T	C	C	T	T	T	T	T	T	T	T	T	T	T	T	T	C	T	T	C	T	T	T	T	T	C	C	C	T	T
AX-94752371	G	G	G	G	G	G	G	G	G	G	A	G	G	G	G	G	G	G	G	G	G	G	A	A	G	G	G	A	A	G	G	A	G	G	G	G	G	G	G	A	A	A	G	G	G	G	G	A	A
AX-94752378	G	G	G	G	G	G	G	G	G	G	G	G	G	G	G	G	G	G	G	G	G	G	G	G	G	G	G	G	G	G	G	G	G	G	G	G	G	G	G	G	G	G	G	G	G	G	G	G	G
AX-94752493	G	G	G	G	G	G	G	G	G	G	G	G	G	G	A	G	G	G	G	G	G	G	G	G	G	G	G	G	A	G	G	G	G	G	G	G	G	G	G	G	G	G	G	G	G	G	G	G	A
AX-94752745	C	T	C	C	C	C	C	C	C	C	T	T	C	C	T	C	C	C	T	C	T	T	T	C	T	C	C	C	T	C	C	C	C	T	C	N	C	C	T	C	C	T	C	C	C	C	C	T	T
AX-94753149	A	A	A	A	A	A	A	A	A	A	A	A	A	A	A	A	A	A	A	A	A	A	A	A	A	A	A	A	A	A	A	A	A	A	A	A	A	A	A	A	A	A	A	A	A	A	A	A	A
AX-94753430	G	G	C	G	G	G	G	G	G	G	C	G	G	G	C	G	G	G	G	G	G	G	G	C	G	G	G	G	G	G	G	C	C	G	G	C	C	G	G	G	G	C	G	C	G	C	C	C	G
AX-94754126	C	T	C	C	C	C	C	T	C	C	C	C	C	C	C	C	C	C	C	C	C	C	C	C	C	C	C	C	T	C	T	C	T	N	C	T	T	C	C	C	C	C	C	C	T	C	C	C	C
AX-94755145	G	G	G	G	G	G	G	G	G	G	G	C	G	G	C	G	G	G	G	G	C	N	G	G	G	G	G	G	G	G	G	C	C	G	G	C	C	C	G	G	G	C	G	C	C	G	G	C	G
AX-94755260	G	G	G	G	G	G	G	G	G	G	A	A	G	G	G	G	A	G	G	G	G	G	G	A	G	G	G	G	G	A	G	G	A	G	G	A	G	A	A	G	G	A	G	A	A	A	A	G	G
AX-94755627	G	G	G	G	G	G	G	G	G	G	G	G	G	G	G	G	G	G	G	G	G	G	G	G	G	G	G	G	G	G	G	G	G	G	G	G	G	G	G	G	G	G	G	G	G	G	G	G	G
AX-94756413	C	C	C	C	C	C	C	C	C	C	C	C	C	C	C	C	C	C	C	C	C	C	C	C	C	C	C	C	C	C	T	T	C	C	C	C	C	C	C	C	C	C	C	T	C	C	C	C	C
AX-94756419	C	C	C	C	C	C	C	C	C	C	C	C	C	C	C	C	C	C	C	C	C	C	C	C	T	C	C	C	C	C	C	T	C	C	C	C	C	C	C	T	C	C	C	T	C	C	C	C	C
AX-94757558	C	C	C	C	C	C	C	C	C	C	C	C	C	C	C	C	C	C	C	C	T	T	T	C	N	C	C	C	C	C	T	C	C	T	C	N	C	C	C	C	C	C	C	C	C	C	C	C	C
AX-94757798	C	T	C	C	C	C	C	C	C	C	T	C	C	C	C	C	C	C	C	C	T	T	T	T	C	C	T	T	C	C	C	T	T	C	C	C	C	T	C	C	C	T	C	T	C	N	N	T	C
AX-94757993	T	T	C	C	C	C	C	C	C	C	C	C	C	C	T	C	T	C	T	C	T	T	T	C	T	C	C	T	T	C	T	C	C	C	C	C	T	C	C	C	T	T	C	C	C	C	C	T	C
AX-94758330	C	C	C	C	C	C	C	C	C	C	C	C	C	C	C	C	C	C	C	C	C	C	C	C	C	C	C	C	C	C	C	C	C	C	C	C	C	C	C	C	C	C	C	C	C	C	C	C	C
AX-94758384	T	T	T	T	T	T	T	T	T	T	T	T	T	T	T	T	T	T	T	T	T	T	C	T	T	T	T	C	T	T	T	T	C	T	T	T	T	T	T	T	C	T	T	T	T	T	T	T	C
AX-94758722	C	C	C	C	C	C	C	C	C	C	C	C	C	C	C	C	C	C	C	C	C	C	C	C	C	C	C	C	C	C	C	T	C	C	C	C	T	C	C	C	C	C	C	T	C	C	C	C	C
AX-94758742	C	C	T	C	C	C	C	C	C	C	T	C	C	C	T	C	C	C	T	C	C	C	T	T	T	C	T	C	T	T	C	T	T	N	C	T	T	T	C	C	T	T	C	T	C	T	T	T	T
AX-94759235	G	A	A	G	G	G	G	A	G	G	A	A	G	G	A	G	G	G	A	G	A	A	G	G	G	G	A	G	A	A	A	A	A	A	G	A	A	G	G	A	G	A	A	G	A	A	A	G	G
AX-94759350	G	G	G	G	G	G	G	G	G	G	G	G	G	G	G	G	G	G	G	G	G	G	G	G	G	G	G	G	G	G	G	G	G	G	G	G	G	A	G	G	G	G	G	G	G	G	G	G	G
AX-94759371	G	G	G	G	G	G	G	G	G	G	G	G	G	G	C	G	G	G	G	G	C	C	C	G	G	C	G	C	C	G	C	G	G	G	G	G	G	G	G	G	G	C	C	C	G	G	G	C	C
AX-94759726	G	A	A	G	G	G	G	G	G	G	G	A	G	G	A	G	G	G	G	G	G	G	A	A	G	G	A	A	G	G	G	G	A	G	G	A	A	G	G	G	A	G	A	G	G	G	G	G	A
AX-94759950	A	A	A	A	A	A	A	G	A	A	G	A	A	A	A	A	A	A	G	A	A	A	G	G	G	A	A	A	A	A	G	A	A	A	A	A	A	A	A	A	A	A	A	G	A	A	A	G	G
AX-94760290	G	C	C	G	G	G	G	C	G	G	C	G	G	G	C	G	G	G	C	G	C	C	G	C	C	G	C	C	C	G	C	C	C	G	G	G	C	C	G	C	C	C	C	C	C	C	C	C	C
AX-94760478	G	G	G	G	G	G	G	G	G	G	G	G	G	G	G	G	G	G	G	G	G	G	G	G	G	G	G	G	G	G	G	G	G	G	G	G	G	G	G	G	G	G	G	G	G	G	G	G	G
AX-94760904	G	G	G	G	G	G	G	G	G	G	G	G	G	G	G	G	G	G	G	G	G	G	G	G	G	G	G	G	G	G	G	G	G	G	G	G	G	G	G	G	G	G	G	G	G	G	G	G	G
AX-94761027	A	A	A	A	A	A	A	A	A	A	A	A	A	A	A	A	A	A	A	A	A	A	A	G	A	A	A	A	A	A	A	A	A	A	A	A	A	A	A	A	A	A	A	A	A	A	A	A	A
AX-94761084	C	C	C	C	C	C	C	A	C	C	C	A	C	C	C	C	C	C	C	C	C	C	A	C	A	C	C	C	A	C	C	C	A	C	C	A	C	C	C	C	C	C	A	C	C	A	A	C	C
AX-94761577	A	A	A	A	A	A	A	A	A	A	A	A	A	A	A	A	A	A	A	A	A	A	A	A	A	A	A	A	A	A	A	A	A	A	A	A	A	A	A	A	A	A	A	A	A	A	A	A	A
AX-94761687	G	G	G	G	G	G	G	G	G	G	G	G	G	G	G	G	G	G	G	G	G	G	G	G	G	G	G	G	G	G	G	G	G	G	G	G	G	G	G	G	G	G	G	G	G	G	G	G	G
AX-94762083	T	T	T	T	T	T	T	T	T	T	C	T	T	T	T	T	C	T	T	T	T	T	T	T	T	C	T	T	T	T	T	T	T	T	T	T	T	T	C	T	T	T	T	T	T	T	T	T	T
AX-94762093	T	T	T	T	T	T	T	T	T	T	T	T	T	T	T	T	T	T	T	T	T	T	T	T	T	T	T	T	T	T	T	T	T	T	T	T	T	T	T	T	T	T	T	T	T	T	T	T	T
AX-94763080	G	G	G	G	G	G	G	G	G	G	G	G	G	G	G	G	N	G	G	G	G	G	G	G	G	G	G	G	G	G	G	N	G	G	G	G	G	G	G	G	N	G	G	A	G	G	G	G	G
AX-94763484	A	A	A	A	A	A	A	A	A	A	A	G	A	A	A	A	A	A	G	A	A	A	G	G	A	A	A	A	G	G	A	G	A	A	A	A	G	A	G	G	A	G	A	G	A	G	G	G	G
AX-94763718	A	C	C	A	A	A	A	C	A	A	C	C	A	A	C	A	A	A	A	A	A	A	A	C	C	A	A	A	A	A	A	C	C	C	A	C	C	C	A	A	A	C	C	A	C	C	C	A	A
AX-94764537	G	G	G	G	G	G	G	G	G	G	G	G	G	G	G	G	G	G	G	G	G	G	G	G	G	G	G	A	G	G	G	G	G	G	G	G	G	G	G	G	G	G	G	G	G	G	G	G	G
AX-94764538	G	G	G	G	G	G	G	C	G	G	G	G	G	G	G	G	G	G	C	G	C	C	G	G	G	G	G	G	G	C	G	G	C	G	G	G	G	C	G	G	G	G	G	C	G	G	G	G	G
AX-94765106	A	A	G	A	A	A	A	A	A	A	A	G	A	A	G	A	A	A	G	A	A	A	G	G	G	G	A	A	G	G	A	A	G	G	A	G	G	G	G	G	G	A	G	G	A	G	G	A	G
AX-94765269	A	A	G	A	A	A	A	A	A	A	A	A	A	A	G	A	G	A	A	A	G	G	A	A	A	A	A	G	G	A	G	A	A	A	A	A	A	G	A	G	G	A	A	A	A	A	A	A	A
AX-94765421	T	C	C	C	T	T	C	C	T	C	C	C	T	T	C	T	T	C	C	T	C	C	C	C	C	T	C	T	C	C	C	C	C	C	C	C	C	C	C	C	C	C	C	C	C	C	C	C	C
AX-94765876	T	T	T	T	T	T	T	T	T	T	T	T	T	T	G	T	T	T	T	T	T	T	T	T	T	T	G	T	T	T	T	T	T	T	T	T	T	T	T	T	G	T	T	T	T	T	T	T	T
AX-94766113	A	G	A	A	A	A	A	A	A	A	A	G	A	A	A	A	A	A	A	A	A	A	A	G	A	A	A	A	A	A	A	A	A	A	A	A	A	A	A	A	A	A	A	A	A	A	A	A	A
AX-94766154	C	C	G	C	C	C	C	C	C	C	C	C	C	C	G	C	C	C	C	C	C	C	C	G	C	C	C	C	C	C	C	C	C	C	C	G	C	C	C	C	C	C	C	C	C	G	G	C	C
AX-94766423	C	C	C	C	C	C	C	C	C	C	C	C	C	C	C	C	C	C	C	C	C	C	C	C	C	C	C	C	C	C	C	C	C	C	C	C	C	C	C	C	C	C	C	C	C	C	C	C	C
AX-94767021	A	A	C	A	A	A	C	C	C	C	C	C	A	A	C	C	A	C	C	A	C	C	C	C	C	A	C	A	C	C	C	C	C	C	A	C	C	A	C	A	A	A	C	C	C	C	C	C	A
AX-94767736	G	G	G	G	G	G	G	G	G	G	G	G	G	G	G	G	G	G	G	G	G	G	G	G	G	G	G	G	G	G	G	G	G	G	G	G	G	G	G	G	G	G	G	G	G	G	G	G	C
AX-94767893	G	G	G	G	G	G	G	A	G	G	G	G	G	G	G	G	G	G	G	G	A	A	G	G	G	G	G	G	G	G	A	G	G	G	G	A	A	A	G	G	G	G	G	G	G	G	G	G	G
AX-94768083	G	G	G	G	G	G	G	A	G	G	G	G	G	G	G	G	G	G	G	G	G	G	G	G	A	G	G	G	G	G	A	G	G	G	G	G	G	G	G	A	G	G	A	A	G	G	G	G	G
AX-94768169	G	C	C	G	G	G	G	G	G	G	C	G	G	G	C	G	G	G	G	G	C	C	G	C	G	G	G	G	C	G	G	C	C	C	C	C	C	C	G	G	G	G	G	C	C	C	C	C	G
AX-94769054	A	A	A	A	A	A	A	G	A	A	A	G	A	A	A	A	A	A	A	A	A	A	A	A	A	A	A	A	A	A	A	A	G	A	A	A	A	G	A	A	A	A	A	G	A	A	A	A	A
AX-94769331	G	A	G	G	G	G	G	G	G	G	A	A	G	G	A	G	G	G	A	G	G	G	A	A	G	A	A	G	G	A	A	G	G	G	G	G	A	G	A	A	G	G	G	G	G	A	A	G	A
AX-94769439	A	A	A	A	A	A	A	A	A	A	A	A	A	A	A	A	A	A	A	A	A	A	A	A	A	A	A	A	A	A	A	A	A	A	A	A	A	A	A	A	A	A	A	A	A	A	A	A	A
AX-94769850	C	T	T	C	C	C	C	T	C	C	T	T	C	C	T	C	C	C	C	C	T	T	T	T	T	T	T	T	T	C	T	T	C	T	T	T	T	T	C	C	T	T	T	T	T	T	T	T	T
AX-94769899	C	A	A	A	A	A	A	A	A	A	C	A	A	A	A	A	A	A	A	A	A	A	A	A	A	C	C	A	C	A	A	A	C	A	C	A	A	A	A	A	A	A	C	A	A	A	A	A	A
AX-94770277	A	A	G	A	A	A	A	A	A	A	A	A	A	A	G	A	A	A	A	A	G	G	A	A	A	A	A	A	G	A	G	A	G	A	A	A	A	G	A	A	A	A	A	G	A	A	A	G	G
AX-94770448	T	T	T	T	T	T	T	T	T	T	T	T	T	T	T	T	T	T	T	T	T	T	A	T	A	T	T	A	A	T	T	A	A	T	T	T	A	T	T	T	T	T	A	T	T	T	T	A	A
AX-94770609	C	C	C	C	C	C	C	C	C	C	C	C	C	C	C	C	C	C	C	C	C	C	C	C	C	C	C	T	C	C	C	C	C	C	C	C	C	T	C	C	C	T	C	C	C	C	C	C	N
AX-94770913	G	G	G	G	A	A	G	A	A	G	A	A	A	A	A	A	A	G	A	A	A	A	A	A	G	A	G	A	A	A	A	G	A	A	A	G	A	A	G	A	G	G	G	A	G	G	G	A	A
AX-94770934	G	G	G	G	G	G	G	G	G	G	G	G	G	G	G	G	G	G	G	G	G	G	G	G	G	G	G	G	G	G	G	G	G	G	G	G	G	G	G	G	G	G	G	G	G	G	G	G	G
AX-94771829	C	C	C	C	C	C	C	C	C	C	C	C	C	C	C	C	C	C	C	C	C	C	C	C	C	C	C	C	C	C	C	C	C	C	C	C	C	C	C	C	C	C	C	C	C	C	C	C	C
AX-94772107	T	T	T	T	T	T	T	T	T	T	T	T	T	T	T	T	T	T	T	T	T	T	T	T	T	T	T	T	T	T	T	T	T	T	T	T	T	T	T	T	T	T	T	T	T	T	T	T	T
AX-94772500	G	A	A	G	G	G	G	A	G	G	A	A	G	G	A	G	A	G	A	G	A	A	A	A	A	G	A	A	A	A	A	A	A	A	G	A	A	A	G	A	A	A	A	G	A	A	A	A	A
AX-94773494	T	T	G	G	T	T	G	T	T	G	G	G	T	T	G	T	T	G	G	T	T	T	T	G	T	T	T	T	T	T	T	G	T	T	T	G	T	G	T	T	T	T	G	T	G	T	T	T	T
AX-94773509	A	A	A	A	A	A	A	A	A	A	A	A	A	A	A	A	A	A	A	A	A	A	A	A	A	A	A	A	A	A	A	A	A	A	A	A	A	A	A	A	A	A	A	A	A	A	A	A	A
AX-94773580	T	T	G	T	T	T	T	T	T	T	T	T	T	T	T	T	T	T	T	T	T	T	T	G	T	T	T	T	T	T	T	T	T	T	T	T	G	T	G	T	T	T	T	T	T	T	T	T	T
AX-94774424	T	T	T	T	T	T	T	T	T	T	C	T	T	T	T	T	T	T	T	T	T	T	T	T	T	T	T	T	T	T	T	T	T	N	T	T	T	T	T	C	T	C	T	T	T	C	C	T	T
AX-94774504	C	T	T	C	C	C	C	T	C	C	T	T	C	C	T	C	C	C	T	C	T	T	T	T	T	T	T	C	T	T	T	C	T	T	C	C	T	T	T	C	C	C	T	T	T	T	T	T	T
AX-94774662	T	G	T	T	T	T	T	T	T	T	T	T	T	T	T	T	T	T	T	T	T	T	T	T	T	T	T	T	T	T	T	G	T	G	T	T	T	T	T	T	T	T	G	T	T	T	T	T	T
AX-94774962	A	G	A	G	A	A	G	G	A	G	G	G	A	A	A	A	A	G	G	A	A	A	G	A	G	G	A	A	G	G	A	G	A	G	A	A	G	G	A	A	A	A	A	G	A	A	A	G	A
AX-94775392	T	T	T	T	T	T	T	T	T	T	T	T	T	T	T	T	T	T	T	T	T	T	T	T	C	T	T	T	T	T	T	T	T	C	T	T	T	T	T	T	T	T	C	T	T	T	T	T	T
AX-94775539	T	T	C	T	T	T	T	C	T	T	T	C	T	T	C	T	T	T	T	T	T	T	T	C	T	T	T	T	T	T	T	T	C	T	T	C	T	T	T	T	T	T	T	T	T	C	C	T	T
AX-94775611	A	C	C	A	A	A	A	C	A	A	A	C	A	A	A	A	C	A	A	A	C	C	C	A	A	C	A	C	A	A	C	C	C	C	A	C	C	C	A	A	C	C	A	C	C	A	A	C	C
AX-94775796	A	A	A	A	A	A	A	A	A	A	A	G	A	A	G	A	A	A	G	A	G	G	A	A	A	A	G	A	A	A	A	A	A	A	A	A	A	A	G	A	A	A	G	A	A	A	A	A	G
AX-94775879	A	A	A	A	A	A	A	G	A	A	G	G	A	A	A	A	A	A	A	A	G	G	A	G	A	A	A	A	A	A	A	G	A	A	A	G	A	G	A	A	A	A	A	A	A	G	G	A	A
AX-94776305	A	A	G	A	A	A	A	G	A	A	G	G	A	A	G	A	G	A	G	A	G	G	G	A	A	G	G	G	G	A	G	G	G	G	A	G	G	G	A	G	G	G	A	G	A	G	G	G	G
AX-94776376	T	T	T	T	T	T	T	T	T	T	T	T	T	T	T	T	T	T	T	T	T	T	T	T	T	T	T	T	T	T	T	T	T	T	T	T	T	T	T	T	T	T	T	T	T	T	T	T	T
AX-94776694	C	T	C	C	C	C	C	C	C	C	C	C	C	C	T	C	T	C	T	C	T	T	T	T	T	T	T	T	T	C	T	T	T	T	C	C	C	C	C	T	T	T	T	T	T	T	T	C	C
AX-94777009	C	C	C	C	C	C	C	C	C	C	C	C	C	C	C	C	C	C	C	C	C	C	C	C	C	C	C	C	C	C	C	C	C	C	C	C	C	C	C	C	C	N	C	C	C	C	C	C	C
AX-94777230	C	C	C	C	C	C	C	C	C	C	C	C	C	C	C	C	C	C	C	C	C	C	C	C	C	C	C	C	C	C	C	C	C	C	C	C	C	A	C	C	N	A	C	C	C	C	C	C	C
AX-94777654	G	G	G	G	G	G	G	G	G	G	G	G	G	G	G	G	G	G	G	G	G	G	G	G	G	G	G	G	G	G	G	G	G	G	G	G	G	G	G	G	G	G	G	G	G	G	G	G	G
AX-94778471	G	A	A	G	G	G	G	A	G	G	G	A	G	G	A	G	G	G	A	G	A	A	G	A	G	G	A	G	G	G	A	A	A	N	A	A	G	A	A	A	A	A	A	A	A	A	A	A	A
AX-94778887	C	C	C	C	C	C	C	C	C	C	A	C	C	C	C	C	C	C	C	C	C	C	C	C	C	C	C	C	A	C	C	C	C	C	C	C	C	C	C	C	C	C	C	A	C	C	C	C	C
AX-94779538	C	T	C	C	C	C	C	C	C	C	C	C	C	C	T	C	C	C	C	C	C	C	C	C	C	C	C	C	T	C	T	C	T	C	T	C	C	C	C	C	C	C	C	C	C	C	C	T	C
AX-94779724	C	C	C	C	C	C	C	C	C	C	C	C	C	C	C	C	C	C	C	C	C	C	C	C	C	C	C	C	C	C	C	C	C	C	C	C	C	C	C	C	C	C	C	C	C	C	C	C	C
AX-94780586	A	A	A	A	A	A	A	A	A	A	A	A	A	A	A	A	A	A	A	A	A	A	A	A	A	A	A	A	A	A	A	A	A	A	A	A	A	A	A	A	A	A	A	A	A	A	A	A	A
AX-94780679	C	C	C	C	C	C	C	C	C	C	C	C	C	C	C	C	C	C	C	C	C	C	C	G	G	C	C	C	G	C	C	G	C	C	C	C	G	C	C	C	G	C	C	C	C	C	C	C	C
AX-94781737	C	C	A	C	C	C	C	C	C	C	C	A	C	C	C	C	C	C	C	C	C	C	C	C	C	A	C	C	C	C	A	C	C	C	C	A	A	A	A	C	C	A	A	C	A	C	C	A	C
AX-94781968	C	C	C	C	C	C	C	C	C	C	T	T	C	C	C	C	C	C	T	C	T	T	T	T	T	C	C	C	C	T	T	C	C	T	C	T	C	T	T	C	T	T	T	T	C	T	T	C	C
AX-94782013	T	T	G	T	T	T	T	G	T	T	T	G	T	T	G	T	T	T	N	T	T	T	T	G	T	T	T	T	T	T	T	G	G	G	G	T	G	G	T	T	T	T	G	G	G	G	G	T	G
AX-94782092	G	A	G	G	G	G	G	G	G	G	G	G	G	G	G	G	G	G	G	G	G	G	A	A	G	G	A	G	G	G	A	G	G	G	G	G	G	G	G	G	A	G	G	G	G	G	G	G	G
AX-94782852	G	C	C	G	G	G	C	C	G	C	C	C	G	G	C	G	G	C	C	G	C	C	C	C	G	C	C	C	C	C	G	C	C	C	C	C	C	C	C	G	C	G	C	G	C	C	C	C	C
AX-94782932	T	T	T	T	T	T	T	T	T	T	T	T	T	T	T	T	T	T	T	T	T	T	T	C	T	T	T	T	T	T	T	T	T	T	T	T	T	T	T	T	T	T	T	T	T	T	T	T	T
AX-94783217	A	A	A	A	A	A	A	A	A	A	A	A	A	A	A	A	A	A	A	A	A	A	A	A	A	A	A	A	A	A	A	A	A	A	A	A	A	G	A	A	A	A	A	A	A	A	A	A	A
AX-94783770	G	G	G	G	G	G	G	G	G	G	G	G	G	G	G	G	G	G	G	G	G	G	G	G	G	G	G	G	G	G	G	G	G	G	G	G	G	C	G	G	G	G	G	G	G	G	G	G	G
AX-94783816	A	T	A	A	A	A	A	A	A	A	A	N	A	A	A	A	A	A	A	A	A	A	A	A	A	A	A	A	A	A	A	A	A	A	A	A	A	A	A	A	A	A	A	A	A	A	A	A	A
AX-94783851	C	T	C	C	C	C	T	C	C	T	T	C	C	C	T	C	C	T	C	C	T	T	T	T	T	C	T	C	T	T	T	C	T	N	C	C	C	T	T	C	T	T	T	T	C	T	T	C	T
AX-94784094	C	C	C	C	C	C	C	C	C	C	C	C	C	C	C	C	C	C	C	C	C	C	C	C	C	C	C	C	C	C	C	C	C	C	C	C	C	C	C	C	C	C	C	C	C	C	C	C	C
AX-94786026	G	G	G	G	G	G	G	G	G	G	G	G	G	G	G	G	G	G	G	G	A	A	G	G	G	G	G	G	G	G	G	G	G	G	G	G	G	A	G	G	G	G	G	G	G	G	G	G	G
AX-94786451	C	C	T	C	C	C	C	C	C	C	T	T	C	C	T	C	C	C	C	C	T	T	C	T	T	C	C	C	C	C	T	C	T	T	C	T	T	C	T	T	C	T	T	T	T	T	T	T	C
AX-94787485	G	G	G	G	G	G	G	G	G	G	G	G	G	G	G	G	G	G	G	G	G	G	G	G	G	G	G	G	G	G	G	G	G	G	G	G	G	G	G	G	G	C	G	G	G	G	G	G	G
AX-94787673	G	A	G	A	A	A	A	G	A	A	G	G	A	A	G	A	A	A	A	A	A	A	G	A	G	G	G	A	G	G	G	A	G	G	G	A	A	G	G	G	G	A	G	G	G	A	A	G	A
AX-94788458	G	A	G	G	G	G	G	A	G	G	A	G	G	G	G	G	G	G	A	G	A	A	A	A	G	G	A	A	G	A	A	A	A	G	G	G	G	G	G	G	A	G	A	G	G	A	A	A	A
AX-94788721	G	C	G	G	C	C	C	C	C	C	C	G	C	C	G	C	C	C	G	C	G	G	G	G	C	G	G	G	G	C	G	C	G	N	C	G	C	C	G	G	G	C	G	C	G	G	G	G	G
AX-94788925	A	A	G	A	A	A	A	G	A	A	A	G	A	A	G	A	A	A	A	A	A	A	A	G	A	A	A	A	G	A	G	G	A	A	A	G	G	G	A	A	G	G	A	A	G	G	G	A	A
AX-94789084	T	T	G	T	T	T	T	T	T	T	T	T	T	T	T	T	T	T	T	T	T	T	T	G	T	T	T	T	G	T	G	G	G	T	T	G	T	G	T	T	T	G	T	T	G	G	G	T	T
AX-94789937	T	T	T	T	T	T	C	C	C	C	C	T	T	T	C	T	T	C	C	T	C	C	C	C	C	T	C	C	C	C	C	C	T	T	C	T	T	T	C	T	T	C	T	C	T	T	T	C	C
AX-94790259	G	G	G	G	G	G	G	G	G	G	G	G	G	G	G	G	G	G	G	G	G	G	G	G	G	G	G	G	G	G	G	G	G	G	G	G	G	G	G	G	G	G	G	C	G	G	G	G	G
AX-94790994	C	C	C	C	C	C	C	C	C	C	C	C	C	C	C	C	C	C	C	C	C	C	C	C	C	C	C	C	C	C	C	C	C	C	C	C	C	C	C	C	C	C	C	C	C	C	C	C	C
AX-94791169	C	C	C	C	C	C	C	C	C	C	C	C	C	C	C	C	C	C	C	C	C	C	C	C	C	C	C	C	C	C	C	C	C	C	C	C	C	C	C	C	C	C	C	C	C	C	C	C	C
AX-94791713	C	C	C	C	C	C	C	C	C	C	T	C	C	C	C	C	C	C	C	C	C	C	T	C	T	C	C	C	C	C	C	T	C	T	C	C	C	C	C	C	T	C	T	C	T	C	C	C	C
AX-94792051	A	A	A	A	A	A	A	A	A	A	A	A	A	A	A	A	A	A	A	A	A	A	A	G	A	A	A	A	A	A	A	A	A	A	A	A	A	A	A	A	A	A	A	A	A	A	A	A	A
AX-94792054	A	A	A	A	A	A	A	A	A	A	G	A	A	A	A	A	A	A	G	A	G	G	G	A	A	G	A	A	A	A	A	A	A	A	A	A	A	A	G	G	A	A	A	A	A	A	A	A	G
AX-94792657	A	A	A	A	A	A	A	A	A	A	A	A	A	A	A	A	A	A	A	A	A	A	A	A	A	A	A	A	A	A	A	A	A	A	A	A	A	A	A	A	A	A	A	A	A	A	A	A	A
AX-94793041	A	C	C	A	A	A	A	C	A	A	C	C	A	A	C	A	C	A	C	A	A	A	C	C	C	A	C	C	C	C	C	C	C	C	C	C	C	C	C	A	C	C	C	C	C	C	C	C	C
AX-94793074	T	T	T	T	T	T	T	T	T	T	T	T	T	T	T	T	T	T	T	T	T	T	T	T	T	T	T	T	T	T	T	T	T	T	T	T	T	T	T	T	T	T	T	T	T	T	T	T	T
AX-94793903	G	G	A	G	G	G	G	G	G	G	G	A	G	G	A	G	G	G	G	G	A	A	A	A	G	G	G	G	G	G	G	A	A	G	G	A	A	A	G	G	G	A	G	A	A	A	A	G	G
AX-94794789	T	C	C	T	T	T	T	C	T	T	C	C	T	T	C	T	T	T	N	T	C	C	C	T	T	T	C	T	C	C	C	T	C	T	C	C	C	C	C	T	C	C	C	C	C	C	C	C	C
AX-94795024	G	C	C	C	G	G	C	C	G	C	C	C	G	G	G	G	G	C	C	G	C	C	C	G	G	G	C	G	C	C	C	C	G	C	G	C	C	C	G	G	C	G	G	C	G	G	G	G	C
AX-94795356	C	C	C	C	C	C	C	C	C	C	C	T	C	C	C	C	C	C	C	C	C	C	C	C	C	C	C	C	C	C	C	C	C	C	C	C	C	C	C	C	C	C	C	C	C	C	C	C	C
AX-94795823	G	G	G	G	G	G	G	G	G	G	A	G	G	G	G	G	G	G	G	G	G	G	A	G	G	G	G	A	A	G	G	G	G	G	G	G	G	G	G	G	G	G	G	A	G	G	G	G	G
AX-94796013	C	A	C	C	C	C	C	A	C	C	C	C	C	C	C	C	C	C	N	C	C	C	C	C	C	C	C	C	C	C	C	C	C	C	C	C	C	C	C	C	A	C	C	C	C	C	C	C	C
AX-94796017	T	T	T	T	T	T	T	C	T	T	T	T	T	T	T	T	T	T	T	T	T	T	T	T	C	T	T	C	T	T	T	T	T	C	C	T	T	C	T	T	C	C	T	T	T	T	T	T	T
AX-94796020	G	G	G	G	G	G	G	G	G	G	G	A	G	G	G	G	G	G	A	G	G	G	G	G	G	G	G	G	G	G	G	G	A	G	G	G	G	A	G	G	G	G	G	A	A	A	A	G	G
AX-94796364	C	C	C	C	C	C	C	C	C	C	C	C	C	C	C	C	C	C	C	C	C	C	C	C	C	C	C	C	T	C	C	T	C	C	C	C	C	C	C	T	C	C	C	C	C	C	C	C	C
AX-94796380	A	A	C	A	A	A	A	C	A	A	C	A	A	A	A	A	A	A	A	A	C	C	C	A	A	A	A	C	A	A	C	C	A	C	A	A	A	A	A	A	A	A	A	A	A	A	A	A	A
AX-94796636	C	G	G	C	C	C	C	G	C	C	G	G	C	C	G	C	C	C	C	C	C	C	C	G	C	C	C	C	C	C	G	C	G	G	G	G	G	G	C	C	C	G	C	C	G	C	C	C	C
AX-94796921	C	C	C	C	C	C	C	C	C	C	C	G	C	C	C	C	C	C	C	C	C	C	C	C	C	C	C	N	C	C	C	C	C	C	C	C	C	C	C	C	C	C	G	C	G	C	C	C	C
AX-94797162	T	T	T	T	T	T	T	T	T	T	T	T	T	T	T	T	T	T	T	T	T	T	T	T	T	T	T	T	T	T	T	G	T	T	T	T	T	T	T	T	T	T	T	T	T	T	T	T	T
AX-94797165	A	A	A	A	A	A	A	A	A	A	A	A	A	A	A	A	A	A	A	A	A	A	A	A	A	A	A	A	A	A	A	A	A	A	A	A	A	A	A	A	A	A	A	A	A	A	A	A	A
AX-94797468	C	C	C	C	C	C	C	C	C	C	C	C	C	C	C	C	C	C	C	C	C	C	C	C	C	C	C	C	C	C	C	C	C	C	C	C	C	C	C	C	C	C	C	C	C	C	C	C	C
AX-94797959	A	G	A	A	A	A	A	G	A	A	A	G	A	A	G	A	A	A	G	A	G	G	G	G	G	A	G	A	G	G	A	G	G	G	A	A	A	G	A	G	G	G	A	A	G	G	G	G	G
AX-94798101	C	C	C	C	C	C	C	C	C	C	C	C	C	C	C	C	C	C	C	C	C	C	C	C	C	C	C	C	C	C	C	C	C	C	C	C	C	C	C	T	C	C	C	C	C	C	C	C	C
AX-94798506	G	G	G	G	G	G	G	G	G	G	C	C	G	G	G	G	G	G	C	G	C	C	G	C	C	G	C	G	G	G	G	C	C	G	G	G	C	G	G	G	G	G	C	C	C	C	C	G	C
AX-94798864	A	G	G	A	A	A	A	G	A	A	G	G	A	A	G	A	A	A	G	A	A	A	G	G	G	A	G	G	A	G	G	A	A	G	G	G	G	G	G	A	G	A	A	G	A	G	G	A	G
AX-94799496	T	T	G	T	T	T	G	G	G	G	T	G	T	T	T	T	T	G	T	T	T	T	T	G	T	T	G	T	G	G	T	G	G	T	T	G	G	T	G	T	T	T	T	G	G	G	G	T	T
AX-94799671	G	G	G	G	G	G	G	A	G	G	A	A	G	G	G	G	G	G	G	G	A	A	G	A	G	G	G	G	G	G	G	A	G	G	G	A	G	A	G	G	G	G	G	A	G	A	A	G	G
AX-94799912	G	G	G	G	G	G	G	G	G	G	G	G	G	G	G	G	G	G	G	G	G	G	G	G	G	G	G	G	A	G	G	A	A	G	G	G	G	A	G	G	G	G	G	A	G	G	G	G	G
AX-94800373	A	A	A	A	A	A	A	A	A	A	A	A	A	A	A	A	A	A	A	A	A	A	A	A	A	A	A	A	A	A	A	A	G	A	A	A	G	A	A	A	A	A	A	A	G	A	A	A	A
AX-94800378	T	T	T	T	T	T	T	T	T	T	T	T	T	T	T	T	T	T	T	T	T	T	T	T	T	T	T	T	T	T	T	T	T	T	T	T	T	T	T	T	T	T	T	T	T	T	T	T	T
AX-94800607	G	G	C	G	C	C	C	C	C	C	C	C	C	C	C	C	C	C	C	C	C	C	G	C	G	G	G	C	G	C	G	C	C	C	C	C	C	C	C	C	C	C	G	C	C	C	C	C	C
AX-94800921	T	C	C	T	T	T	T	C	T	T	N	C	T	T	C	T	T	T	C	T	C	C	C	C	C	T	C	T	C	C	C	C	C	C	T	C	C	C	C	T	C	C	C	T	C	C	C	C	C
AX-94801022	A	G	G	A	A	A	A	G	A	A	A	G	A	A	G	A	A	A	A	A	G	G	G	A	A	A	G	A	G	G	G	A	G	G	A	G	A	G	A	A	A	A	A	G	G	G	G	A	G
AX-94801270	T	T	A	T	T	T	T	T	T	T	T	A	T	T	A	T	T	T	T	T	T	T	T	T	T	T	T	T	T	T	T	A	T	T	T	A	T	A	T	T	T	A	T	A	A	A	A	T	T
AX-94801466	G	G	G	G	G	G	G	G	G	G	G	A	G	G	G	G	G	G	G	G	G	G	G	G	G	G	G	G	G	G	G	G	G	G	G	G	G	G	G	G	G	G	G	G	G	G	G	G	G
AX-94801818	A	A	A	A	A	A	A	A	A	A	G	A	A	A	A	A	A	A	A	A	A	A	A	G	G	A	G	G	A	A	G	A	A	A	A	A	A	A	A	G	A	A	A	A	A	A	A	A	A
AX-94802334	T	T	T	T	T	T	T	T	T	T	T	T	T	T	T	T	T	T	T	T	T	T	T	T	T	T	T	T	T	T	T	T	T	T	T	T	T	T	T	T	T	T	T	T	T	T	T	T	T
AX-94802588	G	C	G	G	G	G	C	G	G	C	G	G	G	G	G	G	G	C	G	G	G	G	C	C	G	G	C	G	C	C	C	C	G	G	G	C	G	C	G	G	C	G	C	G	G	G	G	C	G
AX-94803018	C	C	C	C	C	C	C	C	C	C	C	C	C	C	C	C	C	C	C	C	C	C	C	C	C	C	C	C	C	C	C	C	G	G	C	C	C	G	C	C	C	G	C	C	C	C	C	C	C
AX-94803237	G	G	A	G	G	G	G	A	G	G	G	G	G	G	A	G	G	G	G	G	A	A	A	G	G	G	G	G	G	G	G	G	G	G	G	A	G	G	G	G	G	G	G	G	A	A	A	G	G
AX-94803288	T	T	T	T	T	T	T	T	T	T	T	T	T	T	T	T	T	T	T	T	T	T	T	T	T	T	T	T	T	T	T	T	T	T	T	T	T	T	T	T	T	T	T	T	T	T	T	T	T
AX-94803317	G	G	G	G	G	G	G	G	G	G	G	G	G	G	G	G	G	G	G	G	G	G	G	G	G	G	G	G	G	G	G	G	G	G	G	G	G	G	G	G	G	G	G	G	G	G	G	G	G
AX-94803899	T	T	T	T	T	T	T	T	T	T	C	T	T	T	T	T	T	T	T	T	T	T	C	T	T	T	T	C	C	T	T	T	T	C	T	T	T	T	T	T	T	T	T	T	T	T	T	T	T
AX-94804225	A	A	A	A	A	A	A	A	A	A	A	A	A	A	A	A	A	A	A	A	G	G	A	A	A	A	A	A	A	A	A	A	A	A	A	A	G	A	A	A	A	A	A	A	A	A	A	A	A
AX-94804328	C	C	T	C	C	C	C	T	C	C	C	T	C	C	T	C	C	C	C	C	C	C	C	C	C	C	C	C	T	T	C	C	T	C	C	C	C	T	T	C	C	C	C	T	T	C	C	T	T
AX-94804842	C	T	T	C	C	C	T	T	C	T	T	C	C	C	T	C	C	T	C	C	C	C	T	C	T	C	C	C	C	C	T	C	C	N	T	C	C	T	T	C	C	C	C	C	C	C	C	C	C
AX-94804911	C	C	C	C	C	C	C	C	C	C	C	C	C	C	C	C	C	C	C	C	C	C	C	C	C	C	C	C	C	C	C	C	C	C	C	C	C	C	C	C	C	C	C	C	C	C	C	C	C
AX-94805297	G	G	G	G	G	G	G	G	G	G	G	G	G	G	G	G	G	G	G	G	G	G	G	G	G	G	G	G	G	G	G	G	A	G	G	G	G	G	G	G	G	G	A	G	A	G	G	G	G
AX-94805521	A	A	G	A	A	A	A	A	A	A	A	G	A	A	A	A	A	A	A	A	A	A	G	A	G	A	A	A	G	A	G	G	G	A	A	G	A	A	A	A	G	A	A	A	G	A	A	A	A
AX-94805819	A	G	G	A	A	A	A	G	A	A	G	A	A	A	G	A	A	A	G	A	G	G	G	G	G	A	A	A	G	A	A	A	G	N	A	G	G	G	G	A	A	G	G	G	G	G	G	G	G
AX-94805980	T	T	G	T	T	T	G	G	G	G	G	G	T	T	G	T	T	G	G	T	G	G	G	G	G	T	T	G	G	T	T	G	G	T	G	G	G	T	G	T	T	G	G	G	G	G	G	T	G
AX-94806190	G	G	G	G	G	G	G	G	G	G	C	G	G	G	G	G	G	G	G	G	C	C	C	C	C	G	G	G	G	G	G	G	G	C	C	G	G	C	G	G	C	C	G	G	G	C	C	G	G
AX-94807355	G	T	G	T	G	G	T	T	G	T	G	T	G	G	T	G	T	T	G	G	G	G	T	T	G	G	T	T	G	G	T	G	G	T	G	T	T	T	G	T	T	T	T	G	G	T	T	G	G
AX-94807403	G	G	G	G	G	G	G	G	G	G	G	C	G	G	G	G	G	G	G	G	G	G	G	G	G	G	G	G	G	G	G	G	G	G	G	G	G	G	G	G	G	C	G	G	G	G	G	G	G
AX-94807792	T	T	C	T	T	T	T	C	T	T	C	T	T	T	T	T	T	T	C	T	C	C	C	C	C	C	C	T	C	C	C	T	T	T	T	C	C	T	C	T	C	T	C	T	C	C	C	C	C
AX-94807852	G	G	G	G	G	G	G	G	G	G	G	G	G	G	G	G	G	G	A	G	G	G	G	A	G	G	G	A	A	G	G	A	A	A	G	G	A	A	G	A	A	A	A	A	G	A	A	G	A
AX-94808104	G	G	G	G	G	G	G	G	G	G	G	G	G	G	G	G	G	G	G	G	G	G	G	G	G	G	T	G	T	G	G	G	G	T	G	G	T	G	G	G	G	G	G	G	G	G	G	G	G
AX-94808568	G	A	G	G	A	A	G	A	A	G	A	A	A	A	A	A	A	G	G	A	G	G	G	G	A	A	G	G	G	G	A	G	G	G	A	G	A	A	A	A	A	A	G	G	G	G	G	G	G
AX-94808669	A	A	A	A	A	A	A	A	A	A	A	A	A	A	A	A	A	A	A	A	A	A	A	A	A	A	A	A	A	A	A	A	A	A	A	A	A	A	A	A	A	A	A	A	A	A	A	A	A
AX-94808747	C	G	G	C	C	C	C	G	C	C	G	G	C	C	G	C	C	C	G	C	G	G	G	C	C	C	G	C	G	G	G	C	G	C	G	G	G	G	G	C	G	G	G	G	G	G	G	G	G
AX-94808775	G	G	G	G	G	G	G	G	G	G	G	G	G	G	G	G	G	G	G	G	G	G	G	G	G	G	G	A	G	G	G	G	G	G	G	G	G	G	G	A	G	G	G	G	G	G	G	G	G
AX-94809348	A	A	A	A	A	A	A	A	A	A	A	A	A	A	A	A	A	A	A	A	A	A	A	A	A	A	A	A	A	A	A	A	A	A	A	A	A	A	A	A	A	A	A	A	A	A	A	A	A
AX-94809651	A	A	G	A	G	G	G	G	G	G	G	G	G	G	G	G	G	G	G	G	G	G	A	G	A	A	A	G	A	G	A	G	G	G	G	G	G	G	G	G	G	G	A	G	G	G	G	G	G
AX-94810018	G	G	G	G	G	G	G	G	G	G	G	G	G	G	G	G	G	G	G	G	G	G	G	G	G	G	G	G	G	G	G	G	G	G	G	G	G	G	G	G	G	G	G	G	G	G	G	G	G
AX-94810129	G	G	G	G	G	G	G	G	G	G	G	G	G	G	G	G	G	G	G	G	G	G	G	G	G	G	G	G	G	G	G	G	G	G	G	G	G	G	G	G	G	G	G	G	G	G	G	G	G
AX-94810460	C	C	C	C	C	C	C	G	C	C	N	G	C	C	C	C	C	C	C	C	G	G	G	C	G	C	C	G	C	G	G	C	G	C	C	N	C	C	C	C	C	C	C	C	N	G	G	C	C
AX-94810461	T	C	C	T	C	C	C	T	C	C	C	C	C	C	T	C	C	C	T	C	C	C	T	C	C	C	T	T	T	C	C	C	C	T	C	T	C	T	C	C	C	C	C	C	C	C	C	C	T
AX-94810990	G	G	C	G	G	G	G	G	G	G	C	G	G	G	G	G	G	G	G	G	G	G	G	G	G	G	G	G	G	G	G	G	C	G	G	C	C	C	G	G	G	G	G	G	G	G	G	G	C
AX-94811175	T	T	T	T	T	T	T	T	T	T	T	T	T	T	C	T	T	T	T	T	C	C	T	T	T	T	N	T	T	T	T	C	T	C	C	T	C	C	T	T	T	T	T	C	T	T	T	C	T
AX-94812268	G	G	G	G	G	G	G	G	G	G	G	G	G	G	G	G	G	G	G	G	G	G	G	G	G	G	G	G	G	G	G	G	G	G	G	G	G	G	G	G	G	G	G	G	G	G	G	G	G
AX-94812380	G	G	G	G	G	G	G	A	G	G	G	A	G	G	G	G	G	G	A	G	G	G	G	G	A	G	G	A	G	G	A	A	G	G	G	G	G	G	G	A	G	G	G	A	A	G	G	G	G
AX-94812411	T	C	C	T	T	T	T	T	T	T	C	C	T	T	C	T	T	T	C	T	T	T	C	T	T	C	C	C	T	C	C	T	C	T	T	C	C	C	C	C	T	C	C	T	C	C	C	C	C
AX-94812528	G	G	G	G	G	G	G	G	G	G	G	G	G	G	G	G	G	G	G	G	G	G	G	G	G	G	G	G	G	G	G	G	G	G	G	G	G	G	G	G	G	G	G	G	G	G	G	G	G
AX-94812695	C	C	T	C	C	C	T	T	C	T	C	T	C	C	T	C	C	T	T	C	T	T	C	C	C	C	C	C	T	C	T	C	T	C	C	T	T	T	C	C	C	C	T	T	T	C	C	T	T
AX-94812864	C	C	G	C	C	C	G	G	C	G	C	C	C	C	C	C	C	G	G	C	G	G	C	G	C	G	C	C	C	G	G	G	C	C	G	G	C	G	G	C	C	C	C	C	C	G	G	C	C
AX-94813512	G	G	G	A	A	A	A	G	A	A	G	G	A	A	G	A	A	A	A	A	A	A	A	G	A	A	A	A	A	A	G	A	G	G	G	G	G	G	A	A	A	G	A	A	G	A	A	A	A
AX-94814413	A	A	A	A	A	A	A	A	A	A	A	A	A	A	A	A	A	A	A	A	A	A	A	A	A	A	A	A	A	A	A	A	A	A	A	A	A	A	A	A	A	A	A	A	A	A	A	A	A
AX-94814435	G	A	G	G	G	G	G	A	G	G	A	A	G	G	A	G	G	G	A	G	G	G	A	A	G	G	A	G	A	G	A	G	A	A	A	G	A	N	G	G	G	G	G	A	G	A	A	G	A
AX-94814963	T	T	T	T	T	T	T	T	T	T	T	T	T	T	T	T	T	T	T	T	T	T	T	T	T	T	T	T	T	T	T	T	T	T	T	T	T	T	T	T	C	T	T	T	T	T	T	T	T
AX-94814992	C	C	C	C	C	C	C	C	C	C	C	C	C	C	C	C	C	C	C	C	C	C	C	C	C	C	C	C	C	C	C	C	C	C	T	C	C	C	C	T	C	C	C	C	C	C	C	C	C
AX-94815171	G	A	G	G	G	G	G	G	G	G	G	G	G	G	G	G	G	G	A	G	G	G	A	G	G	A	G	G	G	G	G	G	G	A	A	G	G	G	G	G	G	G	G	A	G	G	G	A	G
AX-94815202	C	C	C	C	C	C	C	C	C	C	C	C	C	C	C	C	C	C	C	C	C	C	C	C	C	C	C	C	C	C	C	C	C	C	C	C	C	C	C	A	C	C	C	C	C	C	C	C	C
AX-94815412	C	T	T	C	C	C	T	T	C	T	T	T	C	C	T	C	C	T	T	C	C	C	T	T	C	C	T	T	T	T	T	C	T	T	C	T	T	T	C	T	C	T	T	C	T	T	T	T	T
AX-94815778	G	G	G	C	C	C	G	C	C	G	C	C	C	C	G	C	C	G	G	C	C	C	G	C	C	C	C	C	C	C	C	G	G	G	C	G	G	G	G	C	C	C	C	C	G	C	C	C	G
AX-94815880	T	C	C	T	T	T	T	T	T	T	T	T	T	T	T	T	T	T	C	T	C	C	C	T	C	T	C	T	C	T	C	T	T	C	T	C	T	C	T	C	C	C	T	C	C	C	C	C	T
AX-94815994	T	T	T	T	T	T	T	T	T	T	T	T	T	T	T	T	T	T	T	T	T	T	T	T	T	T	T	T	T	T	T	T	C	T	T	T	T	T	T	T	T	T	C	T	T	T	T	T	T
AX-94816504	T	T	T	T	T	T	T	T	T	T	T	T	T	T	T	T	T	T	T	T	T	T	T	T	T	T	T	T	T	T	T	C	T	T	T	T	T	T	T	T	T	T	T	C	T	T	T	T	T
AX-94816599	C	T	T	C	C	C	C	T	C	C	C	T	C	C	T	C	C	C	T	C	C	C	T	C	C	T	T	C	T	T	T	C	T	T	C	N	T	C	T	C	C	C	C	C	T	T	T	T	C
AX-94816927	T	C	C	T	T	T	T	C	T	T	C	C	T	T	C	T	T	T	T	T	T	T	C	C	C	C	C	C	C	T	C	C	C	C	T	C	C	C	T	C	C	C	C	C	C	C	C	C	C
AX-94817502	G	A	A	A	A	A	A	G	A	A	G	G	A	A	G	A	G	A	G	A	A	A	A	G	A	G	G	G	G	G	A	A	A	A	A	A	A	G	A	A	A	A	G	G	A	A	A	A	G
AX-94818038	G	C	G	G	G	G	G	G	G	G	G	C	G	G	G	G	G	G	G	G	C	C	G	G	G	G	G	G	G	G	G	G	G	G	G	G	G	G	G	G	G	G	G	G	G	G	G	G	G
AX-94818843	A	A	C	A	A	A	A	C	A	A	C	C	A	A	A	A	A	A	A	A	A	A	A	A	C	A	A	A	A	A	A	C	C	A	A	A	C	A	A	A	A	A	A	C	C	A	A	C	A
AX-94818931	T	C	C	T	T	T	T	C	T	T	C	T	T	T	T	T	T	T	T	T	T	T	T	T	C	T	T	T	T	C	T	C	C	C	C	C	C	C	C	T	T	C	C	C	C	T	T	C	T
AX-94819436	G	A	G	A	A	A	A	G	A	A	A	G	A	A	G	A	A	A	G	A	A	A	A	G	G	G	G	G	G	G	G	A	G	G	A	G	G	G	G	A	G	A	A	G	G	G	G	G	G
AX-94819793	G	G	G	G	G	G	G	G	G	G	G	G	G	G	G	G	G	G	G	G	G	G	G	G	G	G	G	G	G	G	G	G	G	G	G	G	G	G	G	G	G	G	G	G	G	G	G	G	G
AX-94820348	G	G	G	G	G	G	G	G	G	G	G	G	G	G	G	G	C	G	G	G	C	C	G	G	G	G	G	G	G	G	G	C	G	G	C	G	G	C	C	C	G	C	C	C	G	G	G	G	G
AX-94820378	T	T	C	T	T	T	T	C	T	T	T	T	T	T	T	T	T	T	T	T	T	T	T	T	C	T	T	C	T	T	T	T	C	T	T	C	T	C	T	C	T	C	T	C	C	C	C	T	T
AX-94820393	C	T	T	C	C	C	C	C	C	C	C	T	C	C	C	C	C	C	C	C	T	T	C	T	C	C	C	C	C	C	T	C	T	C	C	T	T	T	C	C	C	C	T	T	T	T	T	C	C
AX-94820422	G	G	G	G	G	G	G	G	G	G	C	G	G	G	C	G	G	G	C	G	G	G	G	C	G	G	C	G	G	G	G	G	G	G	G	G	G	C	G	G	G	C	C	C	G	C	C	G	G
AX-94820614	G	G	G	G	G	G	G	A	G	G	A	A	G	G	A	G	G	G	G	G	A	A	A	A	A	G	A	A	G	G	A	A	A	G	G	G	A	A	G	A	A	A	A	G	G	A	A	G	G
AX-94820712	C	C	T	C	C	C	C	T	C	C	C	T	C	C	T	C	C	C	C	C	C	C	T	C	T	C	C	C	C	T	T	T	C	T	C	C	C	T	T	T	T	C	C	T	T	C	C	T	C
AX-94820753	C	C	C	C	C	C	C	C	C	C	C	C	C	C	C	C	C	C	C	C	C	C	C	C	C	C	C	C	C	C	C	C	C	C	C	C	C	C	C	C	C	C	C	T	C	C	C	C	C
AX-94821207	A	A	A	A	A	A	A	A	A	A	A	A	A	A	A	A	A	A	A	A	A	A	A	A	A	A	A	A	A	A	A	A	A	A	A	A	A	A	A	A	A	A	A	A	A	A	A	A	A
AX-94822081	G	T	G	G	G	G	G	T	G	G	G	T	G	G	T	G	T	G	T	G	T	T	T	G	G	T	G	G	G	T	T	T	G	G	G	T	T	T	T	G	G	T	G	T	G	G	G	G	T
AX-94823297	C	C	C	C	C	C	C	C	C	C	C	C	C	C	C	C	C	C	C	C	C	C	C	C	C	C	C	C	C	C	T	T	C	C	C	C	C	T	C	C	C	C	C	T	C	C	C	C	C
AX-94823380	A	A	A	A	A	A	A	A	A	A	A	A	A	A	A	A	A	A	A	A	A	A	A	A	A	A	A	A	A	A	A	A	A	A	A	A	A	A	A	A	A	A	A	A	A	A	A	A	A
AX-94823460	A	G	G	A	A	A	A	A	A	A	G	G	A	A	G	A	A	A	G	A	A	A	G	G	G	A	G	A	G	G	G	G	A	G	A	N	A	A	G	A	G	G	A	A	G	G	G	G	G
AX-94824007	A	A	G	A	A	A	A	A	G	A	A	A	A	A	G	G	A	A	A	A	A	A	A	A	A	A	A	A	A	A	A	G	N	A	A	A	A	A	G	A	A	A	A	G	N	G	G	A	A
AX-94825031	G	G	G	G	G	G	G	G	G	G	G	G	G	G	G	G	G	G	G	G	G	G	G	G	G	G	G	G	G	G	G	G	G	G	G	G	G	G	G	G	G	G	G	G	G	G	G	G	G
AX-94825044	G	G	G	G	G	G	G	G	G	G	G	G	G	G	G	G	G	G	G	G	G	G	G	G	G	G	G	G	G	G	G	G	G	G	G	G	G	G	G	G	G	G	G	G	G	G	G	G	G
AX-94825088	A	A	A	A	A	A	A	A	A	A	A	A	A	A	A	A	A	A	A	A	C	C	A	A	A	A	A	A	A	A	A	A	A	A	A	A	A	C	A	A	A	A	A	A	A	A	A	A	A
AX-94825424	C	C	C	C	C	C	C	C	C	C	C	C	C	C	C	C	C	C	C	C	C	C	C	C	C	C	C	C	C	C	C	C	C	C	C	C	C	C	C	C	C	C	N	C	C	C	C	C	C
AX-94826520	A	G	G	A	A	A	A	G	A	A	G	G	A	A	G	A	A	A	A	A	A	A	G	G	G	A	G	G	G	A	G	G	G	G	G	G	G	G	A	A	G	G	G	G	G	G	G	G	G
AX-94826558	A	A	A	A	A	A	A	A	A	A	A	A	A	A	A	A	A	A	A	A	A	A	A	A	A	A	A	A	A	A	A	C	A	A	A	A	A	A	A	A	A	A	A	A	A	A	A	A	A
AX-94826800	T	G	G	T	T	T	T	G	T	T	T	G	T	T	G	T	T	T	G	T	T	T	G	T	T	T	G	T	T	T	T	T	G	T	T	G	G	T	G	T	T	T	T	T	T	T	T	T	G
AX-94826990	A	A	A	A	A	A	A	A	A	A	A	A	A	A	A	A	A	A	A	A	A	A	A	A	A	A	A	A	A	A	A	A	A	A	A	A	A	A	A	A	A	A	A	A	A	A	A	A	A
AX-94827412	G	G	G	G	G	G	G	G	G	G	G	T	G	G	G	G	G	G	G	G	G	G	G	G	T	G	T	G	T	G	T	G	G	T	G	T	G	T	G	G	G	G	G	G	G	G	G	G	T
AX-94828830	C	C	C	C	C	C	C	C	C	C	C	C	C	C	C	C	C	C	C	C	C	C	C	C	C	C	C	C	C	C	C	C	C	C	C	C	C	C	C	C	C	C	C	G	C	C	C	C	C
AX-94828842	G	T	T	T	G	G	T	T	G	T	T	T	G	G	T	G	G	T	T	G	T	T	T	T	T	G	T	T	T	G	T	T	T	T	T	T	T	T	T	G	T	G	T	T	T	T	T	T	T
AX-94829293	G	A	G	G	G	G	G	G	G	G	A	G	G	G	A	G	G	G	A	G	A	A	A	G	G	G	A	G	A	G	G	G	G	G	G	G	G	A	G	G	A	G	G	G	G	G	G	G	A
AX-94829298	A	A	A	A	A	A	A	A	A	A	A	A	A	A	A	A	A	A	A	A	A	A	A	A	G	A	G	A	A	A	A	A	A	N	A	A	A	A	A	A	A	A	A	A	A	A	A	A	A
AX-94829509	A	A	A	A	A	A	A	A	A	A	A	A	A	A	A	A	A	A	A	A	A	A	A	A	A	A	A	A	A	A	A	A	A	A	A	A	A	A	A	A	A	A	A	A	A	A	A	A	A
AX-94829628	C	C	C	C	C	C	C	C	C	C	C	C	C	C	C	C	C	C	C	C	C	C	C	C	C	C	C	C	C	C	C	C	C	C	C	C	C	C	C	C	C	C	C	C	C	C	C	C	C
AX-94829876	C	C	C	C	C	C	C	C	C	C	T	C	C	C	C	C	C	C	C	C	C	C	C	C	C	C	C	T	C	C	C	C	C	C	C	C	C	C	C	C	C	C	C	C	C	C	C	C	C
AX-94830972	G	A	G	G	A	A	A	G	A	A	G	A	A	A	G	A	A	A	G	A	G	G	A	G	G	G	G	G	G	A	G	A	A	A	A	G	N	A	G	G	G	A	G	A	G	G	G	G	G
AX-94831339	A	A	A	A	A	A	A	C	A	A	A	C	A	A	A	A	A	A	C	A	A	A	C	A	A	A	A	A	A	A	A	A	C	A	A	A	A	C	A	A	C	A	A	A	A	A	A	A	A
AX-94831799	C	T	C	C	C	C	C	C	C	C	T	C	C	C	C	C	C	C	T	C	T	T	C	C	T	C	C	C	C	C	C	T	C	C	T	C	C	T	C	T	T	C	T	C	C	C	C	T	C
AX-94832414	G	G	G	G	G	G	G	G	G	G	G	G	G	G	G	G	G	G	G	G	G	G	G	G	G	G	G	G	A	G	G	G	G	G	G	G	G	G	G	G	G	A	A	G	G	G	G	G	G
AX-94833084	C	C	C	C	C	C	C	C	C	C	C	C	C	C	T	C	C	C	C	C	T	T	C	T	T	C	C	C	C	C	T	T	T	C	C	C	T	C	C	C	C	C	C	T	T	T	T	C	C
AX-94833103	C	C	C	C	C	C	C	C	C	C	C	C	C	C	C	C	C	C	C	C	C	C	C	C	C	C	C	C	C	C	C	T	C	C	C	C	C	C	C	C	C	C	C	T	C	C	C	C	C
AX-94833759	C	C	C	C	C	C	C	C	C	C	C	C	C	C	C	C	C	C	C	C	C	C	C	C	C	C	C	C	C	C	C	C	C	C	C	C	C	C	C	C	C	C	C	T	C	C	C	C	C
AX-94833805	C	T	C	C	C	C	C	T	C	C	C	C	C	C	C	C	C	C	C	C	C	C	C	T	T	C	T	C	C	C	T	T	C	C	C	C	C	C	C	T	C	C	T	T	C	C	C	T	T
AX-94834911	T	T	T	T	T	T	T	T	T	T	T	T	T	T	T	T	T	T	T	T	T	T	T	T	T	T	T	T	T	T	T	T	T	T	T	T	T	T	T	T	T	T	T	T	T	T	T	T	T
AX-94835306	T	C	T	T	T	T	C	T	T	C	C	T	T	T	T	T	T	C	T	T	T	T	T	C	T	T	C	T	C	C	T	T	T	T	T	T	T	T	T	T	T	C	T	T	T	C	C	T	T
AX-94835663	C	C	C	C	C	C	C	C	C	C	C	C	C	C	C	C	C	C	C	C	C	C	C	C	C	C	C	C	C	C	C	G	C	C	C	C	C	C	C	C	C	C	C	G	C	C	C	C	C
AX-94836722	A	A	A	A	A	A	A	A	A	A	A	A	A	A	A	A	A	A	A	A	A	A	A	A	A	A	A	A	A	A	A	A	A	A	A	A	A	A	A	A	A	A	A	A	A	A	A	A	A
AX-94836884	A	G	G	A	A	A	G	G	A	G	G	G	A	A	G	A	A	G	G	A	G	G	G	G	G	A	G	G	A	A	G	G	G	G	G	G	G	G	G	A	G	A	G	G	G	A	A	G	G
AX-94836925	T	T	T	T	T	T	T	T	T	T	T	C	T	T	T	T	T	T	T	T	T	T	T	T	T	T	T	T	T	T	T	T	C	T	T	T	C	T	T	T	T	T	T	T	T	T	T	T	T
AX-94837249	G	G	G	G	G	G	T	G	G	T	G	G	G	G	G	G	G	T	G	G	G	G	G	G	T	G	T	G	T	G	G	G	G	G	G	T	G	T	G	G	T	T	G	G	G	G	G	G	G
AX-94837335	A	C	C	A	C	C	A	C	A	A	C	C	C	C	C	A	C	A	C	C	A	A	C	C	C	A	C	C	C	C	C	A	C	C	C	C	C	C	C	C	C	C	C	C	C	C	C	C	C
AX-94837514	G	A	G	G	G	G	G	G	G	G	A	G	G	G	A	G	G	G	G	G	G	G	A	A	A	G	A	G	G	G	A	A	A	A	G	G	A	G	G	G	A	G	G	A	G	A	A	G	A
AX-94837642	A	T	A	A	A	A	A	A	A	A	A	A	A	A	A	A	A	A	A	A	A	A	T	T	A	A	T	A	A	A	A	A	A	T	A	A	A	A	A	A	A	T	A	A	A	T	T	A	A
AX-94837831	T	G	G	T	T	T	T	G	T	T	G	G	T	T	T	T	T	T	T	T	G	G	G	T	T	G	T	G	G	T	G	G	G	G	G	G	G	G	G	T	T	G	G	G	G	T	T	G	T
AX-94838752	T	C	C	T	T	T	C	C	T	C	C	C	T	T	C	T	T	C	C	T	T	T	C	C	C	C	C	C	C	T	C	C	C	C	T	T	T	C	T	T	C	T	T	C	T	C	C	C	C
AX-94838884	T	T	T	T	C	C	T	C	C	T	T	T	C	C	T	C	C	T	T	C	T	T	T	T	T	C	T	C	T	T	T	T	T	T	T	T	T	T	C	C	T	T	T	T	T	T	T	T	T
AX-94839011	G	G	G	G	G	G	G	G	G	G	G	G	G	G	G	G	G	G	G	G	G	G	G	G	G	G	G	G	A	G	G	G	G	G	G	G	G	G	G	G	G	G	A	G	G	G	G	G	G
AX-94839149	A	A	A	A	A	A	A	A	A	A	A	A	A	A	A	A	A	A	A	A	A	A	A	A	A	A	A	A	A	A	A	A	A	A	A	A	A	A	A	A	A	A	A	A	A	A	A	A	A
AX-94839474	C	C	T	C	C	C	C	T	C	C	T	T	C	C	C	C	C	C	C	C	C	C	C	C	T	C	C	C	T	C	T	T	C	T	T	C	C	T	C	C	C	C	C	T	T	C	C	C	C
AX-94840527	G	G	G	G	G	G	G	G	G	G	G	G	G	G	G	G	G	G	G	G	G	G	G	G	G	G	G	G	G	G	G	G	G	G	G	G	G	G	G	G	G	G	G	G	G	G	G	G	G
AX-94841160	G	A	A	G	G	G	G	A	G	G	A	A	G	G	A	G	G	G	A	G	A	A	A	A	A	G	A	A	A	A	A	G	A	A	A	A	A	A	A	A	G	G	A	G	A	A	A	A	A
AX-94841198	C	C	C	C	C	C	C	C	C	C	C	C	C	C	C	C	C	C	C	C	C	C	C	C	C	C	C	C	C	C	C	C	C	C	C	T	T	T	C	C	C	C	C	C	C	C	C	C	C
AX-94841369	A	T	A	A	A	A	A	A	A	A	A	A	A	A	A	A	A	A	A	A	A	A	T	A	A	A	A	A	A	A	T	T	A	A	T	A	T	T	A	A	T	T	A	T	T	A	A	T	A
AX-94841508	A	A	A	A	A	A	A	A	A	A	A	A	A	A	A	A	A	A	A	A	A	A	A	A	A	A	A	A	A	A	A	A	A	A	A	A	A	A	A	A	A	A	A	A	A	A	A	A	A
AX-94841808	T	T	T	T	T	T	T	T	T	T	T	T	T	T	T	T	T	T	T	T	T	T	T	T	T	T	T	T	T	T	T	T	T	T	T	T	T	T	T	T	T	T	T	T	T	T	T	T	T
AX-94842402	A	C	C	A	A	A	A	A	A	A	C	A	A	A	C	A	A	A	C	A	C	C	C	C	C	A	C	C	C	A	C	A	C	C	A	C	C	A	A	A	C	C	C	A	C	C	C	C	C
AX-94842780	G	G	G	G	G	G	G	G	G	G	G	G	G	G	G	G	G	G	G	G	G	G	G	G	G	G	G	G	G	G	G	G	G	G	G	G	G	G	G	G	G	G	G	G	G	G	G	G	G
AX-94842990	C	T	T	C	C	C	C	T	C	C	C	T	C	C	C	C	C	C	T	C	T	T	C	T	C	C	C	C	T	C	T	T	T	T	C	T	T	C	C	T	C	C	T	T	T	T	T	T	T
AX-94843027	C	C	T	C	C	C	C	C	C	C	T	T	C	C	T	C	C	C	T	C	T	T	T	T	C	C	C	C	C	T	T	C	C	C	C	N	C	C	T	C	T	T	C	C	T	T	T	T	T
AX-94843261	A	A	G	A	A	A	A	A	A	A	A	A	A	A	G	A	A	A	A	A	A	A	A	A	A	A	A	A	G	A	A	G	A	N	A	G	A	A	A	A	A	A	G	A	A	A	A	G	A
AX-94843318	A	A	A	A	A	A	A	A	A	A	G	A	A	A	A	A	A	A	A	A	A	A	G	G	G	A	A	A	G	A	A	G	A	A	A	A	G	G	A	G	A	A	G	A	G	G	G	A	A
AX-94843616	G	G	A	G	G	G	G	A	G	G	G	G	G	G	A	G	G	G	A	G	A	A	G	A	G	G	A	A	A	G	G	A	A	G	G	A	G	G	G	A	A	G	A	A	A	A	A	G	G
AX-94844069	C	C	C	C	C	C	C	C	C	C	C	C	C	C	C	C	C	C	N	C	C	C	C	C	C	C	C	C	C	C	C	C	C	C	C	C	C	C	C	C	C	C	C	C	C	C	C	C	C
AX-94844120	C	C	T	C	C	C	C	T	C	C	T	T	C	C	C	C	C	C	T	C	T	T	T	C	C	C	C	C	T	C	T	C	C	T	C	C	T	T	T	C	T	C	C	T	C	C	C	T	C
AX-94844681	A	A	T	A	A	A	A	A	A	A	A	A	A	A	A	A	A	A	A	A	A	A	A	A	T	A	T	A	A	A	A	A	A	A	A	A	A	A	A	T	A	T	T	A	A	T	T	A	A
AX-94844830	C	C	C	C	C	C	C	C	C	C	C	C	C	C	C	C	C	C	C	C	T	T	C	C	C	C	C	C	C	C	C	T	C	C	C	C	C	C	C	C	C	C	C	T	C	C	C	C	C
AX-94844968	C	C	C	C	C	C	C	C	C	C	T	C	C	C	C	C	C	C	T	C	C	C	T	C	C	C	T	C	T	C	C	C	C	T	C	C	C	C	C	C	T	C	C	C	C	C	C	C	T
AX-94845130	G	G	G	G	G	G	G	G	G	G	G	G	G	G	G	G	G	G	G	G	G	G	G	G	G	G	G	G	G	G	G	G	G	G	G	G	G	G	G	G	G	G	G	G	G	G	G	G	G
AX-94845724	C	C	C	C	C	C	C	C	C	C	C	G	C	C	C	C	C	C	C	C	C	C	C	C	C	C	C	C	C	C	C	G	C	C	C	C	C	C	C	C	C	G	C	G	C	C	C	C	C
AX-94846012	C	T	C	C	C	C	T	C	C	T	C	C	C	C	C	C	C	T	C	C	C	C	T	T	T	C	C	C	C	C	C	C	C	C	C	C	C	C	C	T	C	C	C	C	C	T	T	C	C
AX-94846155	G	A	A	G	G	G	G	A	G	G	G	A	G	G	A	G	G	G	A	G	G	G	G	A	A	G	G	A	G	A	A	G	A	A	G	A	A	A	G	G	G	A	A	A	A	A	A	A	G
AX-94846213	T	T	T	T	T	T	T	T	T	T	T	T	T	T	T	T	T	T	T	T	C	C	T	T	T	T	T	T	T	T	T	T	T	T	T	T	T	T	T	T	T	T	T	T	T	T	T	T	T
AX-94846405	C	C	C	C	C	C	C	C	C	C	C	C	C	C	C	C	C	C	C	C	C	C	C	C	C	C	C	C	C	C	C	T	C	C	C	C	C	C	C	C	C	T	T	T	C	C	C	T	C
AX-94846422	C	C	A	A	A	A	A	A	A	A	C	A	A	A	A	A	A	A	N	A	A	A	C	A	C	C	A	A	C	A	C	C	A	C	A	A	A	C	A	A	C	C	C	A	C	A	A	A	C
AX-94847341	C	C	C	C	C	C	C	C	C	C	C	C	C	C	C	C	C	C	C	C	C	C	C	C	C	C	C	C	C	C	C	C	C	C	C	C	C	C	T	C	C	C	C	C	C	C	C	C	C
AX-94847471	C	T	T	C	C	C	C	T	C	C	C	T	C	C	T	C	C	C	C	C	C	C	C	T	T	C	C	C	C	C	C	T	T	T	T	T	T	T	C	C	C	T	T	C	T	T	T	C	C
AX-94847486	A	A	A	A	A	A	A	A	A	A	A	A	A	A	G	A	A	A	G	A	G	G	G	A	A	A	A	G	A	A	A	G	G	G	A	A	A	A	A	A	G	A	A	G	A	A	A	A	G
AX-94847502	G	G	G	G	G	G	G	G	G	G	G	G	G	G	G	G	A	G	G	G	G	G	G	G	G	G	G	G	A	A	A	G	G	G	G	G	A	G	G	A	G	G	G	G	G	G	G	G	G
AX-94847964	C	C	C	C	C	C	C	C	C	C	C	C	C	C	C	C	C	C	C	C	C	C	C	C	C	C	C	C	C	C	C	T	C	C	C	C	C	C	C	C	C	C	C	C	C	C	C	C	C
AX-94848602	G	G	G	G	G	G	G	G	G	G	G	G	G	G	G	G	G	G	G	G	G	G	G	G	G	G	G	G	G	G	G	G	G	G	G	G	G	G	G	G	G	G	G	G	G	G	G	G	G
AX-94849484	T	C	C	T	T	T	T	C	T	T	C	T	T	T	C	T	T	T	C	T	C	C	C	C	T	C	C	C	C	T	C	T	C	C	T	C	C	T	T	C	C	T	C	T	C	C	C	C	C
AX-94849518	G	G	G	G	G	G	G	A	G	G	G	A	G	G	G	G	G	G	G	G	G	G	G	G	G	G	G	G	G	G	G	G	G	G	G	G	G	G	G	A	G	A	G	G	G	G	G	G	G
AX-94849717	G	G	G	G	G	G	G	G	G	G	G	G	G	G	G	G	G	G	G	G	G	G	G	G	G	G	G	G	G	G	G	G	G	G	G	G	G	G	G	G	G	G	G	G	G	G	G	G	G
AX-94850241	G	G	G	G	G	G	G	A	G	G	G	G	G	G	G	G	G	G	G	G	A	A	G	G	G	G	A	G	A	A	A	G	G	G	G	G	A	G	G	A	G	G	G	G	A	G	G	G	G
AX-94850949	C	T	T	C	T	T	C	T	C	C	T	T	T	T	T	C	T	C	T	T	C	C	T	T	T	C	T	C	T	T	T	C	T	T	T	T	T	T	T	T	T	C	T	T	T	T	T	T	T
AX-94852713	C	C	C	C	C	C	C	C	C	C	C	C	C	C	T	C	C	C	C	C	C	C	C	C	C	C	C	C	C	C	T	C	C	C	C	C	C	T	C	C	C	C	C	C	C	C	C	C	C
AX-94852968	G	G	G	G	G	G	G	G	G	G	G	G	G	G	G	G	G	G	G	G	G	G	G	G	G	G	G	G	G	G	G	G	G	G	G	G	G	G	G	G	G	G	G	G	G	G	G	G	G
AX-94853273	A	G	A	A	A	A	A	A	A	A	A	G	A	A	A	A	A	A	A	A	G	G	A	A	A	A	A	A	A	A	G	G	A	A	A	N	A	G	A	A	A	G	G	A	A	G	G	G	A
AX-94853276	T	C	T	T	T	T	T	T	T	T	C	C	T	T	T	T	T	T	C	T	T	T	C	C	C	T	C	C	C	T	C	C	C	C	T	T	C	C	T	C	C	C	C	T	T	T	T	C	C
AX-94853637	G	G	G	G	G	G	G	G	G	G	G	G	G	G	G	G	G	G	G	G	G	G	G	G	G	G	G	G	G	G	G	G	G	G	G	G	G	G	G	G	G	G	G	G	G	G	G	G	G
AX-94853669	G	G	G	G	G	G	G	G	G	G	G	G	G	G	G	G	G	G	G	G	G	G	G	G	G	G	G	G	G	G	G	G	G	G	G	G	G	A	G	G	G	A	G	A	G	G	G	G	G
AX-94854329	T	T	C	T	T	T	T	T	T	T	T	T	T	T	T	T	T	T	T	T	T	T	T	T	T	T	T	T	T	T	T	C	C	T	T	T	C	T	T	T	T	T	T	T	T	T	T	T	T
AX-94855067	C	C	G	C	C	C	C	G	C	C	C	C	C	C	G	C	G	C	C	C	C	C	C	C	G	G	C	G	C	C	C	C	C	C	C	C	C	C	C	G	C	G	C	G	G	C	C	C	G
AX-94855100	G	G	G	G	G	G	G	G	G	G	G	G	G	G	G	G	G	G	G	G	G	G	G	A	G	G	G	G	G	G	G	G	G	G	G	A	G	G	G	G	G	G	G	A	G	G	G	G	G
AX-94855970	C	C	T	C	C	C	C	C	C	C	C	T	C	C	T	C	C	C	T	C	T	T	T	T	C	C	C	C	T	T	C	C	T	T	C	T	C	T	T	C	T	T	C	T	C	T	T	C	T
AX-94856412	C	T	T	C	C	C	C	C	C	C	C	C	C	C	C	C	C	C	C	C	T	T	C	T	T	C	C	C	C	C	T	C	T	C	T	C	C	T	C	C	T	C	T	C	C	T	T	C	C
AX-94856486	C	C	C	C	C	C	C	T	C	C	C	T	C	C	C	C	C	C	T	C	C	C	T	T	C	C	T	C	C	C	C	C	T	C	C	T	T	C	C	T	T	T	T	T	T	T	T	C	C
AX-94856882	G	G	G	A	A	A	A	A	A	A	G	A	A	A	G	A	A	A	G	A	G	G	A	G	G	G	G	A	A	G	A	G	A	G	G	A	G	G	A	A	A	A	A	G	G	G	G	A	G
AX-94856891	T	T	T	T	C	C	T	T	C	T	T	T	C	C	T	C	C	T	T	C	T	T	T	T	T	C	T	C	T	T	T	T	T	T	C	T	T	T	T	C	T	T	T	T	T	T	T	T	C
AX-94857460	A	A	A	G	G	G	G	A	G	G	A	A	G	G	A	G	A	G	A	G	A	A	A	A	A	A	A	A	A	A	A	G	A	A	G	A	A	A	A	G	A	G	A	A	A	A	A	A	A
AX-94858130	G	G	G	G	G	G	G	G	G	G	G	G	G	G	G	G	G	G	G	G	A	A	G	G	G	G	G	G	G	G	G	A	A	G	G	G	G	G	G	G	G	G	G	A	G	G	G	G	G
AX-94858388	T	T	C	T	T	T	T	N	T	T	T	T	T	T	T	T	T	T	T	T	T	T	T	T	T	T	T	T	T	T	T	T	T	T	T	N	T	C	T	T	T	T	T	C	C	N	N	T	T
AX-94858447	T	T	C	T	T	T	T	C	T	T	T	C	T	T	C	T	C	T	C	T	T	T	T	C	T	T	T	T	T	T	C	T	T	T	T	C	T	C	C	T	T	T	T	T	C	C	C	T	T
AX-94858947	A	G	G	A	A	A	A	G	A	A	G	G	A	A	G	A	G	A	G	A	A	A	G	G	G	A	G	G	G	G	G	A	G	G	G	G	G	G	G	G	G	A	G	A	G	G	G	G	G
AX-94859349	C	C	C	C	C	C	C	C	C	C	G	C	C	C	C	C	C	C	C	C	C	C	C	C	C	C	C	G	C	C	C	C	C	G	C	G	C	C	C	C	G	C	C	C	C	C	C	C	C
AX-94860303	T	T	T	T	T	T	T	T	T	T	T	T	T	T	T	T	T	T	T	T	T	T	T	T	T	T	T	T	T	T	T	T	T	T	T	T	T	T	T	C	T	C	T	C	T	T	T	T	T
AX-94860457	T	T	T	T	T	T	T	T	T	T	T	T	T	T	T	T	T	T	T	T	T	T	T	T	T	T	T	T	T	T	T	T	T	T	T	T	T	T	T	T	T	T	T	C	T	T	T	T	T
AX-94860543	C	T	C	C	C	C	C	C	C	C	C	C	C	C	C	C	C	C	C	C	C	C	C	C	C	C	C	T	C	C	C	C	C	C	C	C	C	C	C	C	C	C	C	C	C	C	C	C	C
AX-94860603	A	C	C	A	A	A	A	A	A	A	C	C	A	A	A	A	A	A	C	A	A	A	A	C	C	A	A	A	A	C	A	A	A	N	A	C	A	A	A	A	C	A	A	A	A	C	C	C	C
AX-94860625	G	A	G	G	G	G	G	G	G	G	G	G	G	G	G	G	G	G	G	G	G	G	G	A	G	G	G	G	G	G	G	A	A	N	G	G	G	A	G	G	G	G	G	A	G	G	G	G	G
AX-94860837	C	C	C	C	C	C	C	C	C	C	C	C	C	C	C	C	C	C	C	C	C	C	C	C	C	C	C	C	C	C	C	C	C	C	C	C	C	C	C	C	C	C	C	C	C	C	C	C	C
AX-94861289	C	C	C	C	C	C	C	C	C	C	C	C	C	C	C	C	C	C	C	C	C	C	C	C	C	C	C	C	C	C	C	C	C	C	C	C	C	T	C	C	C	C	C	C	C	C	C	C	C
AX-94861346	C	C	C	C	C	C	C	C	C	C	C	C	C	C	C	C	C	C	C	C	C	C	C	C	C	C	C	C	C	N	C	C	C	C	G	G	C	C	C	C	C	G	C	C	C	C	C	C	C
AX-94861478	A	A	A	A	A	A	A	G	A	A	A	A	A	A	A	A	A	A	A	A	A	A	A	A	G	A	A	A	A	A	A	A	A	A	A	A	A	A	A	A	A	A	A	A	A	A	A	A	A
AX-94861646	A	G	G	A	A	A	A	G	A	A	G	G	A	A	G	A	A	A	A	A	G	G	G	A	A	G	A	G	G	A	G	G	G	G	A	G	G	G	A	A	G	G	G	G	G	A	A	G	G
AX-94861939	G	C	C	C	C	C	C	G	C	C	C	C	C	C	C	C	C	C	C	C	C	C	C	G	C	G	G	G	C	C	G	C	C	C	G	C	C	C	C	C	C	G	C	G	C	G	G	C	C
AX-94862016	T	T	T	T	T	T	T	C	T	T	T	T	T	T	T	T	T	T	T	T	C	C	T	T	C	T	T	T	T	T	T	T	T	T	C	T	T	T	T	T	C	T	T	T	T	T	T	T	T
AX-94862277	A	A	A	A	A	A	A	A	A	A	A	A	A	A	A	A	A	A	A	A	A	A	A	A	A	A	A	A	A	A	A	A	A	A	A	A	A	G	A	A	A	A	A	A	A	A	A	A	A
AX-94862492	C	C	C	C	C	C	T	C	C	T	T	C	C	C	T	C	T	T	T	C	T	T	T	T	T	C	T	T	C	T	T	C	C	C	T	C	C	C	T	C	T	C	T	C	T	T	T	T	T
AX-94862571	N	G	A	A	A	A	A	A	A	A	A	G	A	A	A	A	A	A	G	A	G	G	G	A	A	A	A	G	G	G	A	G	G	G	A	A	G	G	A	G	G	G	G	A	A	G	G	A	A
AX-94863306	G	G	G	G	G	G	G	G	G	G	G	G	G	G	G	G	G	G	G	G	G	G	G	G	G	G	G	G	G	G	G	G	G	G	G	G	G	G	G	G	G	G	C	G	C	G	G	G	G
AX-94863436	G	G	A	G	G	G	G	A	G	G	G	A	G	G	A	G	G	G	G	G	G	G	G	A	G	G	G	G	G	G	G	A	G	G	G	A	A	A	G	G	G	G	A	G	A	A	A	G	G
AX-94864643	C	C	C	C	C	C	C	C	C	C	C	C	C	C	C	C	C	C	C	C	C	C	C	C	C	C	C	C	C	C	C	C	C	C	C	C	C	C	C	C	C	C	C	C	C	C	C	C	C
AX-94864659	G	A	A	A	A	A	A	G	A	A	G	A	A	A	A	A	A	A	A	A	G	G	A	G	A	A	G	G	G	A	G	G	A	A	A	G	G	G	A	G	G	G	G	G	G	G	G	A	G
AX-94864753	G	G	G	G	G	G	G	A	G	G	G	A	G	G	G	G	G	G	G	G	G	G	A	G	G	G	A	A	G	G	G	G	G	N	A	N	G	G	G	G	G	G	G	G	G	G	G	G	G
AX-94866088	C	C	T	T	C	C	T	T	C	T	T	T	C	C	C	C	C	T	C	C	C	C	C	T	T	C	C	T	C	C	T	T	T	N	T	N	T	T	C	T	T	T	T	T	C	T	T	T	T
AX-94866090	G	G	G	G	G	G	G	G	G	G	G	G	G	G	G	G	G	G	G	G	G	G	G	G	G	G	G	G	G	G	G	G	G	G	G	G	G	G	G	G	G	G	G	G	G	G	G	G	G
AX-94866541	T	T	C	T	T	T	T	C	T	T	C	C	T	T	C	T	T	T	C	T	T	T	C	C	C	T	C	C	C	C	C	T	C	C	C	C	C	T	T	T	T	T	C	T	C	C	C	C	C
AX-94866863	C	C	C	C	C	C	C	C	C	C	C	C	C	C	C	C	C	C	C	C	C	C	C	C	C	C	C	C	C	C	C	C	C	C	C	C	C	C	C	C	C	C	C	T	C	C	C	C	C
AX-94867179	G	G	G	G	G	G	G	G	G	G	G	G	G	G	G	G	G	G	G	G	G	G	G	G	G	A	G	G	G	G	G	A	G	G	G	G	G	G	G	A	G	A	G	A	G	G	G	G	G
AX-94867238	G	A	A	G	G	G	G	A	G	G	A	A	G	G	A	G	G	G	A	G	G	G	G	A	G	G	G	G	G	G	A	A	G	G	A	A	A	A	A	G	G	A	A	A	A	A	A	A	A
AX-94867689	G	G	G	G	G	G	G	G	G	G	G	G	G	G	G	G	G	G	N	G	G	G	G	G	G	G	G	G	G	G	G	G	G	G	G	G	G	G	G	G	G	G	G	G	G	G	G	G	G
AX-94867705	C	T	C	C	C	C	C	C	C	C	C	C	C	C	C	C	C	C	C	C	C	C	C	C	C	C	C	C	C	C	C	C	C	C	C	C	C	C	C	C	C	C	C	C	C	C	C	C	C
AX-94868799	A	A	A	G	A	A	G	G	A	G	A	G	A	A	A	A	A	G	G	A	A	A	G	A	G	G	A	A	A	G	A	G	A	A	A	A	G	G	A	A	A	A	A	G	A	A	A	A	A
AX-94869203	C	C	C	C	C	C	C	C	C	C	C	C	C	C	C	C	C	C	C	C	C	C	C	C	C	C	C	C	C	C	C	T	C	C	C	C	C	C	C	C	C	T	C	C	C	C	C	C	C
AX-94870094	T	T	T	T	T	T	T	T	T	T	T	T	T	T	T	T	T	T	T	T	T	T	T	T	T	T	T	T	T	T	T	T	T	T	T	T	T	T	T	T	T	T	T	T	T	T	T	T	T
AX-94870142	T	G	G	T	T	T	T	G	T	T	G	G	T	T	G	T	T	T	T	T	T	T	T	T	T	T	T	G	T	T	T	T	G	T	T	T	G	T	T	G	T	T	T	G	T	T	T	T	T
AX-94870458	C	T	T	C	C	C	C	C	C	C	T	C	C	C	C	C	C	C	T	C	N	N	T	C	T	C	T	C	T	C	T	T	C	C	T	T	T	T	C	T	T	T	C	T	C	T	T	T	C
AX-94870709	T	C	C	T	T	T	T	C	T	T	C	C	T	T	C	T	T	T	C	T	C	C	C	T	T	T	C	T	C	C	C	T	C	T	C	C	C	C	C	T	C	T	C	C	C	C	C	C	C
AX-94871042	C	C	C	C	C	C	C	C	C	C	C	C	C	C	C	C	C	C	C	C	C	C	C	C	C	C	C	C	C	C	C	C	C	C	C	C	C	A	C	C	C	C	C	C	C	C	C	C	C
AX-94871483	C	C	C	C	C	C	C	C	C	C	C	C	C	C	C	C	C	C	C	C	C	C	C	C	C	C	C	C	C	C	C	C	C	C	C	C	C	C	C	C	C	C	C	C	C	C	C	C	C
AX-94871494	G	G	G	G	G	G	G	G	G	G	G	G	G	G	G	G	G	G	G	G	G	G	G	G	G	G	G	G	G	G	G	G	G	G	G	G	G	G	G	G	G	G	G	G	G	G	G	G	G
AX-94872426	G	G	A	G	G	G	G	G	G	G	G	A	G	G	G	G	G	G	G	G	G	G	A	G	G	G	A	G	A	G	A	A	A	N	G	G	G	A	G	A	G	G	G	G	A	A	A	A	G
AX-94872473	G	G	G	G	G	G	G	G	G	G	G	G	G	G	G	G	G	G	G	G	G	G	G	G	G	G	G	G	G	G	G	G	G	G	G	G	G	G	G	G	G	G	G	G	G	G	G	G	G
AX-94872625	A	A	A	A	A	A	A	A	A	A	G	A	A	A	A	A	A	A	A	A	A	A	G	A	G	A	A	A	G	A	A	A	G	A	A	A	G	G	A	A	A	A	G	G	A	A	A	A	G
AX-94872731	T	T	T	T	T	T	T	T	T	T	T	T	T	T	T	T	T	T	T	T	T	T	T	T	T	T	T	T	T	T	T	T	T	T	T	T	T	T	T	T	T	T	T	T	T	T	T	T	T
AX-94873196	T	T	T	T	T	T	T	T	T	T	C	T	T	T	T	T	T	T	T	T	T	T	T	T	T	T	T	T	T	T	T	C	T	T	T	T	T	T	T	T	T	T	T	C	T	T	T	T	T
AX-94873552	C	T	T	C	C	C	C	T	C	C	T	C	C	C	T	C	C	C	T	C	T	T	T	T	T	C	T	T	T	T	C	C	T	T	C	T	T	C	T	C	T	C	T	T	T	T	T	T	T
AX-94873939	T	T	T	T	T	T	T	T	G	T	T	T	T	T	G	G	T	T	T	T	T	T	T	T	T	G	T	T	T	T	T	T	G	G	T	T	T	T	G	T	T	T	T	T	T	T	T	T	T
AX-94874112	A	A	A	A	A	A	A	A	A	A	A	A	A	A	A	A	A	A	A	A	A	A	A	A	A	A	A	A	A	A	A	A	A	A	A	A	A	A	A	A	A	A	A	A	A	A	A	A	A
AX-94874313	A	A	G	A	A	A	A	G	A	A	A	A	A	A	A	A	A	A	G	A	A	A	G	A	A	A	A	G	A	G	G	A	A	N	A	A	G	A	A	A	A	A	G	G	A	G	G	A	G
AX-94874878	G	G	G	G	G	G	G	G	G	G	G	G	G	G	G	G	G	G	G	G	G	G	G	G	G	G	G	G	G	G	C	C	G	G	G	G	G	C	G	C	G	N	G	C	G	G	G	G	G
AX-94874921	C	C	C	C	C	C	C	A	C	C	C	C	C	C	C	C	C	C	C	C	A	A	C	C	A	C	C	C	C	C	C	A	A	C	C	C	C	C	C	C	C	C	C	A	C	C	C	C	C
AX-94875060	G	T	T	G	T	T	T	T	T	T	T	T	T	T	T	T	T	T	T	T	T	T	T	T	T	T	T	T	T	G	G	T	G	T	T	T	T	T	T	T	T	T	T	T	T	T	T	T	T
AX-94875405	G	G	A	G	G	G	G	A	G	G	G	A	G	G	G	G	G	G	G	G	G	G	G	A	A	G	G	A	N	G	G	A	A	N	G	G	A	G	G	G	G	A	A	A	G	A	A	A	G
AX-94875849	T	C	C	C	C	C	C	C	C	C	C	C	C	C	C	C	C	C	C	C	C	C	C	T	C	T	T	C	C	C	C	C	C	C	T	C	C	C	C	C	C	T	C	T	C	T	T	C	C
AX-94876871	C	C	A	A	A	A	A	C	A	A	A	C	A	A	A	A	A	A	A	A	C	C	C	A	C	A	A	A	C	C	A	C	C	C	A	A	C	C	C	C	A	C	C	A	C	A	A	C	C
AX-94876891	C	C	C	C	C	C	C	C	C	C	C	C	C	C	C	C	T	C	T	C	C	C	C	T	C	C	C	C	C	C	C	C	C	C	C	C	C	C	T	C	C	C	C	T	C	C	C	C	T
AX-94877078	T	T	T	T	T	T	T	C	T	T	C	C	T	T	T	T	T	T	T	T	T	T	T	T	T	T	T	T	T	T	T	T	T	C	T	T	T	T	T	T	T	T	T	T	T	T	T	T	T
AX-94877747	T	T	A	A	A	A	A	A	A	A	A	A	A	A	T	A	A	A	T	A	A	A	A	T	A	A	T	A	A	A	T	A	A	T	A	T	A	A	A	T	T	A	T	A	A	A	A	T	T
AX-94878137	C	T	C	C	C	C	C	C	C	C	T	C	C	C	T	C	C	C	C	C	C	C	C	C	T	C	T	T	T	T	T	C	T	C	C	C	C	C	C	T	C	T	C	T	C	C	C	T	T
AX-94878420	G	G	G	G	G	G	G	G	G	G	G	G	G	G	G	G	G	G	G	G	G	G	G	G	G	G	G	G	G	G	G	G	G	G	G	G	G	G	G	G	G	G	G	G	G	G	G	G	G
AX-94878591	G	A	A	G	G	G	G	G	G	G	A	G	G	G	A	G	G	G	A	G	G	G	G	G	G	G	G	G	A	G	G	A	A	G	G	A	A	A	A	A	G	G	A	A	A	G	G	A	A
AX-94878937	C	C	C	C	C	C	C	C	C	C	C	C	C	C	C	C	C	C	C	C	C	C	C	C	C	C	C	C	C	C	C	C	C	C	C	C	C	C	C	C	C	A	C	C	C	C	C	C	C
AX-94878987	A	A	A	A	A	A	A	A	A	A	A	A	A	A	A	A	A	A	A	A	A	A	A	A	A	A	A	A	A	A	A	G	A	A	A	N	A	A	A	A	A	A	A	A	A	A	A	A	A
AX-94879161	A	A	A	A	A	A	A	A	A	A	T	A	A	A	A	A	A	A	A	A	A	A	A	A	A	A	A	A	A	A	A	A	T	T	A	A	T	A	A	A	A	A	A	A	A	A	A	A	A
AX-94880001	C	C	C	C	C	C	C	A	C	C	C	A	C	C	C	C	C	C	A	C	C	C	A	C	C	C	C	C	C	C	C	C	A	C	C	C	C	A	C	C	A	C	C	C	C	C	C	C	C
AX-94880114	G	G	G	G	G	G	G	G	G	G	A	G	G	G	G	G	G	G	G	G	G	G	G	G	G	G	G	G	A	G	G	G	G	G	G	G	G	G	G	G	G	G	G	A	G	G	G	G	G
AX-94880704	C	C	C	C	C	C	C	C	C	C	C	C	C	C	C	C	C	C	C	C	C	C	C	C	T	C	C	C	C	C	C	C	C	C	C	C	C	C	C	T	C	T	C	C	C	C	C	C	C
AX-94880896	A	A	A	A	A	A	A	G	A	A	A	A	A	A	A	A	G	A	A	A	G	G	A	G	G	G	A	A	A	A	A	A	A	A	A	A	G	A	A	G	A	G	A	G	A	A	A	A	A
AX-94881152	T	T	T	T	T	T	T	T	T	T	T	T	T	T	T	T	T	T	T	T	T	T	T	T	T	T	T	T	T	T	T	T	T	T	T	T	T	T	T	T	T	T	T	T	T	T	T	T	T
AX-94881157	C	C	C	C	C	C	C	C	C	C	C	C	C	C	C	C	C	C	C	C	C	C	C	C	C	C	C	C	C	C	C	C	C	C	C	C	C	C	C	C	C	C	C	C	C	C	C	C	C
AX-94881375	C	C	A	C	C	C	C	A	C	C	C	A	C	C	A	C	A	C	C	C	A	A	C	C	C	A	A	A	C	C	A	C	C	C	C	C	A	A	A	C	A	A	A	C	A	C	C	C	C
AX-94881376	C	C	C	C	C	C	C	A	C	C	C	C	C	C	C	C	C	C	C	C	C	C	C	C	C	C	C	C	C	C	C	C	C	C	A	C	C	C	C	C	C	C	C	A	C	C	C	C	C
AX-94881522	C	T	C	C	C	C	C	T	C	C	T	C	C	C	C	C	C	C	C	C	C	C	C	C	T	C	C	C	T	C	C	C	C	T	C	T	C	T	C	C	C	C	C	T	C	C	C	C	T
AX-94881791	A	A	A	A	A	A	A	A	A	A	A	G	A	A	A	A	A	A	A	A	A	A	A	A	A	A	A	A	A	A	A	A	A	A	A	A	A	A	A	A	A	G	A	G	A	A	A	A	A
AX-94883448	C	C	C	C	T	T	T	C	T	T	C	C	T	T	C	T	T	T	C	T	C	C	C	C	C	C	C	C	C	C	C	T	C	C	C	C	C	C	C	T	C	C	C	T	C	C	C	C	T
AX-94883882	C	C	C	C	C	C	C	C	C	C	C	C	C	C	C	C	C	C	C	C	C	C	C	C	C	C	C	C	C	C	C	C	C	C	C	C	C	C	C	C	C	C	C	C	C	C	C	C	C
AX-94884342	C	C	T	C	C	C	C	C	C	C	C	T	C	C	T	C	C	C	T	C	T	T	T	T	C	C	C	C	T	T	C	T	T	T	C	T	T	T	T	C	T	T	T	T	T	T	T	T	T
AX-94884533	C	C	T	C	C	C	C	T	C	C	C	T	C	C	C	C	C	C	C	C	C	C	T	C	C	C	C	C	C	C	C	C	T	T	C	T	C	T	C	C	C	T	C	T	C	C	C	C	C
AX-94884567	G	G	G	A	G	G	G	G	G	G	G	A	G	G	A	G	G	G	G	G	A	A	G	G	G	G	A	G	A	G	G	A	A	A	A	G	A	A	G	G	G	G	A	A	A	G	G	A	A
AX-94884814	G	G	G	G	G	G	G	G	G	G	G	G	G	G	G	G	G	G	G	G	G	G	G	G	G	G	G	G	G	G	G	G	G	G	G	G	G	G	G	A	G	G	G	A	G	G	G	G	G
AX-94885543	C	C	C	C	C	C	C	C	C	C	C	C	C	C	C	C	C	C	C	C	C	C	C	C	C	C	C	C	C	C	C	C	C	C	C	C	C	C	C	C	C	C	C	C	C	C	C	C	C
AX-94886098	C	C	C	C	T	T	T	C	T	T	C	C	T	T	C	T	T	T	C	T	C	C	C	C	T	T	C	T	C	T	C	C	C	C	T	C	C	C	C	T	C	C	C	T	C	C	C	C	C
AX-94886482	A	A	A	A	A	A	A	A	A	A	A	A	A	A	A	A	A	A	A	A	A	A	A	A	A	A	A	G	G	A	A	G	A	A	A	A	A	A	A	A	A	G	A	A	A	A	A	A	A
AX-94886530	A	G	A	A	A	A	A	G	A	A	A	A	A	A	A	A	A	A	A	A	G	G	A	G	G	G	G	G	G	A	G	G	A	G	A	A	A	A	A	G	G	N	A	G	A	G	G	A	A
AX-94886614	G	G	G	G	G	G	G	G	G	G	G	G	G	G	G	G	G	G	A	G	G	G	G	G	G	G	G	G	G	G	A	A	G	G	G	G	A	G	G	G	G	G	G	G	G	G	G	G	A
AX-94886765	C	T	C	C	T	T	C	C	T	C	C	C	T	T	T	T	T	C	C	T	C	C	C	C	C	C	C	C	C	C	T	C	C	C	C	C	C	T	T	T	C	T	C	C	C	C	C	C	T
AX-94887137	C	C	C	A	C	C	C	C	C	C	C	A	C	C	C	C	C	C	C	C	C	C	C	C	C	C	A	C	C	C	C	C	A	C	C	C	C	C	C	C	C	C	C	C	A	C	C	C	A
AX-94887689	T	T	T	T	T	T	T	T	T	T	T	T	T	T	T	T	T	T	T	T	T	T	T	T	T	T	T	T	T	T	T	T	T	T	T	T	T	T	T	T	T	T	T	T	T	T	T	T	T
AX-94888009	A	A	A	A	A	A	A	A	A	A	A	A	A	A	A	A	A	A	A	A	A	A	A	A	A	A	A	A	A	A	A	A	A	A	A	A	A	A	A	A	A	A	A	A	A	A	A	A	A
AX-94889521	G	C	C	G	G	G	G	G	G	G	C	G	G	G	C	G	G	G	G	G	G	G	C	C	C	G	G	G	C	G	G	G	G	G	G	C	C	C	G	G	C	C	G	C	C	C	C	C	C
AX-94889598	C	C	C	C	C	C	C	C	C	C	C	C	C	C	C	C	C	C	C	C	C	C	C	C	C	C	C	C	C	C	C	C	C	C	C	C	C	C	C	C	C	C	C	C	C	C	C	C	C
AX-94889805	C	C	C	T	T	T	T	C	T	T	T	C	T	T	C	T	T	T	C	T	T	T	C	C	C	C	C	C	C	C	C	T	C	C	T	C	C	C	T	C	C	C	C	C	T	C	C	C	C
AX-94890326	G	G	G	G	G	G	G	G	G	G	G	G	G	G	G	G	G	G	G	G	G	G	G	G	G	G	G	G	G	G	G	G	G	G	G	G	G	G	G	G	G	G	G	G	G	G	G	G	G
AX-94890360	G	G	G	G	G	G	G	G	G	G	G	G	G	G	G	G	G	G	G	G	G	G	G	G	G	G	G	G	G	G	G	G	G	G	G	G	G	G	G	G	G	G	G	G	G	G	G	G	G
AX-94890379	G	T	T	T	T	T	T	T	T	T	T	T	T	T	T	T	T	T	T	T	G	G	T	T	T	T	T	T	T	T	T	G	T	T	T	T	T	T	T	G	T	T	G	T	G	T	T	T	T
AX-94890972	T	T	T	T	T	T	T	T	T	T	G	T	T	T	G	T	T	T	G	T	T	T	G	G	G	T	G	G	G	T	T	T	T	T	T	T	G	T	T	T	G	G	T	G	T	G	G	T	G
AX-94891105	A	A	A	A	A	A	A	A	A	A	A	A	A	A	A	A	A	A	A	A	A	A	A	A	A	A	A	A	A	A	A	A	A	A	A	A	A	A	A	A	A	A	A	G	A	A	A	A	A
AX-94891287	C	C	C	C	C	C	C	C	C	C	C	C	C	C	C	C	C	C	C	C	C	C	C	C	C	C	C	C	C	C	C	C	C	C	C	C	C	C	C	C	C	C	C	C	C	C	C	C	C
AX-94891650	T	T	T	T	T	T	T	T	T	T	T	T	T	T	T	T	T	T	T	T	T	T	T	T	T	T	T	T	T	T	T	T	T	T	T	T	T	T	T	T	T	T	T	T	T	T	T	T	T
AX-94891670	G	A	A	G	G	G	G	G	G	G	A	A	G	G	A	G	G	G	A	G	G	G	A	A	G	A	A	G	G	G	A	G	G	G	G	A	G	A	A	A	G	A	A	G	A	A	A	G	A
AX-94891726	A	A	A	A	A	A	A	A	A	A	A	A	A	A	A	A	A	A	A	A	G	G	A	A	A	A	A	A	A	A	A	A	A	A	A	A	A	A	A	A	A	A	A	A	A	A	A	A	A
AX-94892080	G	G	G	G	G	G	G	G	G	G	G	G	G	G	G	G	G	G	G	G	G	G	G	G	G	G	G	G	G	G	G	G	G	G	G	G	G	G	G	G	G	G	G	G	G	G	G	G	G
AX-94892126	G	T	G	G	G	G	G	G	G	G	G	G	G	G	G	G	G	G	G	G	G	G	G	T	G	G	T	G	T	G	T	G	T	G	G	G	G	T	G	T	T	G	G	G	G	T	T	T	G
AX-94892363	C	C	G	C	C	C	C	C	C	C	C	G	C	C	G	C	C	C	C	C	C	C	C	C	C	C	C	C	C	C	C	C	G	N	C	G	C	G	C	C	C	G	C	G	G	G	G	C	C
AX-94892480	A	A	G	A	A	A	A	G	A	A	G	A	A	A	A	A	A	A	G	A	G	G	G	G	G	A	G	G	G	A	G	G	G	A	A	G	G	G	A	G	G	A	G	G	G	G	G	G	G
AX-94892575	A	A	G	A	A	A	A	G	G	A	G	G	A	A	G	G	G	A	A	A	A	A	A	G	A	A	A	A	G	A	G	A	G	G	A	A	G	G	G	A	A	A	A	A	A	G	G	A	A
AX-94892620	C	C	C	C	C	C	C	T	C	C	C	C	C	C	C	C	C	C	C	C	T	T	C	T	C	C	C	C	C	C	C	C	T	C	C	C	T	C	C	C	C	T	T	C	C	C	C	C	C
[truncated: 13,810 more rows]
[truncated: 217 more columns]
