# Supplementary material for: Exploring the legacy of Central European historical winter wheat landraces
Source: Sci Rep. 2021 Dec 13;11:23915. doi: 10.1038/s41598-021-03261-4 (PMC8668957; doi:10.1038/s41598-021-03261-4)
Supplement: Supplementary file 5 — Supplementary Table S2. [file 41598_2021_3261_MOESM5_ESM.xlsx]

## Sheet: Sheet1
Supplementary Table S2 – Distribution summary of SNP markers and haplotype blocks in the analyzed winter wheat collection.
			Haplotype Blocks
Chromosome	No. of SNPs	SNP Position Range (bp)	Total	No. Of SNPs
1A	1006	592376421	145	402
1B	1035	687796756	127	407
1D	393	495041409	41	140
2A	1117	780459007	140	407
2B	1250	799938411	168	504
2D	435	649354090	37	121
3A	893	750296591	118	366
3B	1071	828949472	136	419
3D	261	613593954	15	62
4A	617	742625161	66	189
4B	472	672714908	65	185
4D	110	508405412	5	24
5A	1048	708432020	129	415
5B	1100	712886074	178	585
5D	286	564860849	23	109
6A	1052	617402352	148	513
6B	930	720821786	129	402
6D	273	472003360	32	111
7A	1156	736157140	151	478
7B	883	750490861	114	353
7D	287	636388769	17	56
Mean	746.429	NA	94.4762	297.524
Total	15675	NA	1984	6248
