# Supplementary material for: Exploring the legacy of Central European historical winter wheat landraces
Source: Sci Rep. 2021 Dec 13;11:23915. doi: 10.1038/s41598-021-03261-4 (PMC8668957; doi:10.1038/s41598-021-03261-4)
Supplement: Supplementary file 6 — Supplementary Table S3. [file 41598_2021_3261_MOESM6_ESM.xlsx]

## Sheet: Novel Polymorphisms in Landrace
Supplementary Table S3 – Novel polymorphism detected in Central European wheat landraces
Number on SNP Chip	SNP ID	Chromosome	Chromosome Position (bp) IWGSC 1.0	Landraces	Frequency (%)		Novel Polymorphisms: Modern cultivars - Landraces
84	Kukri_c49015_1606	1A	443207546	RMF186, RMF26, RMF31, RMF85	2		The International Wheat Genome Sequencing Consortium (IWGSC). Shifting the limits in wheat research and breeding using a fully annotated reference genome. Science 361, eaar7191. (2018)
51	CAP8_rep_c7343_88	1A	508929579	RMF100, RMF112, RMF128, RMF13, RMF14, RMF15, RMF163, RMF172, RMF179, RMF190, RMF193, RMF195, RMF197, RMF199, RMF26, RMF34, RMF36, RMF37, RMF4, RMF5, RMF51, RMF70, RMF85, RMF87	12
30	BobWhite_c441_976	1B	457862921	RMF186, RMF26, RMF31, RMF85	2
40	BS00065533_51	1B	463543518	RMF122, RMF178, RMF86, RMF88	2
132	Tdurum_contig8580_586	1B	649053090	RMF128, RMF171, RMF26, RMF51, RMF68, RMF85	3
44	BS00081396_51	1B	555933443	RMF100, RMF112, RMF128, RMF13, RMF14, RMF15, RMF163, RMF172, RMF179, RMF190, RMF193, RMF195, RMF197, RMF199, RMF26, RMF34, RMF36, RMF37, RMF4, RMF5, RMF51, RMF70, RMF85, RMF87	12
25	AX-95257246	1B	676006390	RMF85	0.5
118	TA003421-0429	1B	96592902	RMF100, RMF112, RMF12, RMF124, RMF129, RMF136, RMF143, RMF147, RMF155, RMF156, RMF169, RMF170, RMF176, RMF181, RMF187, RMF190, RMF193, RMF20, RMF32, RMF33, RMF4, RMF5, RMF51, RMF63, RMF67, RMF7, RMF73, RMF76, RMF8, RMF83, RMF86, RMF87, RMF88	16.5
8	AX-94664720	1B	668056534	RMF109, RMF114, RMF122, RMF124, RMF14, RMF143, RMF149, RMF15, RMF151, RMF16, RMF17, RMF178, RMF181, RMF183, RMF191, RMF193, RMF2, RMF24, RMF28, RMF32, RMF38, RMF58, RMF7, RMF74	21.1
35	BS00023941_51	1B	613421853	RMF13, RMF148, RMF161, RMF165, RMF173, RMF185, RMF72, RMF78, RMF9	4.5
45	BS00089790_51	1B	638932014	RMF112, RMF123, RMF136, RMF156, RMF189, RMF27, RMF55, RMF66, RMF76	4.5
12	AX-94726528	1B	111369880	RMF136, RMF148, RMF156, RMF169, RMF170, RMF181, RMF33, RMF51, RMF76, RMF77, RMF78, RMF8, RMF83	6.5
55	Ex_c4436_1947	1B	668124309	RMF114, RMF122, RMF124, RMF135, RMF143, RMF149, RMF151, RMF178, RMF181, RMF191, RMF24, RMF58, RMF7, RMF74	7.1
104	RAC875_c51493_471	1D	476582020	RMF71, RMF85	1
82	Kukri_c38105_452	1D	343889090	RMF186, RMF26, RMF31, RMF85	2
20	AX-94944352	1D	403728687	RMF85	0.5
70	GENE-1028_694	2A	159876226	RMF101, RMF102, RMF103, RMF104, RMF106, RMF107, RMF110, RMF111, RMF113, RMF115, RMF117, RMF128, RMF130, RMF135, RMF137, RMF181, RMF184, RMF200, RMF43, RMF46, RMF47, RMF48, RMF49, RMF53, RMF60, RMF74, RMF90, RMF92, RMF93, RMF94, RMF96, RMF99	16
3	AX-94481552	2A	41241083	RMF10, RMF109, RMF116, RMF123, RMF124, RMF13, RMF131, RMF136, RMF138, RMF142, RMF143, RMF146, RMF152, RMF156, RMF16, RMF161, RMF162, RMF165, RMF173, RMF176, RMF18, RMF188, RMF19, RMF194, RMF199, RMF21, RMF32, RMF35, RMF6, RMF65, RMF67, RMF76, RMF8, RMF86, RMF88, RMF91	18
22	AX-95099447	2A	158454918	RMF181	0.5
107	RAC875_c63883_76	2A	13814285	RMF129, RMF153, RMF162	1.5
28	BobWhite_c35700_56	2A	104028308	RMF101, RMF102, RMF103, RMF104, RMF106, RMF107, RMF110, RMF111, RMF113, RMF114, RMF115, RMF117, RMF124, RMF128, RMF130, RMF135, RMF137, RMF181, RMF184, RMF200, RMF43, RMF46, RMF48, RMF49, RMF53, RMF58, RMF60, RMF74, RMF85, RMF90, RMF92, RMF93, RMF94, RMF96, RMF99	17.5
64	Excalibur_c43822_370	2A	704691840	RMF109, RMF125, RMF136, RMF138, RMF142, RMF166, RMF168, RMF177, RMF178, RMF57, RMF67, RMF76, RMF81	6.5
57	Excalibur_c13046_700	2B	742466738	RMF149, RMF191	1
48	CAP12_c1817_77	2B	767018309	RMF135, RMF35	1
61	Excalibur_c26527_82	2B	777143635	RMF10, RMF105, RMF152, RMF177, RMF18, RMF180, RMF189, RMF19, RMF66, RMF67, RMF79, RMF81	6
15	AX-94771829	2B	315990324	RMF181	0.5
95	Ra_c13298_783	2B	732344480	RMF149	0.5
67	Excalibur_c7051_1115	2B	767017360	RMF135	0.5
87	Kukri_c657_1139	2B	773142111	RMF31	0.5
115	RAC875_rep_c106596_127	2B	26753014	RMF121, RMF71, RMF84	1.5
86	Kukri_c6343_1453	2B	42147568	RMF121, RMF139, RMF153	1.5
153	BobWhite_rep_c50458_213	2B	641943086	RMF116, RMF12, RMF121, RMF129, RMF136, RMF143, RMF152, RMF156, RMF162, RMF168, RMF172, RMF177, RMF180, RMF181, RMF187, RMF189, RMF29, RMF35, RMF41, RMF55, RMF64, RMF67, RMF69, RMF70, RMF75, RMF76, RMF77, RMF79, RMF85, RMF9, RMF95	11.6
101	RAC875_c25271_138	2B	762518995	RMF133, RMF138, RMF149, RMF153, RMF158, RMF166, RMF180, RMF182, RMF191, RMF196, RMF197, RMF28, RMF31, RMF61, RMF79	7.7
2	AX-94444526	2D	30405070	RMF109, RMF11, RMF112, RMF12, RMF127, RMF128, RMF129, RMF132, RMF133, RMF137, RMF147, RMF151, RMF154, RMF157, RMF159, RMF170, RMF178, RMF181, RMF188, RMF189, RMF194, RMF196, RMF2, RMF20, RMF23, RMF26, RMF3, RMF30, RMF39, RMF40, RMF42, RMF44, RMF5, RMF61, RMF64, RMF66, RMF80, RMF81, RMF85, RMF89	20
34	BS00022917_51	2D	109702608	RMF58	0.5
4	AX-94483043	2D	622925945	RMF71	0.5
53	D_contig36004_217	2D	634869944	RMF121, RMF131, RMF155, RMF180, RMF6, RMF63, RMF68, RMF79, RMF91	4.5
24	AX-95206161	2D	60611948	RMF112, RMF143, RMF152, RMF156, RMF164, RMF17, RMF178, RMF189, RMF32, RMF4, RMF68	5.6
65	Excalibur_c4631_1608	3A	414814916	RMF176, RMF190, RMF196, RMF198, RMF71, RMF80	3
111	RAC875_c75448_80	3A	600928522	RMF125, RMF152, RMF162, RMF181, RMF33, RMF5	3
1	AX-94413327	3A	33200998	RMF51	0.5
154	BS00021976_51	3A	168837301	RMF1, RMF101, RMF102, RMF103, RMF104, RMF106, RMF107, RMF110, RMF111, RMF113, RMF115, RMF117, RMF118, RMF119, RMF122, RMF135, RMF150, RMF165, RMF178, RMF184, RMF185, RMF192, RMF195, RMF200, RMF24, RMF30, RMF31, RMF39, RMF40, RMF42, RMF43, RMF44, RMF46, RMF48, RMF49, RMF53, RMF60, RMF72, RMF84, RMF89, RMF90, RMF92, RMF93, RMF94, RMF96, RMF99	17.3
151	AX-94793041	3A	108730615	RMF1, RMF101, RMF102, RMF103, RMF104, RMF106, RMF107, RMF110, RMF111, RMF113, RMF115, RMF117, RMF118, RMF119, RMF122, RMF135, RMF150, RMF165, RMF178, RMF184, RMF185, RMF192, RMF195, RMF200, RMF24, RMF30, RMF31, RMF39, RMF40, RMF42, RMF43, RMF44, RMF46, RMF48, RMF49, RMF53, RMF60, RMF72, RMF83, RMF84, RMF89, RMF90, RMF92, RMF93, RMF94, RMF96, RMF99	17.7
33	BS00021976_51	3A	168837301	RMF1, RMF101, RMF102, RMF103, RMF104, RMF106, RMF107, RMF110, RMF111, RMF113, RMF115, RMF117, RMF118, RMF119, RMF122, RMF135, RMF150, RMF165, RMF178, RMF184, RMF185, RMF192, RMF195, RMF200, RMF24, RMF30, RMF31, RMF39, RMF40, RMF42, RMF43, RMF44, RMF46, RMF48, RMF49, RMF53, RMF60, RMF72, RMF84, RMF89, RMF90, RMF92, RMF93, RMF94, RMF96, RMF99	23.1
128	Tdurum_contig47776_377	3B	772664111	RMF162, RMF165, RMF31, RMF71	2
10	AX-94718318	3B	640074911	RMF137, RMF159, RMF196, RMF197, RMF35, RMF80	3
149	AX-94558225	3B	41142889	RMF83	0.4
13	AX-94762093	3B	187822223	RMF150	0.5
117	RAC875_rep_c86950_103	3B	63411483	RMF139, RMF182, RMF27	1.5
9	AX-94681719	3B	431042883	RMF198, RMF27, RMF71	1.5
93	Kukri_rep_c71747_150	3B	826083998	RMF116, RMF12, RMF121, RMF129, RMF136, RMF143, RMF152, RMF156, RMF162, RMF168, RMF172, RMF177, RMF180, RMF181, RMF187, RMF189, RMF29, RMF35, RMF41, RMF55, RMF64, RMF67, RMF69, RMF70, RMF75, RMF76, RMF77, RMF79, RMF85, RMF9, RMF95	15.5
32	BobWhite_rep_c50492_500	3B	826726019	RMF116, RMF12, RMF121, RMF129, RMF136, RMF143, RMF152, RMF156, RMF162, RMF168, RMF172, RMF177, RMF180, RMF181, RMF187, RMF189, RMF29, RMF35, RMF41, RMF55, RMF64, RMF67, RMF69, RMF70, RMF75, RMF76, RMF77, RMF79, RMF85, RMF9, RMF95	15.5
113	RAC875_c8459_1291	3B	12288934	RMF1, RMF101, RMF104, RMF106, RMF107, RMF115, RMF12, RMF122, RMF134, RMF160, RMF161, RMF162, RMF178, RMF179, RMF183, RMF199, RMF24, RMF30, RMF34, RMF36, RMF37, RMF40, RMF42, RMF43, RMF44, RMF46, RMF53, RMF59, RMF73, RMF89, RMF90, RMF94, RMF99	16.7
49	CAP7_c3916_256	3B	206193237	RMF132, RMF150, RMF172, RMF186, RMF198, RMF41, RMF70, RMF75, RMF77, RMF85, RMF95	5.5
146	wsnp_RFL_Contig3845_4190041	3D	28734406	RMF83	0.5
106	RAC875_c61934_406	3D	604354702	RMF169, RMF174, RMF189	1.5
26	BobWhite_c22176_230	4A	683876727	RMF149, RMF191	1
80	Kukri_c20012_1425	4A	628329089	RMF1, RMF102, RMF103, RMF106, RMF110, RMF111, RMF113, RMF117, RMF124, RMF135, RMF165, RMF181, RMF182, RMF184, RMF185, RMF192, RMF200, RMF27, RMF39, RMF43, RMF44, RMF48, RMF49, RMF53, RMF60, RMF62, RMF72, RMF92, RMF93, RMF96	15
17	AX-94795356	4A	589591254	RMF11, RMF150, RMF157, RMF16, RMF166, RMF2	3.0
18	AX-94860543	4A	593336994	RMF10, RMF124, RMF71, RMF77, RMF83, RMF84	3.0
11	AX-94719079	4B	468667770	RMF118, RMF119, RMF13, RMF135, RMF198, RMF58	3
150	AX-94712944	4B	108353981	RMF84	0.5
7	AX-94648501	4B	583472746	RMF174	0.5
130	Tdurum_contig63537_2050	4B	34721713	RMF179, RMF199, RMF34	1.5
119	Tdurum_contig100003_292	4B	32807066	RMF17, RMF179, RMF199, RMF34, RMF36, RMF37, RMF67	3.5
133	Tdurum_contig94674_195	4B	33065780	RMF17, RMF179, RMF199, RMF34, RMF36, RMF37, RMF67	3.5
125	Tdurum_contig42528_884	4B	33349922	RMF17, RMF179, RMF199, RMF34, RMF36, RMF37, RMF67	3.5
124	Tdurum_contig42528_1416	4B	33350454	RMF17, RMF179, RMF199, RMF34, RMF36, RMF37, RMF67	3.5
123	Tdurum_contig31181_419	4B	34275808	RMF17, RMF179, RMF199, RMF34, RMF36, RMF37, RMF67	3.5
5	AX-94485944	5A	463603807	RMF147, RMF20	1
138	wsnp_Ex_c7487_12808011	5A	536677294	RMF182, RMF31	1
50	CAP7_c4800_276	5A	564497856	RMF124, RMF83	1
6	AX-94636029	5A	596447323	RMF153, RMF85	1
31	BobWhite_c9931_915	5A	466613795	RMF100, RMF130, RMF162, RMF198, RMF8, RMF84	3
99	RAC875_c11404_610	5A	583561409	RMF164, RMF180, RMF182, RMF198, RMF31, RMF71, RMF79, RMF84	4
96	Ra_c14657_678	5A	584057198	RMF164, RMF180, RMF182, RMF198, RMF31, RMF71, RMF79, RMF84	4
46	BS00091080_51	5A	691828137	RMF1, RMF100, RMF101, RMF102, RMF103, RMF104, RMF106, RMF107, RMF110, RMF111, RMF113, RMF114, RMF115, RMF117, RMF118, RMF119, RMF122, RMF126, RMF133, RMF134, RMF142, RMF144, RMF147, RMF151, RMF157, RMF16, RMF160, RMF161, RMF165, RMF167, RMF169, RMF17, RMF180, RMF184, RMF185, RMF187, RMF190, RMF191, RMF192, RMF193, RMF195, RMF2, RMF20, RMF200, RMF22, RMF24, RMF25, RMF28, RMF30, RMF39, RMF40, RMF42…	41
140	wsnp_Ex_rep_c66689_65010988	5A	585609287	RMF85	0.5
63	Excalibur_c30482_898	5A	586596619	RMF85	0.5
136	wsnp_BF293620A_Ta_2_3	5A	588555555	RMF85	0.5
139	wsnp_Ex_c8543_14357385	5A	595373043	RMF85	0.5
92	Kukri_rep_c70839_205	5A	563843142	RMF124, RMF156, RMF83	1.5
109	RAC875_c64253_666	5A	564175921	RMF124, RMF156, RMF83	1.5
108	RAC875_c64253_435	5A	564176455	RMF124, RMF156, RMF83	1.5
148	AX-94407139	5A	549188646	RMF118, RMF119, RMF137, RMF159, RMF35, RMF58	2.3
91	Kukri_rep_c102472_75	5A	591156011	RMF133, RMF137, RMF159, RMF196, RMF71, RMF80, RMF83	3.5
14	AX-94765876	5A	374627777	RMF112, RMF123, RMF136, RMF156, RMF189, RMF27, RMF55, RMF66, RMF76	4.5
143	wsnp_Ku_c2568_4890994	5B	612675751	RMF123, RMF136, RMF156, RMF17, RMF173, RMF186, RMF189, RMF4, RMF5, RMF50, RMF58, RMF76	6
16	AX-94773509	5B	590076347	RMF195	0.5
135	TG0148	5D	467183465	RMF186	0.5
21	AX-94951008	5D	543777256	RMF158	0.5
66	Excalibur_c53799_458	5D	501824062	RMF1, RMF101, RMF102, RMF103, RMF104, RMF106, RMF107, RMF109, RMF110, RMF111, RMF113, RMF114, RMF115, RMF117, RMF12, RMF122, RMF126, RMF13, RMF130, RMF134, RMF143, RMF151, RMF158, RMF160, RMF161, RMF162, RMF163, RMF17, RMF178, RMF179, RMF18, RMF184, RMF19, RMF192, RMF199, RMF200, RMF24, RMF3, RMF30, RMF34, RMF36, RMF37, RMF39, RMF4, RMF40, RMF42, RMF43, RMF44, RMF48, RMF49, RMF53, RMF59, RMF60, R…	33.2
145	wsnp_RFL_Contig2606_2264492	5D	29165909	RMF129, RMF136, RMF14, RMF15, RMF168, RMF171, RMF177, RMF179, RMF198, RMF199, RMF3, RMF34, RMF36, RMF37, RMF55, RMF67, RMF76, RMF77, RMF81	9.5
122	Tdurum_contig27888_760	6A	585432244	RMF10, RMF174, RMF181, RMF83	2
131	Tdurum_contig70820_833	6A	61387542	RMF129, RMF132, RMF16, RMF164, RMF198, RMF58	3
147	AX-94406003	6A	185232800	RMF139, RMF171, RMF174, RMF190	1.5
89	Kukri_c90942_274	6A	613770146	RMF26, RMF67, RMF87	1.5
42	BS00068106_51	6A	61734386	RMF129, RMF132, RMF135, RMF16, RMF164, RMF198, RMF58	3.5
78	Kukri_c15950_244	6A	79975951	RMF147, RMF150, RMF166, RMF175, RMF191, RMF21, RMF51	3.5
110	RAC875_c68525_284	6B	657946549	RMF123, RMF127, RMF144, RMF154, RMF166, RMF174, RMF177, RMF2, RMF73, RMF9	5
114	RAC875_rep_c105906_124	6B	20686849	RMF31	0.5
129	Tdurum_contig52364_941	6B	17418579	RMF116, RMF121, RMF187, RMF31, RMF68	2.5
29	BobWhite_c43135_430	6B	6628806	RMF1, RMF101, RMF102, RMF103, RMF104, RMF106, RMF107, RMF110, RMF111, RMF113, RMF114, RMF115, RMF117, RMF122, RMF124, RMF126, RMF130, RMF135, RMF138, RMF164, RMF165, RMF167, RMF170, RMF183, RMF184, RMF185, RMF192, RMF195, RMF200, RMF22, RMF24, RMF28, RMF30, RMF39, RMF40, RMF42, RMF43, RMF44, RMF46, RMF48, RMF49, RMF50, RMF53, RMF57, RMF60, RMF62, RMF72, RMF74, RMF82, RMF85, RMF89, RMF90, RMF92, R…	28.5
105	RAC875_c5413_1431	6B	710007189	RMF12, RMF164, RMF172, RMF32, RMF67, RMF68, RMF97	3.5
137	wsnp_Ex_c1143_2195442	6B	8408339	RMF1, RMF101, RMF102, RMF103, RMF104, RMF105, RMF106, RMF107, RMF110, RMF111, RMF113, RMF114, RMF115, RMF117, RMF122, RMF124, RMF126, RMF130, RMF134, RMF135, RMF144, RMF147, RMF15, RMF160, RMF161, RMF165, RMF167, RMF170, RMF183, RMF184, RMF185, RMF191, RMF192, RMF195, RMF200, RMF22, RMF24, RMF30, RMF39, RMF40, RMF42, RMF43, RMF44, RMF46, RMF48, RMF49, RMF50, RMF53, RMF57, RMF59, RMF60, RMF62, RMF…	32.5
134	Tdurum_contig98106_715	6B	135115525	RMF125, RMF142, RMF152, RMF153, RMF171, RMF31, RMF32, RMF6, RMF7	4.5
90	Kukri_c99396_111	7A	6536238	RMF180, RMF79	1
103	RAC875_c4965_264	7A	6537091	RMF180, RMF79	1
120	Tdurum_contig17050_547	7A	30140501	RMF149, RMF166	1
112	RAC875_c7988_1588	7A	97575153	RMF31, RMF83	1
36	BS00034689_51	7A	99798822	RMF31, RMF83	1
77	Kukri_c15594_386	7A	100763235	RMF31, RMF83	1
141	wsnp_JG_c227_167774	7A	102042098	RMF31, RMF83	1
37	BS00040600_51	7A	102058823	RMF31, RMF83	1
38	BS00040601_51	7A	102058830	RMF31, RMF83	1
54	Ex_c1421_1813	7A	6538982	RMF138, RMF180, RMF62, RMF79	2
71	IAAV2769	7A	7595188	RMF148, RMF163, RMF77, RMF78	2
144	wsnp_Ku_c4591_8286583	7A	573432282	RMF148, RMF181, RMF182, RMF78	2
94	Kukri_rep_c72901_271	7A	701718635	RMF131, RMF14, RMF174, RMF91	2
59	Excalibur_c1952_175	7A	6314278	RMF148, RMF163, RMF182, RMF26, RMF32, RMF78	3
60	Excalibur_c22708_625	7A	8802785	RMF124, RMF146, RMF180, RMF191, RMF198, RMF2, RMF27, RMF66, RMF73, RMF79, RMF8, RMF83	6
58	Excalibur_c17447_635	7A	534538	RMF105, RMF133, RMF137, RMF138, RMF143, RMF150, RMF158, RMF159, RMF163, RMF166, RMF180, RMF185, RMF186, RMF191, RMF28, RMF35, RMF58, RMF6, RMF62, RMF72, RMF79, RMF80	11
102	RAC875_c25517_1067	7A	8255402	RMF191	0.5
100	RAC875_c22233_83	7A	11100383	RMF191	0.5
41	BS00067904_51	7A	24959431	RMF31	0.5
75	Ku_c5789_1180	7A	696809364	RMF174	0.5
73	IACX9439	7A	6314818	RMF148, RMF163, RMF78	1.5
69	Excalibur_rep_c96414_414	7A	6315380	RMF148, RMF163, RMF78	1.5
23	AX-95197108	7A	90622871	RMF147, RMF191, RMF20	1.5
43	BS00073125_51	7A	376617962	RMF148, RMF182, RMF78	1.5
19	AX-94920350	7A	707806684	RMF158, RMF163, RMF186, RMF196, RMF61	2.5
88	Kukri_c855_908	7A	708140598	RMF158, RMF163, RMF164, RMF186, RMF61	2.5
79	Kukri_c18677_823	7A	12911324	RMF177, RMF182, RMF198, RMF51, RMF81, RMF9	3.1
27	BobWhite_c23146_84	7A	448098072	RMF11, RMF124, RMF148, RMF149, RMF152, RMF158, RMF172, RMF182, RMF197, RMF31, RMF61, RMF78, RMF83	6.5
97	Ra_c35421_250	7B	704270130	RMF174, RMF8	1
127	Tdurum_contig43995_611	7B	658219854	RMF149, RMF166, RMF174, RMF191	2
39	BS00044443_51	7B	498149745	RMF129, RMF190, RMF29, RMF67, RMF77, RMF84	3
68	Excalibur_rep_c102136_270	7B	498519668	RMF129, RMF190, RMF29, RMF67, RMF77, RMF84	3
98	Ra_c56305_1946	7B	159142304	RMF87	0.5
121	Tdurum_contig17697_675	7B	699147880	RMF174	0.5
85	Kukri_c55731_81	7B	700403731	RMF174	0.5
47	BS00108264_51	7B	701212553	RMF174	0.5
72	IAAV6137	7B	703246227	RMF174, RMF21, RMF8	1.5
74	Ku_c101907_449	7B	703246297	RMF174, RMF21, RMF8	1.5
116	RAC875_rep_c111788_253	7B	716961781	RMF132, RMF162, RMF87	1.5
126	Tdurum_contig43995_370	7B	658219613	RMF149, RMF166, RMF174, RMF182, RMF191	2.5
81	Kukri_c31628_571	7B	658219750	RMF149, RMF166, RMF174, RMF182, RMF191	2.5
142	wsnp_Ku_c21752_31528824	7B	487804745	RMF105, RMF11, RMF164, RMF174, RMF31, RMF68, RMF87	3.5
83	Kukri_c39759_102	7B	538225546	RMF123, RMF136, RMF156, RMF164, RMF17, RMF186, RMF189, RMF4, RMF5, RMF50, RMF58, RMF68, RMF76	6.5
52	D_contig08599_465	7D	1979071	RMF116	0.5
62	Excalibur_c27950_459	7D	53989587	RMF168	0.5
56	Excalibur_c11615_244	7D	206433018	RMF182	0.5
76	Ku_c6550_1698	7D	607954187	RMF174	0.5
152	AX-95229555	7D	17831908	RMF166, RMF85	0.8

## Sheet: Novel Polymorphisms Western
Number	SNP ID	Chromosome Position (bp) IWGSC 1.0	Landraces	Frequency (%)		Novel Polymorphisms: Western modern cultivars - Landraces
757	TG0003	4203617	RMF1, RMF102, RMF103, RMF110, RMF111, RMF114, RMF117, RMF12, RMF123, RMF124, RMF125, RMF126, RMF127, RMF130, RMF140, RMF141, RMF145, RMF146, RMF149, RMF150, RMF152, RMF154, RMF156, RMF157, RMF158, RMF159, RMF164, RMF165, RMF168, RMF173, RMF180, RMF182, RMF184, RMF189, RMF195, RMF200, RMF27, RMF30, RMF32, RMF35, RMF39, RMF40, RMF42, RMF44, RMF48, RMF50, RMF51, RMF66, RMF67, RMF74, RMF79, RMF8, RMF…	27.6%
526	Kukri_c8390_1515	6324208	RMF12, RMF136, RMF149, RMF170, RMF180, RMF57, RMF76, RMF79, RMF87	4.1%
486	Kukri_c2332_1093	7660089	RMF123, RMF66, RMF97	1.4%
496	Kukri_c37212_1286	8242675	RMF10, RMF101, RMF104, RMF107, RMF109, RMF115, RMF123, RMF14, RMF140, RMF141, RMF145, RMF148, RMF15, RMF163, RMF17, RMF178, RMF179, RMF190, RMF197, RMF199, RMF34, RMF36, RMF37, RMF46, RMF47, RMF53, RMF55, RMF64, RMF66, RMF7, RMF78, RMF90, RMF94, RMF97, RMF99	16.4%
372	Excalibur_c6154_413	8249683	RMF10, RMF101, RMF104, RMF109, RMF115, RMF123, RMF14, RMF140, RMF141, RMF145, RMF148, RMF15, RMF163, RMF17, RMF178, RMF179, RMF190, RMF197, RMF199, RMF34, RMF36, RMF37, RMF46, RMF47, RMF49, RMF53, RMF55, RMF64, RMF66, RMF7, RMF78, RMF90, RMF97, RMF99	15.9%
604	RAC875_c29598_336	20093713	RMF149, RMF158, RMF159, RMF163, RMF186, RMF196, RMF50, RMF52, RMF58, RMF77	4.6%
612	RAC875_c41476_217	21634447	RMF1, RMF10, RMF101, RMF102, RMF103, RMF104, RMF106, RMF107, RMF109, RMF110, RMF111, RMF113, RMF114, RMF115, RMF117, RMF121, RMF122, RMF123, RMF124, RMF127, RMF130, RMF134, RMF135, RMF139, RMF140, RMF141, RMF144, RMF145, RMF146, RMF152, RMF154, RMF156, RMF160, RMF161, RMF162, RMF164, RMF165, RMF167, RMF170, RMF178, RMF180, RMF182, RMF183, RMF184, RMF192, RMF195, RMF200, RMF24, RMF27, RMF30, RMF39…	39.1%
96	AX-94917012	25543322	RMF131, RMF149, RMF153, RMF172, RMF181, RMF91	2.7%
43	AX-94564758	29280638	RMF100, RMF105, RMF120, RMF122, RMF128, RMF129, RMF13, RMF131, RMF132, RMF133, RMF137, RMF139, RMF14, RMF140, RMF141, RMF145, RMF147, RMF149, RMF15, RMF150, RMF153, RMF155, RMF156, RMF157, RMF158, RMF159, RMF16, RMF161, RMF163, RMF164, RMF166, RMF168, RMF169, RMF171, RMF172, RMF174, RMF175, RMF176, RMF178, RMF18, RMF180, RMF182, RMF185, RMF186, RMF187, RMF189, RMF19, RMF190, RMF191, RMF193, RMF19…	50.2%
559	Ra_c22663_367	33021189	RMF12, RMF135, RMF182, RMF71, RMF86, RMF88	2.7%
184	BobWhite_rep_c53779_108	65265681	RMF65	0.5%
460	Ku_c13532_1753	76495642	RMF124, RMF138, RMF14, RMF148, RMF15, RMF18, RMF19, RMF45, RMF77, RMF78, RMF87, RMF98	5.4%
239	BS00064029_51	107777259	RMF124, RMF138, RMF14, RMF15, RMF18, RMF19, RMF45, RMF87, RMF98	4.1%
699	Tdurum_contig13095_97	149352675	RMF104, RMF107, RMF115, RMF116, RMF123, RMF125, RMF132, RMF150, RMF152, RMF174, RMF177, RMF185, RMF3, RMF6, RMF66, RMF72, RMF81, RMF9, RMF94, RMF99	9.0%
205	BS00021907_51	418934914	RMF109, RMF12, RMF120, RMF140, RMF141, RMF145, RMF168, RMF173, RMF3	4.1%
468	Ku_c6201_2890	435062235	RMF137, RMF146, RMF158, RMF159, RMF164, RMF186, RMF196, RMF26, RMF31, RMF80, RMF85	5.0%
507	Kukri_c49015_1606	443207546	RMF186, RMF26, RMF31, RMF85	1.8%
853	wsnp_JD_c9291_10157217	466346389	RMF181, RMF69	0.9%
369	Excalibur_c56097_168	473633899	RMF100, RMF105, RMF11, RMF129, RMF131, RMF133, RMF135, RMF138, RMF14, RMF140, RMF141, RMF145, RMF147, RMF15, RMF151, RMF152, RMF155, RMF157, RMF16, RMF168, RMF173, RMF176, RMF180, RMF181, RMF187, RMF188, RMF190, RMF193, RMF194, RMF20, RMF23, RMF25, RMF4, RMF45, RMF5, RMF51, RMF55, RMF57, RMF63, RMF65, RMF66, RMF69, RMF7, RMF71, RMF73, RMF77, RMF79, RMF86, RMF87, RMF88, RMF9, RMF91, RMF98	24.4%
248	BS00065889_51	492193695	RMF139, RMF180, RMF186, RMF20, RMF26, RMF79, RMF85	3.2%
290	CAP8_rep_c7343_88	508929579	RMF100, RMF112, RMF128, RMF13, RMF14, RMF15, RMF163, RMF172, RMF179, RMF190, RMF193, RMF195, RMF197, RMF199, RMF26, RMF34, RMF36, RMF37, RMF4, RMF5, RMF51, RMF70, RMF85, RMF87	10.9%
508	Kukri_c49170_655	514553074	RMF121, RMF158, RMF182, RMF21, RMF26, RMF29, RMF31, RMF51, RMF61	4.1%
477	Kukri_c12984_465	515546075	RMF121, RMF158, RMF170, RMF182, RMF21, RMF26, RMF31, RMF51, RMF61	4.1%
647	RAC875_c80876_67	515553341	RMF121, RMF158, RMF170, RMF182, RMF21, RMF26, RMF31, RMF51, RMF61	4.1%
356	Excalibur_c44668_382	516454549	RMF1, RMF10, RMF101, RMF109, RMF11, RMF112, RMF114, RMF116, RMF121, RMF127, RMF134, RMF142, RMF143, RMF146, RMF149, RMF151, RMF154, RMF156, RMF157, RMF158, RMF160, RMF161, RMF164, RMF17, RMF170, RMF173, RMF178, RMF179, RMF181, RMF182, RMF187, RMF199, RMF21, RMF26, RMF3, RMF30, RMF31, RMF34, RMF36, RMF37, RMF39, RMF40, RMF42, RMF51, RMF59, RMF61, RMF65, RMF67, RMF8, RMF85, RMF86, RMF88, RMF89, RMF…	24.5%
810	wsnp_Ex_c3145_5812670	522510456	RMF116, RMF124, RMF143, RMF146, RMF31, RMF97	2.7%
852	wsnp_JD_c7581_8666052	532252595	RMF116, RMF121, RMF143, RMF149, RMF164, RMF180, RMF31, RMF79, RMF9	4.1%
822	wsnp_Ex_c4685_8377545	532253056	RMF116, RMF121, RMF143, RMF149, RMF164, RMF180, RMF31, RMF79, RMF9	4.1%
470	Ku_c8310_865	532818950	RMF150, RMF153, RMF162, RMF45, RMF64, RMF87	2.7%
626	RAC875_c56690_320	536958641	RMF133, RMF137, RMF148, RMF158, RMF159, RMF163, RMF174, RMF175, RMF196, RMF197, RMF35, RMF61, RMF78, RMF80	6.3%
594	RAC875_c23168_480	537965024	RMF105, RMF11, RMF112, RMF125, RMF129, RMF133, RMF137, RMF138, RMF14, RMF140, RMF141, RMF145, RMF148, RMF15, RMF155, RMF159, RMF163, RMF168, RMF174, RMF175, RMF181, RMF187, RMF190, RMF193, RMF196, RMF197, RMF2, RMF20, RMF25, RMF28, RMF32, RMF35, RMF38, RMF63, RMF7, RMF78, RMF80, RMF85, RMF98	17.6%
706	Tdurum_contig21114_255	539899993	RMF149, RMF158, RMF163, RMF174, RMF182, RMF186, RMF26, RMF3, RMF50, RMF51, RMF58, RMF61, RMF83, RMF85	6.3%
883	wsnp_RFL_Contig3542_3718200	540050684	RMF116, RMF133, RMF137, RMF143, RMF148, RMF159, RMF175, RMF182, RMF186, RMF196, RMF197, RMF26, RMF35, RMF50, RMF51, RMF58, RMF78, RMF80, RMF83	8.6%
234	BS00062631_51	563781009	RMF182, RMF21	0.9%
16	AX-94463854	574189157	RMF100, RMF118, RMF119, RMF120, RMF14, RMF140, RMF141, RMF145, RMF146, RMF165, RMF17, RMF171, RMF172, RMF176, RMF187, RMF190, RMF193, RMF194, RMF23, RMF25, RMF27, RMF28, RMF31, RMF4, RMF41, RMF45, RMF51, RMF57, RMF58, RMF68, RMF7, RMF70, RMF75, RMF77, RMF81, RMF83, RMF95, RMF98	17.3%
15	AX-94452444	574252073	RMF100, RMF118, RMF119, RMF120, RMF14, RMF140, RMF141, RMF145, RMF146, RMF163, RMF165, RMF17, RMF171, RMF172, RMF176, RMF187, RMF190, RMF193, RMF194, RMF23, RMF25, RMF27, RMF28, RMF31, RMF4, RMF41, RMF45, RMF51, RMF57, RMF58, RMF68, RMF7, RMF70, RMF75, RMF77, RMF81, RMF83, RMF95, RMF98	18.0%
783	wsnp_Ex_c10631_17340809	574356702	RMF163	0.5%
669	RAC875_rep_c99027_551	581572925	RMF182, RMF21, RMF85	1.4%
145	BobWhite_c2135_96	582423174	RMF182, RMF21, RMF85	1.4%
370	Excalibur_c5838_110	582710319	RMF182, RMF21, RMF85	1.4%
582	RAC875_c14613_68	582865248	RMF182, RMF21	0.9%
867	wsnp_Ku_c40759_48907151	582866049	RMF1, RMF10, RMF100, RMF101, RMF102, RMF103, RMF104, RMF105, RMF106, RMF107, RMF109, RMF11, RMF110, RMF111, RMF112, RMF113, RMF114, RMF115, RMF116, RMF117, RMF118, RMF119, RMF12, RMF120, RMF121, RMF122, RMF123, RMF124, RMF125, RMF126, RMF127, RMF128, RMF129, RMF13, RMF130, RMF131, RMF132, RMF133, RMF134, RMF135, RMF136, RMF137, RMF138, RMF139, RMF14, RMF140, RMF141, RMF142, RMF143, RMF144, RMF145…	99.1%
597	RAC875_c24317_1351	582869450	RMF182, RMF21, RMF85	1.4%
315	Excalibur_c13076_384	583364052	RMF182, RMF21, RMF26, RMF85	1.8%
388	Excalibur_c8161_1443	583659956	RMF1, RMF10, RMF100, RMF101, RMF102, RMF103, RMF104, RMF105, RMF106, RMF107, RMF109, RMF11, RMF110, RMF111, RMF112, RMF113, RMF114, RMF115, RMF116, RMF117, RMF118, RMF119, RMF12, RMF120, RMF121, RMF122, RMF123, RMF124, RMF125, RMF126, RMF127, RMF128, RMF129, RMF13, RMF130, RMF131, RMF132, RMF133, RMF134, RMF135, RMF136, RMF137, RMF138, RMF139, RMF14, RMF140, RMF141, RMF142, RMF143, RMF144, RMF145…	98.2%
29	AX-94521760	584469113	RMF124, RMF129, RMF135, RMF151, RMF165, RMF18, RMF183, RMF19, RMF71, RMF84	4.6%
677	RFL_Contig3395_1575	584676282	RMF182, RMF21, RMF26, RMF85	1.8%
204	BS00011947_51	586952957	RMF101, RMF182, RMF21, RMF26, RMF85	2.3%
542	Kukri_rep_c106578_178	588298546	RMF101, RMF182, RMF21, RMF26, RMF85	2.3%
661	RAC875_rep_c112310_481	588298611	RMF182, RMF21	0.9%
650	RAC875_c8503_644	588301250	RMF101, RMF182, RMF21, RMF26, RMF85	2.3%
203	BS00011508_51	588301389	RMF101, RMF182, RMF21, RMF26, RMF85	2.3%
864	wsnp_Ku_c26281_36243489	588301778	RMF182, RMF21	0.9%
396	Excalibur_c981_294	588906644	RMF101, RMF182, RMF21, RMF26, RMF85	2.3%
232	BS00059313_51	589627772	RMF182, RMF21	0.9%
565	Ra_c50996_468	591094573	RMF182, RMF21	0.9%
674	RFL_Contig2961_1493	591613642	RMF101, RMF182, RMF21, RMF26, RMF85	2.3%
673	RFL_Contig2961_1117	591613971	RMF101, RMF182, RMF21, RMF26, RMF85	2.3%
676	RFL_Contig2961_759	591614379	RMF101, RMF182, RMF21, RMF26, RMF85	2.3%
375	Excalibur_c6704_782	591929067	RMF101, RMF182, RMF21, RMF26, RMF85	2.3%
389	Excalibur_c8235_241	591948964	RMF101, RMF182, RMF21, RMF26, RMF85	2.3%
586	RAC875_c17367_549	592313817	RMF182, RMF21	0.9%
354	Excalibur_c43086_237	592833522	RMF101, RMF176, RMF182, RMF21, RMF26, RMF85	2.7%
670	RAC875_s117301_141	593298601	RMF182, RMF21	0.9%
133	AX-95259195	6477406	RMF10, RMF100, RMF105, RMF109, RMF11, RMF112, RMF12, RMF120, RMF123, RMF124, RMF127, RMF128, RMF129, RMF13, RMF131, RMF132, RMF133, RMF135, RMF136, RMF137, RMF138, RMF139, RMF14, RMF140, RMF141, RMF142, RMF143, RMF144, RMF145, RMF146, RMF147, RMF148, RMF149, RMF15, RMF150, RMF152, RMF153, RMF154, RMF155, RMF156, RMF157, RMF158, RMF159, RMF16, RMF162, RMF163, RMF164, RMF165, RMF166, RMF168, RMF169…	69.1%
194	BS00005004_51	8676754	RMF181, RMF83	0.9%
37	AX-94552125	11692172	RMF183	0.5%
524	Kukri_c76307_182	14030921	RMF112, RMF122, RMF124, RMF125, RMF137, RMF138, RMF139, RMF142, RMF143, RMF146, RMF158, RMF159, RMF169, RMF170, RMF171, RMF172, RMF174, RMF182, RMF187, RMF196, RMF197, RMF27, RMF28, RMF50, RMF52, RMF61, RMF64, RMF8, RMF80, RMF87, RMF97	14.0%
265	BS00083533_51	69906177	RMF51	0.5%
697	Tdurum_contig100344_160	87188423	RMF51	0.5%
323	Excalibur_c20610_251	94226817	RMF100, RMF112, RMF12, RMF124, RMF129, RMF136, RMF143, RMF147, RMF155, RMF156, RMF169, RMF170, RMF176, RMF181, RMF187, RMF190, RMF193, RMF20, RMF32, RMF33, RMF4, RMF5, RMF51, RMF63, RMF67, RMF7, RMF73, RMF76, RMF8, RMF83, RMF86, RMF87, RMF88	14.9%
575	RAC875_c10659_570	94832229	RMF100, RMF112, RMF12, RMF124, RMF129, RMF136, RMF143, RMF147, RMF155, RMF156, RMF169, RMF170, RMF176, RMF181, RMF187, RMF190, RMF193, RMF20, RMF32, RMF33, RMF4, RMF5, RMF51, RMF63, RMF67, RMF7, RMF73, RMF76, RMF8, RMF83, RMF86, RMF87, RMF88	14.9%
687	TA003421-0429	96592902	RMF100, RMF112, RMF12, RMF124, RMF129, RMF136, RMF143, RMF147, RMF155, RMF156, RMF169, RMF170, RMF176, RMF181, RMF187, RMF190, RMF193, RMF20, RMF32, RMF33, RMF4, RMF5, RMF51, RMF63, RMF67, RMF7, RMF73, RMF76, RMF8, RMF83, RMF86, RMF87, RMF88	14.9%
437	IAAV6464	96593087	RMF1, RMF10, RMF101, RMF102, RMF103, RMF104, RMF105, RMF106, RMF107, RMF109, RMF11, RMF110, RMF111, RMF113, RMF114, RMF115, RMF116, RMF117, RMF118, RMF119, RMF120, RMF121, RMF122, RMF123, RMF125, RMF126, RMF127, RMF128, RMF13, RMF130, RMF131, RMF132, RMF133, RMF134, RMF135, RMF137, RMF138, RMF139, RMF14, RMF140, RMF141, RMF142, RMF144, RMF145, RMF146, RMF148, RMF149, RMF15, RMF150, RMF151, RMF152…	85.1%
425	IAAV2324	97378593	RMF100, RMF112, RMF12, RMF124, RMF129, RMF136, RMF143, RMF147, RMF155, RMF156, RMF169, RMF170, RMF176, RMF181, RMF187, RMF190, RMF193, RMF20, RMF32, RMF33, RMF4, RMF5, RMF51, RMF63, RMF67, RMF7, RMF73, RMF76, RMF8, RMF83, RMF86, RMF87, RMF88	14.9%
68	AX-94726528	111369880	RMF136, RMF148, RMF156, RMF169, RMF170, RMF181, RMF33, RMF51, RMF76, RMF77, RMF78, RMF8, RMF83	5.9%
466	Ku_c3695_1696	117188743	RMF136, RMF156, RMF169, RMF170, RMF181, RMF33, RMF51, RMF76, RMF8, RMF83	4.5%
271	BS00093740_51	120884027	RMF136, RMF148, RMF156, RMF169, RMF170, RMF181, RMF33, RMF76, RMF77, RMF78, RMF8, RMF83	5.5%
653	RAC875_c90431_275	121010648	RMF124, RMF136, RMF138, RMF14, RMF148, RMF15, RMF156, RMF169, RMF170, RMF18, RMF181, RMF19, RMF33, RMF45, RMF76, RMF77, RMF78, RMF8, RMF83, RMF87, RMF98	9.5%
36	AX-94546683	352460471	RMF1, RMF10, RMF100, RMF101, RMF102, RMF103, RMF104, RMF105, RMF106, RMF107, RMF109, RMF11, RMF110, RMF111, RMF112, RMF113, RMF114, RMF115, RMF116, RMF117, RMF118, RMF119, RMF12, RMF120, RMF121, RMF122, RMF123, RMF124, RMF125, RMF126, RMF127, RMF128, RMF129, RMF13, RMF130, RMF131, RMF132, RMF134, RMF135, RMF136, RMF137, RMF138, RMF139, RMF14, RMF140, RMF141, RMF142, RMF143, RMF144, RMF145, RMF146…	98.2%
208	BS00022324_51	439130037	RMF109, RMF12, RMF120, RMF140, RMF141, RMF145, RMF168, RMF173, RMF3	4.1%
168	BobWhite_c441_976	457862921	RMF186, RMF26, RMF31, RMF85	1.8%
245	BS00065533_51	463543518	RMF122, RMF178, RMF86, RMF88	1.8%
46	AX-94597094	480327544	RMF100, RMF109, RMF112, RMF12, RMF120, RMF14, RMF140, RMF141, RMF145, RMF147, RMF15, RMF153, RMF155, RMF164, RMF168, RMF173, RMF176, RMF190, RMF193, RMF195, RMF20, RMF23, RMF3, RMF35, RMF4, RMF5, RMF61, RMF63, RMF73	13.2%
445	IACX11029	532163341	RMF71, RMF83	0.9%
362	Excalibur_c48379_413	532166935	RMF11, RMF163, RMF179, RMF199, RMF34, RMF36, RMF37, RMF51, RMF71, RMF77, RMF83	5.0%
361	Excalibur_c48379_116	532167434	RMF11, RMF163, RMF179, RMF199, RMF34, RMF36, RMF37, RMF51, RMF71, RMF77, RMF83	5.0%
490	Kukri_c27693_551	532168638	RMF11, RMF163, RMF179, RMF199, RMF34, RMF36, RMF37, RMF51, RMF71, RMF77, RMF83	5.0%
327	Excalibur_c23992_436	532169135	RMF11, RMF163, RMF179, RMF199, RMF34, RMF36, RMF37, RMF51, RMF71, RMF77, RMF83	5.0%
489	Kukri_c27693_260	532169201	RMF11, RMF163, RMF179, RMF199, RMF34, RMF36, RMF37, RMF51, RMF71, RMF77, RMF83	5.0%
817	wsnp_Ex_c402_791233	548623398	RMF149, RMF85	0.9%
262	BS00081396_51	555933443	RMF100, RMF112, RMF128, RMF13, RMF14, RMF15, RMF163, RMF172, RMF179, RMF190, RMF193, RMF195, RMF197, RMF199, RMF26, RMF34, RMF36, RMF37, RMF4, RMF5, RMF51, RMF70, RMF85, RMF87	10.9%
30	AX-94526208	574285326	RMF10, RMF109, RMF116, RMF118, RMF119, RMF12, RMF120, RMF123, RMF125, RMF126, RMF128, RMF13, RMF133, RMF134, RMF135, RMF136, RMF137, RMF139, RMF140, RMF141, RMF142, RMF143, RMF144, RMF145, RMF146, RMF148, RMF149, RMF150, RMF152, RMF153, RMF156, RMF157, RMF158, RMF159, RMF160, RMF161, RMF162, RMF164, RMF165, RMF166, RMF168, RMF169, RMF17, RMF170, RMF171, RMF173, RMF174, RMF175, RMF177, RMF180, RMF…	55.7%
1	AX-94381637	612828148	RMF134 RMF144 RMF160 RMF194 RMF197 RMF51 RMF59	3.2%
217	BS00023941_51	613421853	RMF13, RMF148, RMF161, RMF165, RMF173, RMF185, RMF72, RMF78, RMF9	4.1%
644	RAC875_c78619_523	613933793	RMF100, RMF109, RMF12, RMF120, RMF124, RMF125, RMF131, RMF132, RMF134, RMF140, RMF141, RMF144, RMF145, RMF146, RMF151, RMF160, RMF168, RMF172, RMF176, RMF180, RMF183, RMF190, RMF193, RMF194, RMF198, RMF2, RMF25, RMF38, RMF4, RMF41, RMF45, RMF59, RMF67, RMF69, RMF70, RMF71, RMF73, RMF75, RMF77, RMF79, RMF86, RMF88, RMF91, RMF95, RMF97, RMF98	20.8%
264	BS00083060_51	623731554	RMF127, RMF134, RMF138, RMF144, RMF151, RMF154, RMF16, RMF160, RMF18, RMF19, RMF20, RMF51, RMF59, RMF66, RMF7, RMF87	7.2%
39	AX-94553813	630568138	RMF1, RMF101, RMF102, RMF103, RMF104, RMF106, RMF107, RMF110, RMF111, RMF113, RMF114, RMF115, RMF117, RMF118, RMF119, RMF121, RMF122, RMF130, RMF135, RMF137, RMF138, RMF164, RMF167, RMF178, RMF18, RMF182, RMF184, RMF19, RMF192, RMF195, RMF200, RMF22, RMF24, RMF30, RMF39, RMF40, RMF42, RMF43, RMF44, RMF46, RMF47, RMF48, RMF49, RMF50, RMF53, RMF58, RMF6, RMF60, RMF62, RMF65, RMF71, RMF73, RMF74, RM…	28.6%
613	RAC875_c4190_337	632005784	RMF1, RMF101, RMF102, RMF103, RMF104, RMF106, RMF107, RMF110, RMF111, RMF113, RMF114, RMF115, RMF117, RMF122, RMF130, RMF135, RMF137, RMF164, RMF165, RMF167, RMF178, RMF182, RMF184, RMF188, RMF192, RMF195, RMF200, RMF22, RMF24, RMF30, RMF39, RMF40, RMF42, RMF43, RMF44, RMF47, RMF48, RMF49, RMF50, RMF53, RMF60, RMF62, RMF65, RMF71, RMF74, RMF82, RMF83, RMF84, RMF89, RMF90, RMF93, RMF94, RMF96, RMF…	24.7%
513	Kukri_c5357_323	637621766	RMF114, RMF122, RMF127, RMF135, RMF137, RMF138, RMF139, RMF154, RMF165, RMF166, RMF178, RMF18, RMF182, RMF188, RMF19, RMF22, RMF24, RMF65, RMF7, RMF71, RMF73, RMF82, RMF83, RMF84	10.9%
842	wsnp_Ex_rep_c67098_65573819	637827985	RMF114, RMF122, RMF127, RMF135, RMF137, RMF138, RMF139, RMF154, RMF165, RMF166, RMF178, RMF18, RMF182, RMF188, RMF19, RMF22, RMF24, RMF65, RMF7, RMF71, RMF73, RMF82, RMF83, RMF84	10.9%
765	tplb0034e16_1165	637829503	RMF114, RMF122, RMF127, RMF135, RMF137, RMF138, RMF139, RMF154, RMF165, RMF166, RMF178, RMF18, RMF182, RMF188, RMF19, RMF22, RMF24, RMF65, RMF7, RMF71, RMF73, RMF82, RMF83, RMF84	10.9%
266	BS00089790_51	638932014	RMF112, RMF123, RMF136, RMF156, RMF189, RMF27, RMF55, RMF66, RMF76	4.1%
751	Tdurum_contig8580_586	649053090	RMF128, RMF171, RMF26, RMF51, RMF68, RMF85	2.7%
700	Tdurum_contig13250_137	660106273	RMF121, RMF125, RMF132, RMF136, RMF148, RMF153, RMF168, RMF177, RMF76, RMF78	4.5%
411	GENE-0063_68	661515613	RMF10, RMF121, RMF124, RMF125, RMF129, RMF132, RMF135, RMF136, RMF137, RMF146, RMF148, RMF150, RMF153, RMF168, RMF172, RMF177, RMF181, RMF183, RMF185, RMF191, RMF31, RMF38, RMF41, RMF47, RMF51, RMF68, RMF7, RMF70, RMF72, RMF75, RMF76, RMF77, RMF78, RMF95	15.4%
739	Tdurum_contig57153_1356	661517174	RMF10, RMF121, RMF124, RMF129, RMF135, RMF136, RMF137, RMF146, RMF150, RMF168, RMF172, RMF177, RMF181, RMF183, RMF185, RMF191, RMF31, RMF38, RMF41, RMF47, RMF68, RMF7, RMF70, RMF72, RMF75, RMF76, RMF77, RMF95	12.9%
681	RFL_Contig5022_2001	663047762	RMF121, RMF124, RMF135, RMF136, RMF137, RMF146, RMF148, RMF150, RMF159, RMF168, RMF172, RMF181, RMF191, RMF196, RMF3, RMF31, RMF35, RMF41, RMF70, RMF75, RMF76, RMF78, RMF80, RMF86, RMF88, RMF95	11.8%
79	AX-94790259	667997226	RMF139, RMF198	0.9%
58	AX-94664720	668056534	RMF109, RMF114, RMF122, RMF124, RMF14, RMF143, RMF149, RMF15, RMF151, RMF16, RMF17, RMF178, RMF181, RMF183, RMF191, RMF193, RMF2, RMF24, RMF28, RMF32, RMF38, RMF58, RMF7, RMF74	10.9%
302	Ex_c4436_1947	668124309	RMF114, RMF122, RMF124, RMF135, RMF143, RMF149, RMF151, RMF178, RMF181, RMF191, RMF24, RMF58, RMF7, RMF74	6.4%
610	RAC875_c4036_1020	674668198	RMF182, RMF21	0.9%
614	RAC875_c43846_154	674668468	RMF1, RMF10, RMF100, RMF101, RMF102, RMF103, RMF104, RMF105, RMF106, RMF107, RMF109, RMF11, RMF110, RMF111, RMF112, RMF113, RMF114, RMF115, RMF116, RMF117, RMF118, RMF119, RMF12, RMF120, RMF121, RMF122, RMF123, RMF124, RMF125, RMF126, RMF127, RMF128, RMF129, RMF13, RMF130, RMF131, RMF132, RMF133, RMF134, RMF135, RMF136, RMF137, RMF138, RMF139, RMF14, RMF140, RMF141, RMF142, RMF143, RMF144, RMF145…	98.6%
131	AX-95247560	675363617	RMF182, RMF21	0.9%
132	AX-95257246	676006390	RMF85	0.5%
572	Ra_c97840_496	676077105	RMF182, RMF21, RMF85	1.4%
525	Kukri_c82190_267	676272243	RMF182, RMF21, RMF26, RMF85	1.8%
175	BobWhite_c8375_71	677092237	RMF182, RMF21, RMF22, RMF26, RMF82, RMF85	2.7%
143	BobWhite_c20073_443	678256996	RMF182, RMF21	0.9%
766	tplb0049h18_1121	678264365	RMF182, RMF21, RMF26, RMF85	1.8%
92	AX-94888009	678266909	RMF182, RMF21	0.9%
347	Excalibur_c39284_1132	679748803	RMF101, RMF182, RMF21, RMF26, RMF85	2.3%
197	BS00010807_51	680862984	RMF182, RMF21, RMF33	1.4%
304	Ex_c70834_198	680863694	RMF101, RMF182, RMF21, RMF26, RMF85	2.3%
588	RAC875_c19174_645	680864483	RMF182, RMF21	0.9%
665	RAC875_rep_c71408_412	680866621	RMF182, RMF21, RMF26, RMF85	1.8%
199	BS00010946_51	680867444	RMF101, RMF182, RMF21	1.4%
698	Tdurum_contig10099_538	680867496	RMF101, RMF182, RMF21, RMF26	1.8%
413	GENE-0543_201	681690495	RMF12, RMF123, RMF125, RMF13, RMF140, RMF141, RMF142, RMF145, RMF17, RMF179, RMF181, RMF186, RMF199, RMF3, RMF33, RMF34, RMF36, RMF37, RMF41, RMF47, RMF5, RMF67, RMF75, RMF8, RMF95	11.3%
59	AX-94674125	683470438	RMF109, RMF116, RMF118, RMF119, RMF120, RMF129, RMF142, RMF156, RMF167, RMF170, RMF18, RMF182, RMF188, RMF19, RMF194, RMF21, RMF22, RMF32, RMF33, RMF45, RMF50, RMF52, RMF54, RMF56, RMF57, RMF6, RMF82, RMF86, RMF88, RMF98	13.6%
722	Tdurum_contig44851_888	683470960	RMF109, RMF116, RMF118, RMF119, RMF120, RMF129, RMF142, RMF156, RMF170, RMF18, RMF182, RMF188, RMF19, RMF194, RMF21, RMF22, RMF32, RMF33, RMF50, RMF52, RMF54, RMF56, RMF57, RMF6, RMF82, RMF86, RMF88, RMF98	12.8%
191	BS00003573_51	683474778	RMF101, RMF182, RMF21, RMF26, RMF85	2.3%
186	BobWhite_rep_c63264_629	683574070	RMF182, RMF21	0.9%
703	Tdurum_contig1631_240	686840619	RMF128, RMF151, RMF172, RMF181, RMF186, RMF33	2.7%
306	Excalibur_c10063_189	687072379	RMF101, RMF182, RMF21, RMF26, RMF85	2.3%
607	RAC875_c37075_53	687715100	RMF101, RMF176, RMF182, RMF21, RMF26, RMF85	2.7%
672	RFL_Contig2550_583	688231676	RMF101, RMF176, RMF182, RMF21, RMF26, RMF85	2.8%
163	BobWhite_c38981_117	688239015	RMF182, RMF21	0.9%
637	RAC875_c6537_584	688282653	RMF182, RMF21	0.9%
837	wsnp_Ex_c955_1827719	688768246	RMF128, RMF172, RMF186	1.4%
731	Tdurum_contig49509_606	689000691	RMF1, RMF10, RMF100, RMF101, RMF102, RMF103, RMF104, RMF105, RMF106, RMF107, RMF109, RMF11, RMF110, RMF111, RMF112, RMF113, RMF114, RMF115, RMF116, RMF117, RMF118, RMF119, RMF12, RMF120, RMF121, RMF122, RMF123, RMF124, RMF125, RMF126, RMF127, RMF129, RMF13, RMF130, RMF131, RMF132, RMF133, RMF134, RMF135, RMF136, RMF137, RMF138, RMF139, RMF14, RMF140, RMF141, RMF142, RMF143, RMF145, RMF146, RMF147…	99.1%
764	tplb0025b13_2687	578061	RMF10, RMF102, RMF103, RMF105, RMF106, RMF109, RMF11, RMF110, RMF111, RMF112, RMF113, RMF116, RMF117, RMF12, RMF121, RMF122, RMF123, RMF126, RMF127, RMF13, RMF130, RMF131, RMF132, RMF133, RMF136, RMF140, RMF141, RMF143, RMF144, RMF145, RMF15, RMF150, RMF154, RMF160, RMF161, RMF162, RMF164, RMF165, RMF168, RMF169, RMF17, RMF173, RMF177, RMF179, RMF18, RMF180, RMF183, RMF184, RMF185, RMF19, RMF192,…	40.6%
313	Excalibur_c12254_2003	578965	RMF10, RMF102, RMF103, RMF105, RMF106, RMF109, RMF11, RMF110, RMF111, RMF112, RMF113, RMF116, RMF117, RMF12, RMF121, RMF122, RMF123, RMF126, RMF127, RMF13, RMF130, RMF131, RMF132, RMF133, RMF134, RMF136, RMF140, RMF141, RMF143, RMF144, RMF145, RMF15, RMF150, RMF154, RMF160, RMF161, RMF162, RMF164, RMF165, RMF168, RMF169, RMF17, RMF173, RMF177, RMF179, RMF18, RMF180, RMF183, RMF184, RMF185, RMF19,…	41.6%
384	Excalibur_c8052_201	8622772	RMF100, RMF112, RMF131, RMF140, RMF141, RMF145, RMF148, RMF15, RMF168, RMF171, RMF179, RMF29, RMF34, RMF36, RMF37, RMF7, RMF71, RMF73, RMF78, RMF91, RMF97	9.6%
233	BS00060042_51	339306745	RMF133, RMF137, RMF139, RMF159, RMF175, RMF183, RMF196, RMF28, RMF35, RMF38, RMF80	5.0%
497	Kukri_c38105_452	343889090	RMF186, RMF26, RMF31, RMF85	1.8%
784	wsnp_Ex_c10959_17801482	347209448	RMF31	0.5%
431	IAAV4656	357459890	RMF31	0.5%
574	RAC875_c10497_231	379477472	RMF163, RMF50	0.9%
452	IACX5821	391340162	RMF51, RMF71, RMF77, RMF83	1.8%
99	AX-94944352	403728687	RMF85	0.5%
623	RAC875_c55026_311	432708133	RMF10, RMF11, RMF112, RMF123, RMF135, RMF136, RMF143, RMF156, RMF177, RMF187, RMF189, RMF194, RMF29, RMF52, RMF54, RMF55, RMF56, RMF76, RMF8, RMF81, RMF85, RMF87, RMF9	10.5%
866	wsnp_Ku_c40309_48558476	433213017	RMF10, RMF11, RMF112, RMF123, RMF130, RMF135, RMF136, RMF143, RMF156, RMF177, RMF181, RMF187, RMF189, RMF194, RMF29, RMF3, RMF52, RMF54, RMF55, RMF56, RMF76, RMF8, RMF81, RMF87, RMF9	11.4%
680	RFL_Contig4705_3207	433213604	RMF10, RMF11, RMF112, RMF123, RMF130, RMF135, RMF136, RMF143, RMF156, RMF177, RMF181, RMF187, RMF189, RMF194, RMF29, RMF3, RMF52, RMF54, RMF55, RMF56, RMF76, RMF8, RMF81, RMF87, RMF9	11.4%
390	Excalibur_c8301_1555	433276820	RMF10, RMF11, RMF112, RMF121, RMF123, RMF130, RMF135, RMF136, RMF143, RMF156, RMF177, RMF181, RMF187, RMF188, RMF189, RMF194, RMF21, RMF29, RMF3, RMF52, RMF54, RMF55, RMF56, RMF76, RMF8, RMF81, RMF85, RMF86, RMF87, RMF88, RMF9	14.5%
444	IAAV9177	433905093	RMF10, RMF112, RMF121, RMF123, RMF130, RMF135, RMF136, RMF143, RMF156, RMF177, RMF181, RMF187, RMF188, RMF189, RMF194, RMF21, RMF29, RMF3, RMF52, RMF54, RMF55, RMF56, RMF76, RMF8, RMF81, RMF85, RMF86, RMF88, RMF9	13.2%
447	IACX223	433914356	RMF10, RMF112, RMF121, RMF123, RMF130, RMF135, RMF136, RMF143, RMF156, RMF177, RMF181, RMF187, RMF188, RMF189, RMF194, RMF21, RMF29, RMF3, RMF52, RMF54, RMF55, RMF56, RMF76, RMF8, RMF81, RMF86, RMF88, RMF9	12.7%
48	AX-94603856	446274013	RMF133, RMF148, RMF153, RMF158, RMF159, RMF35, RMF38, RMF78, RMF80	4.1%
31	AX-94527379	468349282	RMF1, RMF10, RMF100, RMF101, RMF102, RMF103, RMF104, RMF105, RMF106, RMF107, RMF109, RMF11, RMF110, RMF111, RMF112, RMF113, RMF114, RMF115, RMF116, RMF117, RMF118, RMF119, RMF12, RMF120, RMF121, RMF122, RMF123, RMF124, RMF125, RMF126, RMF127, RMF129, RMF13, RMF130, RMF131, RMF132, RMF133, RMF134, RMF135, RMF136, RMF137, RMF138, RMF139, RMF14, RMF140, RMF141, RMF142, RMF143, RMF144, RMF145, RMF146…	97.7%
621	RAC875_c51493_471	476582020	RMF1, RMF10, RMF100, RMF101, RMF102, RMF103, RMF104, RMF105, RMF106, RMF107, RMF109, RMF11, RMF110, RMF111, RMF112, RMF113, RMF114, RMF115, RMF116, RMF117, RMF118, RMF119, RMF12, RMF120, RMF121, RMF122, RMF123, RMF124, RMF125, RMF126, RMF127, RMF128, RMF129, RMF13, RMF130, RMF131, RMF132, RMF133, RMF134, RMF135, RMF136, RMF137, RMF138, RMF139, RMF14, RMF140, RMF141, RMF142, RMF143, RMF144, RMF145…	99.1%
312	Excalibur_c11939_140	484400954	RMF182, RMF21, RMF85	1.4%
427	IAAV279	484407563	RMF182, RMF21, RMF85	1.4%
138	BobWhite_c14422_282	484409397	RMF182, RMF21, RMF85	1.4%
335	Excalibur_c27873_266	484417285	RMF182, RMF21, RMF85	1.4%
478	Kukri_c14292_157	485506682	RMF182, RMF21, RMF85	1.4%
399	Excalibur_rep_c102637_58	485507186	RMF182, RMF21	0.9%
352	Excalibur_c41967_2009	485560911	RMF182, RMF21, RMF85	1.4%
596	RAC875_c24317_1015	485562403	RMF182, RMF21, RMF85	1.4%
236	BS00063511_51	485708729	RMF163, RMF166, RMF174, RMF71, RMF83	2.3%
202	BS00011292_51	486066756	RMF182, RMF21, RMF22, RMF26, RMF82, RMF85	2.7%
9	AX-94414438	487166917	RMF182, RMF21, RMF26, RMF85	1.8%
169	BobWhite_c45204_251	487171909	RMF182, RMF21	0.9%
94	AX-94901363	487839035	RMF101, RMF176, RMF182, RMF21, RMF26, RMF51, RMF85	3.2%
211	BS00022654_51	487957094	RMF101, RMF182, RMF21, RMF26, RMF85	2.3%
195	BS00009375_51	488577765	RMF101, RMF182, RMF21, RMF26, RMF85	2.3%
609	RAC875_c39312_339	489536381	RMF101, RMF182, RMF21	1.4%
201	BS00011168_51	490926898	RMF101, RMF182, RMF21, RMF26, RMF85	2.3%
157	BobWhite_c33208_98	490927475	RMF101, RMF182, RMF21, RMF26, RMF85	2.3%
709	Tdurum_contig29915_167	491043323	RMF101, RMF182, RMF21, RMF26, RMF85	2.3%
689	TA003848-0343	491633913	RMF101, RMF182, RMF21, RMF26, RMF85	2.3%
690	TA003848-1166	491634736	RMF101, RMF182, RMF21, RMF26, RMF85	2.3%
185	BobWhite_rep_c63205_143	491636056	RMF182, RMF21	0.9%
193	BS00004769_51	491636350	RMF182, RMF21	0.9%
196	BS00009738_51	491636357	RMF182, RMF21, RMF85	1.4%
364	Excalibur_c500_279	492891594	RMF182, RMF21	0.9%
498	Kukri_c38809_309	493222078	RMF101, RMF182, RMF21, RMF26, RMF85	2.3%
675	RFL_Contig2961_2046	493485204	RMF101, RMF182, RMF21, RMF26, RMF85	2.3%
374	Excalibur_c6704_716	493606715	RMF101, RMF182, RMF21, RMF26, RMF85	2.3%
307	Excalibur_c10063_93	493936055	RMF101, RMF182, RMF21, RMF26, RMF85	2.3%
541	Kukri_rep_c103800_479	494553993	RMF101, RMF176, RMF182, RMF21, RMF26, RMF85	2.7%
654	RAC875_c9601_1680	494555776	RMF176, RMF182, RMF21, RMF85	1.8%
349	Excalibur_c41459_96	12327399	RMF153, RMF167, RMF22, RMF3, RMF69, RMF82, RMF83	3.2%
360	Excalibur_c4748_360	12336550	RMF153, RMF167, RMF22, RMF3, RMF69, RMF82, RMF83	3.2%
593	RAC875_c2300_1021	12340161	RMF10, RMF105, RMF12, RMF123, RMF125, RMF126, RMF130, RMF138, RMF142, RMF153, RMF16, RMF167, RMF179, RMF18, RMF19, RMF198, RMF199, RMF21, RMF22, RMF3, RMF34, RMF36, RMF37, RMF6, RMF64, RMF65, RMF69, RMF77, RMF8, RMF82, RMF83, RMF86, RMF88, RMF98	15.5%
634	RAC875_c63883_76	13814285	RMF129, RMF153, RMF162	1.4%
660	RAC875_rep_c111906_144	27967242	RMF1, RMF100, RMF101, RMF104, RMF105, RMF106, RMF107, RMF11, RMF114, RMF115, RMF118, RMF119, RMF124, RMF129, RMF131, RMF133, RMF135, RMF137, RMF14, RMF146, RMF15, RMF159, RMF16, RMF161, RMF163, RMF166, RMF171, RMF176, RMF190, RMF191, RMF193, RMF196, RMF197, RMF198, RMF2, RMF27, RMF30, RMF32, RMF35, RMF39, RMF40, RMF42, RMF43, RMF47, RMF5, RMF6, RMF67, RMF68, RMF7, RMF74, RMF77, RMF80, RMF81, RMF8…	26.8%
502	Kukri_c42095_196	28803510	RMF1, RMF100, RMF101, RMF104, RMF105, RMF106, RMF107, RMF11, RMF114, RMF115, RMF118, RMF119, RMF124, RMF131, RMF133, RMF135, RMF137, RMF14, RMF146, RMF15, RMF159, RMF16, RMF161, RMF163, RMF166, RMF171, RMF176, RMF190, RMF191, RMF193, RMF196, RMF197, RMF198, RMF2, RMF27, RMF30, RMF32, RMF35, RMF39, RMF40, RMF42, RMF43, RMF47, RMF5, RMF6, RMF67, RMF68, RMF7, RMF74, RMF77, RMF80, RMF81, RMF89, RMF90…	26.4%
581	RAC875_c14082_2606	29102560	RMF1, RMF100, RMF101, RMF104, RMF105, RMF106, RMF107, RMF11, RMF114, RMF115, RMF118, RMF119, RMF124, RMF131, RMF133, RMF135, RMF137, RMF14, RMF146, RMF15, RMF159, RMF16, RMF161, RMF163, RMF166, RMF171, RMF176, RMF190, RMF191, RMF193, RMF196, RMF197, RMF198, RMF2, RMF27, RMF30, RMF32, RMF35, RMF39, RMF40, RMF42, RMF43, RMF47, RMF5, RMF6, RMF67, RMF68, RMF7, RMF74, RMF77, RMF80, RMF81, RMF89, RMF90…	26.2%
632	RAC875_c62936_139	29285561	RMF1, RMF100, RMF101, RMF102, RMF103, RMF104, RMF105, RMF106, RMF107, RMF11, RMF110, RMF111, RMF113, RMF114, RMF115, RMF117, RMF118, RMF119, RMF121, RMF122, RMF124, RMF129, RMF130, RMF131, RMF133, RMF134, RMF135, RMF137, RMF139, RMF14, RMF146, RMF15, RMF151, RMF157, RMF159, RMF16, RMF160, RMF161, RMF163, RMF166, RMF167, RMF171, RMF180, RMF184, RMF185, RMF190, RMF191, RMF192, RMF193, RMF195, RMF19…	44.8%
847	wsnp_Ex_rep_c93362_82371891	29877207	RMF1, RMF100, RMF101, RMF102, RMF103, RMF104, RMF105, RMF106, RMF107, RMF11, RMF110, RMF111, RMF113, RMF114, RMF115, RMF117, RMF118, RMF119, RMF121, RMF122, RMF124, RMF13, RMF130, RMF131, RMF133, RMF134, RMF135, RMF137, RMF138, RMF139, RMF14, RMF146, RMF15, RMF151, RMF157, RMF159, RMF16, RMF160, RMF161, RMF163, RMF166, RMF167, RMF171, RMF176, RMF180, RMF184, RMF185, RMF190, RMF191, RMF192, RMF193…	44.8%
291	CAP8_rep_c8022_270	30079475	RMF1, RMF100, RMF101, RMF102, RMF103, RMF104, RMF105, RMF106, RMF107, RMF109, RMF11, RMF110, RMF111, RMF113, RMF114, RMF115, RMF117, RMF118, RMF119, RMF121, RMF122, RMF124, RMF129, RMF13, RMF130, RMF131, RMF132, RMF133, RMF134, RMF135, RMF137, RMF138, RMF139, RMF14, RMF146, RMF15, RMF151, RMF157, RMF159, RMF160, RMF161, RMF163, RMF166, RMF167, RMF171, RMF176, RMF18, RMF180, RMF184, RMF185, RMF188…	47.5%
577	RAC875_c11652_544	30132940	RMF10, RMF102, RMF103, RMF109, RMF110, RMF111, RMF112, RMF113, RMF116, RMF117, RMF12, RMF120, RMF121, RMF122, RMF123, RMF125, RMF126, RMF128, RMF13, RMF130, RMF134, RMF136, RMF138, RMF139, RMF14, RMF140, RMF141, RMF142, RMF143, RMF144, RMF145, RMF147, RMF148, RMF149, RMF150, RMF151, RMF153, RMF155, RMF156, RMF157, RMF158, RMF160, RMF162, RMF164, RMF167, RMF168, RMF169, RMF17, RMF170, RMF171, RMF1…	66.1%
144	BobWhite_c2022_245	30144715	RMF1, RMF100, RMF101, RMF104, RMF106, RMF107, RMF114, RMF115, RMF118, RMF119, RMF124, RMF129, RMF131, RMF132, RMF133, RMF135, RMF137, RMF146, RMF15, RMF159, RMF161, RMF163, RMF166, RMF18, RMF180, RMF185, RMF19, RMF190, RMF191, RMF193, RMF196, RMF197, RMF198, RMF30, RMF32, RMF35, RMF39, RMF40, RMF42, RMF43, RMF45, RMF47, RMF5, RMF6, RMF72, RMF74, RMF77, RMF79, RMF80, RMF89, RMF90, RMF91, RMF94, RM…	24.4%
278	CAP11_c2293_200	30147880	RMF1, RMF100, RMF101, RMF102, RMF103, RMF104, RMF105, RMF106, RMF107, RMF11, RMF110, RMF111, RMF113, RMF114, RMF115, RMF117, RMF118, RMF119, RMF12, RMF121, RMF122, RMF124, RMF129, RMF13, RMF130, RMF131, RMF132, RMF133, RMF134, RMF135, RMF137, RMF138, RMF139, RMF14, RMF146, RMF15, RMF151, RMF157, RMF159, RMF16, RMF160, RMF161, RMF163, RMF166, RMF167, RMF171, RMF173, RMF176, RMF18, RMF180, RMF184, …	48.9%
412	GENE-0137_1624	31081618	RMF105, RMF11, RMF132, RMF2, RMF27, RMF81	2.7%
19	AX-94481552	41241083	RMF10, RMF109, RMF116, RMF123, RMF124, RMF13, RMF131, RMF136, RMF138, RMF142, RMF143, RMF146, RMF152, RMF156, RMF16, RMF161, RMF162, RMF165, RMF173, RMF176, RMF18, RMF188, RMF19, RMF194, RMF199, RMF21, RMF32, RMF35, RMF6, RMF65, RMF67, RMF76, RMF8, RMF86, RMF88, RMF91	16.4%
26	AX-94505419	57830839	RMF150, RMF166, RMF186, RMF191, RMF21, RMF83	2.7%
723	Tdurum_contig45580_3981	93881085	RMF101, RMF102, RMF103, RMF104, RMF106, RMF107, RMF110, RMF111, RMF113, RMF115, RMF117, RMF128, RMF130, RMF135, RMF137, RMF181, RMF184, RMF200, RMF43, RMF46, RMF48, RMF49, RMF53, RMF58, RMF60, RMF74, RMF90, RMF92, RMF93, RMF94, RMF96, RMF99	14.5%
505	Kukri_c45411_223	98123317	RMF101, RMF102, RMF103, RMF104, RMF106, RMF107, RMF110, RMF111, RMF113, RMF115, RMF117, RMF128, RMF130, RMF135, RMF137, RMF181, RMF184, RMF200, RMF43, RMF46, RMF48, RMF49, RMF53, RMF58, RMF60, RMF74, RMF90, RMF92, RMF93, RMF94, RMF96, RMF99	14.5%
155	BobWhite_c26259_248	100115969	RMF101, RMF102, RMF103, RMF104, RMF106, RMF107, RMF110, RMF111, RMF113, RMF115, RMF117, RMF128, RMF130, RMF135, RMF137, RMF181, RMF184, RMF200, RMF43, RMF46, RMF48, RMF49, RMF53, RMF58, RMF60, RMF74, RMF90, RMF92, RMF93, RMF94, RMF96, RMF99	14.5%
710	Tdurum_contig30569_579	100632255	RMF101, RMF102, RMF103, RMF104, RMF106, RMF107, RMF110, RMF111, RMF113, RMF115, RMF117, RMF128, RMF130, RMF135, RMF137, RMF181, RMF184, RMF200, RMF43, RMF46, RMF48, RMF49, RMF53, RMF58, RMF60, RMF74, RMF90, RMF92, RMF93, RMF94, RMF96, RMF99	14.5%
770	wsnp_BF201533A_Ta_2_3	101378567	RMF101, RMF102, RMF103, RMF104, RMF106, RMF107, RMF110, RMF111, RMF113, RMF114, RMF115, RMF117, RMF128, RMF130, RMF135, RMF137, RMF181, RMF184, RMF200, RMF43, RMF46, RMF48, RMF49, RMF51, RMF53, RMF58, RMF60, RMF74, RMF90, RMF92, RMF93, RMF94, RMF96, RMF99	15.4%
160	BobWhite_c35700_56	104028308	RMF101, RMF102, RMF103, RMF104, RMF106, RMF107, RMF110, RMF111, RMF113, RMF114, RMF115, RMF117, RMF124, RMF128, RMF130, RMF135, RMF137, RMF181, RMF184, RMF200, RMF43, RMF46, RMF48, RMF49, RMF53, RMF58, RMF60, RMF74, RMF85, RMF90, RMF92, RMF93, RMF94, RMF96, RMF99	15.8%
504	Kukri_c44442_274	123548354	RMF101, RMF102, RMF103, RMF104, RMF106, RMF107, RMF110, RMF111, RMF113, RMF115, RMF117, RMF128, RMF130, RMF135, RMF137, RMF181, RMF184, RMF200, RMF43, RMF46, RMF47, RMF48, RMF49, RMF51, RMF53, RMF58, RMF60, RMF74, RMF85, RMF90, RMF92, RMF93, RMF94, RMF96, RMF99	15.8%
503	Kukri_c441_891	126655033	RMF101, RMF102, RMF103, RMF104, RMF106, RMF107, RMF110, RMF111, RMF113, RMF115, RMF117, RMF128, RMF130, RMF135, RMF137, RMF181, RMF184, RMF200, RMF43, RMF46, RMF47, RMF48, RMF49, RMF53, RMF58, RMF60, RMF74, RMF85, RMF90, RMF92, RMF93, RMF94, RMF96, RMF99	15.5%
640	RAC875_c68079_214	133959942	RMF101, RMF102, RMF103, RMF104, RMF106, RMF107, RMF110, RMF111, RMF113, RMF115, RMF117, RMF128, RMF130, RMF135, RMF137, RMF181, RMF184, RMF200, RMF43, RMF46, RMF47, RMF48, RMF49, RMF51, RMF53, RMF58, RMF60, RMF74, RMF85, RMF90, RMF92, RMF93, RMF94, RMF96, RMF99	15.8%
685	TA001792-1026	141166705	RMF1, RMF10, RMF100, RMF105, RMF109, RMF11, RMF112, RMF114, RMF116, RMF118, RMF119, RMF12, RMF120, RMF121, RMF122, RMF123, RMF124, RMF125, RMF126, RMF127, RMF129, RMF13, RMF131, RMF132, RMF133, RMF134, RMF136, RMF138, RMF139, RMF14, RMF140, RMF141, RMF142, RMF143, RMF144, RMF145, RMF146, RMF147, RMF148, RMF149, RMF15, RMF150, RMF151, RMF152, RMF153, RMF154, RMF155, RMF156, RMF157, RMF158, RMF159,…	84.2%
776	wsnp_CAP11_c1787_968410	148871112	RMF101, RMF102, RMF103, RMF104, RMF106, RMF107, RMF110, RMF111, RMF113, RMF115, RMF117, RMF128, RMF130, RMF135, RMF137, RMF181, RMF184, RMF200, RMF43, RMF46, RMF47, RMF48, RMF49, RMF51, RMF53, RMF58, RMF60, RMF74, RMF85, RMF90, RMF92, RMF93, RMF94, RMF96, RMF99	15.8%
134	BobWhite_c10015_641	154414030	RMF101, RMF102, RMF103, RMF104, RMF106, RMF107, RMF110, RMF111, RMF113, RMF115, RMF117, RMF128, RMF130, RMF135, RMF137, RMF184, RMF200, RMF43, RMF46, RMF47, RMF48, RMF49, RMF51, RMF53, RMF58, RMF60, RMF74, RMF85, RMF90, RMF92, RMF93, RMF94, RMF96, RMF99	15.4%
110	AX-95099447	158454918	RMF181	0.5%
416	GENE-1028_694	159876226	RMF1, RMF10, RMF100, RMF105, RMF109, RMF11, RMF112, RMF114, RMF116, RMF118, RMF119, RMF12, RMF120, RMF121, RMF122, RMF123, RMF124, RMF125, RMF126, RMF127, RMF129, RMF13, RMF131, RMF132, RMF133, RMF134, RMF136, RMF138, RMF139, RMF14, RMF140, RMF141, RMF142, RMF143, RMF144, RMF145, RMF146, RMF147, RMF148, RMF149, RMF15, RMF150, RMF151, RMF152, RMF153, RMF154, RMF155, RMF156, RMF157, RMF158, RMF159,…	85.5%
47	AX-94601987	194862644	RMF1, RMF101, RMF102, RMF103, RMF104, RMF105, RMF106, RMF107, RMF109, RMF11, RMF110, RMF111, RMF113, RMF114, RMF115, RMF116, RMF117, RMF118, RMF119, RMF121, RMF122, RMF123, RMF124, RMF127, RMF128, RMF129, RMF13, RMF132, RMF133, RMF134, RMF135, RMF136, RMF137, RMF139, RMF14, RMF142, RMF143, RMF144, RMF146, RMF148, RMF149, RMF150, RMF151, RMF152, RMF153, RMF154, RMF158, RMF159, RMF160, RMF161, RMF1…	76.5%
49	AX-94625433	668529945	RMF126	0.5%
299	Ex_c23042_1024	696853786	RMF1, RMF128, RMF146, RMF18, RMF186, RMF19, RMF27, RMF4, RMF85	4.1%
355	Excalibur_c43822_370	704691840	RMF109, RMF125, RMF136, RMF138, RMF142, RMF166, RMF168, RMF177, RMF178, RMF57, RMF67, RMF76, RMF81	5.9%
281	CAP7_c12484_228	721453668	RMF121, RMF127, RMF154, RMF174, RMF191, RMF83, RMF84	3.2%
25	AX-94500620	726436588	RMF133, RMF148, RMF153, RMF159, RMF162, RMF175, RMF176, RMF197, RMF38, RMF68, RMF77, RMF78, RMF80	5.9%
795	wsnp_Ex_c14953_23104041	728758481	RMF157, RMF167, RMF181, RMF186, RMF22, RMF31, RMF50, RMF51, RMF68, RMF82	4.5%
882	wsnp_RFL_Contig2763_2509104	728758507	RMF157, RMF167, RMF181, RMF186, RMF22, RMF31, RMF50, RMF51, RMF68, RMF82	4.5%
67	AX-94720502	745781663	RMF132, RMF142, RMF188, RMF29, RMF31, RMF38, RMF68, RMF77	3.6%
78	AX-94775879	747144140	RMF105, RMF109, RMF11, RMF118, RMF119, RMF120, RMF128, RMF131, RMF133, RMF140, RMF141, RMF145, RMF16, RMF163, RMF164, RMF167, RMF169, RMF176, RMF180, RMF190, RMF193, RMF22, RMF31, RMF33, RMF4, RMF5, RMF50, RMF58, RMF6, RMF68, RMF71, RMF79, RMF82, RMF87, RMF91	16.0%
558	Ra_c21740_341	747610058	RMF174	0.5%
616	RAC875_c4609_1756	747611765	RMF1, RMF101, RMF102, RMF103, RMF104, RMF106, RMF107, RMF110, RMF111, RMF113, RMF114, RMF115, RMF117, RMF122, RMF126, RMF134, RMF135, RMF136, RMF138, RMF14, RMF142, RMF15, RMF151, RMF160, RMF161, RMF164, RMF165, RMF167, RMF170, RMF174, RMF177, RMF182, RMF184, RMF188, RMF192, RMF195, RMF20, RMF200, RMF22, RMF24, RMF30, RMF31, RMF39, RMF42, RMF43, RMF44, RMF47, RMF48, RMF49, RMF53, RMF57, RMF59, RM…	31.3%
510	Kukri_c50391_219	751511218	RMF135, RMF166, RMF181, RMF182, RMF186, RMF191, RMF31, RMF54, RMF56, RMF9	4.5%
774	wsnp_BG605258B_Ta_2_7	752090337	RMF135, RMF166, RMF181, RMF182, RMF186, RMF191, RMF31, RMF54, RMF56, RMF9	4.5%
395	Excalibur_c9752_619	752276928	RMF135, RMF181, RMF182, RMF186, RMF31, RMF54, RMF56, RMF9	3.6%
394	Excalibur_c9752_289	752277309	RMF135, RMF166, RMF181, RMF182, RMF186, RMF191, RMF31, RMF54, RMF56, RMF9	4.5%
729	Tdurum_contig47508_250	754339185	RMF129, RMF174, RMF51, RMF52, RMF58	2.3%
215	BS00023075_51	754339208	RMF129, RMF174, RMF51, RMF52, RMF58	2.3%
345	Excalibur_c35919_107	754461531	RMF102, RMF103, RMF104, RMF106, RMF107, RMF110, RMF111, RMF113, RMF114, RMF115, RMF117, RMF121, RMF122, RMF126, RMF130, RMF134, RMF135, RMF151, RMF160, RMF161, RMF165, RMF174, RMF184, RMF195, RMF200, RMF24, RMF39, RMF43, RMF46, RMF47, RMF48, RMF49, RMF51, RMF53, RMF58, RMF59, RMF6, RMF60, RMF65, RMF74, RMF9, RMF90, RMF93, RMF94, RMF96, RMF99	21.0%
404	Excalibur_rep_c109577_698	759816555	RMF109, RMF118, RMF119, RMF167, RMF182, RMF186, RMF22, RMF29, RMF50, RMF54, RMF56, RMF7, RMF82, RMF85, RMF98	6.8%
377	Excalibur_c6937_1065	761538948	RMF121, RMF136, RMF166, RMF168, RMF174, RMF186, RMF191, RMF194, RMF33, RMF76	4.6%
527	Kukri_c8494_77	764104974	RMF121, RMF136, RMF166, RMF168, RMF174, RMF186, RMF191, RMF194, RMF33, RMF76, RMF85	5.0%
380	Excalibur_c7366_1926	765707135	RMF1, RMF121, RMF136, RMF138, RMF162, RMF166, RMF168, RMF17, RMF174, RMF178, RMF186, RMF191, RMF194, RMF30, RMF33, RMF45, RMF64, RMF76, RMF85	9.0%
814	wsnp_Ex_c3964_7181151	765710095	RMF105, RMF11, RMF112, RMF114, RMF118, RMF119, RMF12, RMF120, RMF123, RMF124, RMF129, RMF131, RMF132, RMF133, RMF134, RMF135, RMF139, RMF140, RMF141, RMF144, RMF145, RMF146, RMF147, RMF149, RMF150, RMF151, RMF152, RMF153, RMF155, RMF157, RMF16, RMF160, RMF161, RMF162, RMF163, RMF164, RMF165, RMF166, RMF167, RMF169, RMF17, RMF172, RMF174, RMF175, RMF176, RMF179, RMF181, RMF183, RMF186, RMF191, RMF…	53.9%
543	Kukri_rep_c68068_95	766400472	RMF149, RMF166, RMF73	1.4%
713	Tdurum_contig41912_893	766567477	RMF149, RMF166, RMF35, RMF73	1.8%
643	RAC875_c75800_216	768998454	RMF1, RMF138, RMF14, RMF157, RMF162, RMF17, RMF178, RMF193, RMF194, RMF2, RMF23, RMF25, RMF30, RMF45, RMF64	6.8%
509	Kukri_c50116_107	776214835	RMF11, RMF132, RMF133, RMF148, RMF153, RMF158, RMF163, RMF175, RMF179, RMF186, RMF190, RMF197, RMF199, RMF26, RMF34, RMF36, RMF37, RMF50, RMF61, RMF78, RMF87	9.5%
86	AX-94832414	11291254	RMF125, RMF137, RMF138, RMF158, RMF159, RMF196, RMF35, RMF6, RMF61, RMF66, RMF80	5.0%
391	Excalibur_c841_609	17390927	RMF1, RMF10, RMF100, RMF11, RMF112, RMF116, RMF123, RMF131, RMF153, RMF156, RMF157, RMF161, RMF167, RMF17, RMF172, RMF176, RMF18, RMF181, RMF19, RMF193, RMF195, RMF198, RMF21, RMF22, RMF3, RMF30, RMF38, RMF39, RMF40, RMF41, RMF42, RMF45, RMF47, RMF5, RMF51, RMF65, RMF69, RMF7, RMF70, RMF75, RMF82, RMF83, RMF91, RMF95	19.9%
658	RAC875_rep_c106596_127	26753014	RMF121, RMF71, RMF84	1.4%
744	Tdurum_contig64563_491	28366635	RMF109, RMF137, RMF158, RMF159, RMF174, RMF196, RMF35, RMF61, RMF67, RMF80	4.5%
715	Tdurum_contig42153_7329	41153381	RMF1, RMF100, RMF101, RMF104, RMF105, RMF106, RMF107, RMF11, RMF114, RMF115, RMF118, RMF119, RMF124, RMF129, RMF131, RMF133, RMF135, RMF137, RMF14, RMF146, RMF15, RMF159, RMF16, RMF161, RMF163, RMF166, RMF167, RMF171, RMF176, RMF190, RMF191, RMF193, RMF196, RMF197, RMF198, RMF2, RMF27, RMF30, RMF32, RMF35, RMF39, RMF40, RMF42, RMF43, RMF47, RMF5, RMF6, RMF67, RMF68, RMF7, RMF74, RMF77, RMF80, RMF…	27.1%
714	Tdurum_contig42153_5854	41155066	RMF10, RMF102, RMF103, RMF109, RMF110, RMF111, RMF112, RMF113, RMF116, RMF117, RMF12, RMF120, RMF121, RMF122, RMF123, RMF125, RMF126, RMF127, RMF128, RMF13, RMF130, RMF132, RMF134, RMF136, RMF138, RMF139, RMF140, RMF141, RMF142, RMF143, RMF144, RMF145, RMF147, RMF148, RMF149, RMF150, RMF151, RMF152, RMF153, RMF154, RMF155, RMF156, RMF157, RMF158, RMF160, RMF162, RMF164, RMF165, RMF168, RMF169, RM…	72.9%
519	Kukri_c6343_1453	42147568	RMF1, RMF10, RMF100, RMF101, RMF102, RMF103, RMF104, RMF105, RMF106, RMF107, RMF109, RMF11, RMF110, RMF111, RMF112, RMF113, RMF114, RMF115, RMF116, RMF117, RMF118, RMF119, RMF12, RMF120, RMF122, RMF123, RMF124, RMF125, RMF126, RMF127, RMF128, RMF129, RMF13, RMF130, RMF131, RMF132, RMF133, RMF134, RMF135, RMF136, RMF137, RMF138, RMF14, RMF140, RMF141, RMF142, RMF143, RMF144, RMF145, RMF146, RMF147…	98.6%
280	CAP12_c3807_144	51228982	RMF12, RMF120, RMF13, RMF140, RMF141, RMF145, RMF163, RMF168, RMF171, RMF179, RMF182, RMF199, RMF29, RMF34, RMF36, RMF37, RMF52, RMF54, RMF56, RMF6, RMF66, RMF97	10.0%
93	AX-94890360	83314799	RMF150	0.5%
501	Kukri_c40637_223	108238019	RMF1, RMF101, RMF102, RMF103, RMF104, RMF107, RMF110, RMF111, RMF113, RMF114, RMF115, RMF117, RMF122, RMF134, RMF135, RMF149, RMF151, RMF157, RMF160, RMF161, RMF166, RMF178, RMF184, RMF191, RMF20, RMF200, RMF24, RMF30, RMF39, RMF40, RMF42, RMF44, RMF46, RMF48, RMF49, RMF50, RMF53, RMF59, RMF64, RMF74, RMF89, RMF90, RMF92, RMF93, RMF94, RMF96, RMF99	21.5%
532	Kukri_c9102_84	110463868	RMF137, RMF149, RMF166, RMF191, RMF20, RMF30, RMF64	3.2%
775	wsnp_BM140364B_Ta_2_1	115381698	RMF137, RMF149, RMF166, RMF191	1.8%
590	RAC875_c21378_474	116323196	RMF137, RMF149, RMF166, RMF191	1.8%
809	wsnp_Ex_c31274_40086873	117618492	RMF137, RMF149, RMF166, RMF191	1.8%
414	GENE-0767_62	117620086	RMF128, RMF137, RMF149, RMF166, RMF191, RMF85	2.7%
162	BobWhite_c38833_197	117932452	RMF128, RMF137, RMF149, RMF166, RMF173, RMF191, RMF85	3.2%
72	AX-94746402	132282188	RMF121, RMF126, RMF133, RMF142, RMF147, RMF169, RMF174, RMF188, RMF20, RMF6, RMF87	5.1%
316	Excalibur_c13339_561	136150873	RMF137, RMF149	0.9%
170	BobWhite_c45336_130	136153610	RMF137, RMF149	0.9%
523	Kukri_c7139_6288	139805710	RMF1, RMF10, RMF100, RMF101, RMF102, RMF103, RMF104, RMF105, RMF106, RMF107, RMF109, RMF11, RMF110, RMF111, RMF112, RMF113, RMF114, RMF115, RMF116, RMF117, RMF118, RMF119, RMF12, RMF120, RMF121, RMF122, RMF123, RMF124, RMF125, RMF126, RMF127, RMF128, RMF129, RMF13, RMF130, RMF131, RMF132, RMF133, RMF134, RMF135, RMF136, RMF137, RMF138, RMF139, RMF14, RMF140, RMF141, RMF142, RMF143, RMF144, RMF145…	99.5%
450	IACX3325	183315520	RMF105, RMF186	0.9%
18	AX-94472212	184875233	RMF186, RMF31, RMF52	1.4%
646	RAC875_c8045_231	199763097	RMF101, RMF104, RMF107, RMF109, RMF114, RMF115, RMF122, RMF128, RMF130, RMF134, RMF137, RMF140, RMF141, RMF145, RMF151, RMF156, RMF160, RMF178, RMF181, RMF183, RMF185, RMF186, RMF192, RMF24, RMF46, RMF51, RMF59, RMF62, RMF66, RMF72, RMF74, RMF89, RMF90, RMF94, RMF99	15.9%
682	RFL_Contig5290_1493	200385458	RMF1, RMF10, RMF100, RMF102, RMF103, RMF105, RMF106, RMF11, RMF110, RMF111, RMF112, RMF113, RMF116, RMF117, RMF118, RMF119, RMF12, RMF120, RMF121, RMF123, RMF124, RMF125, RMF126, RMF127, RMF129, RMF13, RMF131, RMF132, RMF133, RMF135, RMF136, RMF138, RMF139, RMF14, RMF142, RMF143, RMF144, RMF146, RMF147, RMF148, RMF149, RMF15, RMF150, RMF152, RMF153, RMF154, RMF155, RMF157, RMF158, RMF159, RMF16, …	84.0%
781	wsnp_CAP8_c1240_753371	201769192	RMF101, RMF104, RMF107, RMF109, RMF114, RMF115, RMF122, RMF130, RMF134, RMF137, RMF140, RMF141, RMF145, RMF151, RMF156, RMF160, RMF178, RMF183, RMF185, RMF192, RMF24, RMF46, RMF59, RMF62, RMF66, RMF72, RMF74, RMF89, RMF90, RMF94, RMF99	14.1%
224	BS00037345_51	202484294	RMF101, RMF104, RMF105, RMF107, RMF109, RMF114, RMF115, RMF122, RMF128, RMF130, RMF134, RMF137, RMF140, RMF141, RMF145, RMF151, RMF156, RMF160, RMF178, RMF181, RMF183, RMF185, RMF186, RMF192, RMF24, RMF46, RMF51, RMF59, RMF62, RMF66, RMF68, RMF72, RMF74, RMF89, RMF90, RMF94, RMF99	16.8%
317	Excalibur_c15696_1280	202740051	RMF101, RMF104, RMF105, RMF107, RMF109, RMF114, RMF115, RMF122, RMF128, RMF130, RMF134, RMF137, RMF140, RMF141, RMF145, RMF151, RMF156, RMF160, RMF178, RMF181, RMF183, RMF185, RMF186, RMF192, RMF24, RMF46, RMF51, RMF59, RMF62, RMF66, RMF68, RMF72, RMF74, RMF89, RMF90, RMF94, RMF99	17.1%
250	BS00066119_51	202744057	RMF101, RMF104, RMF105, RMF107, RMF109, RMF114, RMF115, RMF122, RMF130, RMF134, RMF137, RMF140, RMF141, RMF145, RMF151, RMF156, RMF160, RMF178, RMF183, RMF185, RMF192, RMF24, RMF46, RMF59, RMF62, RMF66, RMF68, RMF72, RMF74, RMF89, RMF90, RMF94, RMF97, RMF99	15.5%
608	RAC875_c3752_890	210262610	RMF101, RMF104, RMF107, RMF109, RMF114, RMF115, RMF122, RMF128, RMF130, RMF134, RMF137, RMF140, RMF141, RMF145, RMF151, RMF156, RMF160, RMF178, RMF181, RMF183, RMF185, RMF186, RMF192, RMF24, RMF46, RMF51, RMF59, RMF62, RMF66, RMF68, RMF72, RMF74, RMF89, RMF90, RMF94, RMF97, RMF99	16.7%
522	Kukri_c6830_572	236807102	RMF101, RMF104, RMF107, RMF109, RMF114, RMF115, RMF122, RMF134, RMF140, RMF141, RMF145, RMF151, RMF156, RMF160, RMF178, RMF183, RMF185, RMF192, RMF24, RMF46, RMF59, RMF62, RMF66, RMF72, RMF89, RMF90, RMF94, RMF97, RMF99	13.2%
633	RAC875_c63112_460	239646082	RMF101, RMF104, RMF107, RMF109, RMF114, RMF115, RMF122, RMF130, RMF134, RMF140, RMF141, RMF145, RMF151, RMF156, RMF160, RMF178, RMF183, RMF185, RMF192, RMF24, RMF46, RMF59, RMF62, RMF66, RMF72, RMF89, RMF90, RMF94, RMF97, RMF99	13.6%
75	AX-94771829	315990324	RMF181	0.5%
454	Jagger_c7212_85	439223232	RMF109, RMF137, RMF16, RMF175, RMF181, RMF31, RMF64, RMF66, RMF85	4.1%
424	IAAV1743	439225308	RMF109, RMF137, RMF16, RMF175, RMF181, RMF31, RMF64, RMF66, RMF85	4.1%
568	Ra_c6266_140	440214885	RMF109, RMF137, RMF16, RMF175, RMF181, RMF31, RMF64, RMF66, RMF85	4.1%
567	Ra_c6266_136	440214889	RMF109, RMF137, RMF16, RMF175, RMF181, RMF31, RMF64, RMF66, RMF85	4.1%
310	Excalibur_c114791_328	564921645	RMF149, RMF181	0.9%
62	AX-94706624	570897826	RMF85	0.5%
405	Excalibur_rep_c66577_159	572591341	RMF11, RMF137, RMF149, RMF158, RMF181, RMF182, RMF187, RMF31, RMF32, RMF35, RMF67	5.0%
376	Excalibur_c6922_1393	573200396	RMF149, RMF15, RMF182, RMF31	1.8%
551	Kukri_s115194_71	573201850	RMF149, RMF182, RMF31	1.4%
787	wsnp_Ex_c114_229879	580020038	RMF149, RMF182, RMF31	1.4%
180	BobWhite_rep_c48906_121	593678312	RMF116, RMF120, RMF123, RMF124, RMF128, RMF135, RMF136, RMF144, RMF146, RMF152, RMF164, RMF170, RMF172, RMF177, RMF179, RMF188, RMF199, RMF29, RMF33, RMF34, RMF36, RMF37, RMF41, RMF47, RMF52, RMF54, RMF56, RMF57, RMF68, RMF70, RMF71, RMF75, RMF76, RMF81, RMF86, RMF88, RMF95	16.7%
406	Excalibur_rep_c66832_742	682848571	RMF1, RMF101, RMF102, RMF103, RMF104, RMF105, RMF106, RMF107, RMF109, RMF11, RMF110, RMF111, RMF112, RMF113, RMF114, RMF115, RMF116, RMF117, RMF118, RMF119, RMF12, RMF120, RMF121, RMF122, RMF123, RMF124, RMF125, RMF126, RMF127, RMF128, RMF13, RMF130, RMF132, RMF134, RMF135, RMF136, RMF137, RMF138, RMF139, RMF142, RMF143, RMF144, RMF146, RMF148, RMF149, RMF151, RMF152, RMF153, RMF154, RMF156, RMF1…	81.4%
749	Tdurum_contig82393_484	730562640	RMF121, RMF123, RMF127, RMF143, RMF151, RMF154, RMF156, RMF157, RMF162, RMF172, RMF177, RMF22, RMF29, RMF3, RMF32, RMF41, RMF50, RMF6, RMF64, RMF65, RMF67, RMF70, RMF75, RMF81, RMF82, RMF86, RMF88, RMF95	12.9%
555	Ra_c13298_783	732344480	RMF149	0.5%
512	Kukri_c529_1414	733714430	RMF1, RMF100, RMF101, RMF102, RMF103, RMF104, RMF106, RMF107, RMF110, RMF111, RMF113, RMF114, RMF115, RMF117, RMF120, RMF122, RMF126, RMF130, RMF131, RMF133, RMF134, RMF135, RMF14, RMF140, RMF141, RMF145, RMF15, RMF155, RMF160, RMF161, RMF165, RMF168, RMF178, RMF179, RMF183, RMF184, RMF185, RMF187, RMF190, RMF192, RMF193, RMF194, RMF195, RMF199, RMF2, RMF20, RMF200, RMF23, RMF24, RMF25, RMF27, RM…	39.7%
601	RAC875_c27650_216	759172813	RMF135, RMF181, RMF186, RMF54, RMF56, RMF9	2.7%
415	GENE-0777_105	760890901	RMF105, RMF109, RMF11, RMF118, RMF119, RMF120, RMF131, RMF133, RMF140, RMF141, RMF145, RMF16, RMF167, RMF169, RMF176, RMF180, RMF190, RMF193, RMF22, RMF33, RMF4, RMF5, RMF6, RMF79, RMF82, RMF91	11.8%
165	BobWhite_c42601_173	760930910	RMF135, RMF166, RMF181, RMF182, RMF186, RMF191, RMF31, RMF54, RMF56, RMF9	4.5%
474	Kukri_c11915_313	760950678	RMF135, RMF166, RMF181, RMF182, RMF186, RMF191, RMF31, RMF54, RMF56, RMF9	4.5%
182	BobWhite_rep_c50285_700	761990925	RMF1, RMF10, RMF100, RMF101, RMF102, RMF103, RMF104, RMF105, RMF106, RMF107, RMF109, RMF11, RMF110, RMF111, RMF112, RMF113, RMF114, RMF115, RMF116, RMF117, RMF118, RMF119, RMF12, RMF120, RMF121, RMF122, RMF123, RMF124, RMF125, RMF126, RMF127, RMF128, RMF129, RMF13, RMF130, RMF131, RMF132, RMF133, RMF134, RMF136, RMF137, RMF138, RMF139, RMF14, RMF140, RMF141, RMF142, RMF143, RMF144, RMF145, RMF146…	96.8%
598	RAC875_c25271_138	762518995	RMF133, RMF138, RMF149, RMF153, RMF158, RMF166, RMF180, RMF182, RMF191, RMF196, RMF197, RMF28, RMF31, RMF61, RMF79	7.0%
379	Excalibur_c7051_1115	767017360	RMF135	0.5%
279	CAP12_c1817_77	767018309	RMF135, RMF35	0.9%
521	Kukri_c657_1139	773142111	RMF31	0.5%
383	Excalibur_c7971_1573	775371411	RMF118, RMF119, RMF167, RMF182, RMF186, RMF22, RMF29, RMF50, RMF54, RMF56, RMF7, RMF82, RMF85, RMF98	6.4%
135	BobWhite_c10520_1517	775371469	RMF118, RMF119, RMF167, RMF182, RMF22, RMF29, RMF50, RMF54, RMF56, RMF82	4.5%
111	AX-95116218	775493589	RMF29, RMF54, RMF56, RMF7, RMF98	2.3%
333	Excalibur_c26527_82	777143635	RMF10, RMF105, RMF152, RMF177, RMF18, RMF180, RMF189, RMF19, RMF66, RMF67, RMF79, RMF81	5.4%
752	Tdurum_contig9071_215	777384194	RMF12, RMF180, RMF67, RMF79	1.8%
301	Ex_c27573_760	777514652	RMF121, RMF131, RMF155, RMF180, RMF6, RMF63, RMF68, RMF79, RMF91	4.1%
403	Excalibur_rep_c107890_89	778848364	RMF10, RMF105, RMF11, RMF12, RMF152, RMF164, RMF177, RMF18, RMF180, RMF189, RMF19, RMF55, RMF6, RMF66, RMF67, RMF79, RMF81	7.8%
146	BobWhite_c21827_104	778848904	RMF10, RMF105, RMF11, RMF12, RMF152, RMF164, RMF177, RMF18, RMF180, RMF189, RMF19, RMF55, RMF6, RMF66, RMF67, RMF79, RMF81	7.7%
152	BobWhite_c24069_257	778849253	RMF10, RMF105, RMF11, RMF12, RMF152, RMF164, RMF177, RMF18, RMF180, RMF189, RMF19, RMF55, RMF6, RMF66, RMF67, RMF79, RMF81	7.7%
585	RAC875_c16993_444	786105684	RMF121, RMF136, RMF149, RMF166, RMF168, RMF174, RMF191, RMF33, RMF67, RMF76	4.5%
820	wsnp_Ex_c41300_48154348	786229430	RMF121, RMF136, RMF149, RMF166, RMF168, RMF174, RMF191, RMF33, RMF67, RMF76	4.5%
587	RAC875_c19042_2102	796803359	RMF121, RMF128, RMF136, RMF137, RMF158, RMF159, RMF166, RMF168, RMF174, RMF186, RMF191, RMF194, RMF196, RMF33, RMF35, RMF61, RMF68, RMF69, RMF76, RMF80, RMF85, RMF87	10.0%
530	Kukri_c900_1334	796807569	RMF1, RMF10, RMF105, RMF121, RMF128, RMF136, RMF137, RMF138, RMF143, RMF156, RMF158, RMF159, RMF162, RMF166, RMF168, RMF17, RMF174, RMF178, RMF186, RMF189, RMF191, RMF194, RMF196, RMF30, RMF33, RMF35, RMF45, RMF55, RMF61, RMF64, RMF68, RMF69, RMF76, RMF80, RMF85, RMF87	16.4%
402	Excalibur_rep_c105614_172	796808175	RMF121, RMF128, RMF136, RMF137, RMF158, RMF159, RMF166, RMF168, RMF174, RMF186, RMF191, RMF194, RMF196, RMF33, RMF35, RMF61, RMF68, RMF69, RMF76, RMF80, RMF85, RMF87	10.0%
845	wsnp_Ex_rep_c70525_69448648	797327240	RMF121, RMF136, RMF166, RMF168, RMF174, RMF186, RMF191, RMF194, RMF33, RMF76, RMF85	5.0%
329	Excalibur_c25043_357	797328180	RMF1, RMF10, RMF105, RMF121, RMF136, RMF138, RMF143, RMF156, RMF162, RMF166, RMF168, RMF17, RMF174, RMF178, RMF186, RMF189, RMF191, RMF194, RMF30, RMF33, RMF45, RMF55, RMF64, RMF76, RMF85	11.4%
846	wsnp_Ex_rep_c80588_75758453	8717281	RMF11, RMF121, RMF131, RMF140, RMF141, RMF144, RMF145, RMF147, RMF155, RMF16, RMF161, RMF164, RMF172, RMF176, RMF185, RMF187, RMF190, RMF193, RMF197, RMF2, RMF20, RMF25, RMF38, RMF4, RMF5, RMF63, RMF65, RMF68, RMF72, RMF9, RMF98	14.2%
13	AX-94444526	30405070	RMF109, RMF11, RMF112, RMF12, RMF127, RMF128, RMF129, RMF132, RMF133, RMF137, RMF147, RMF151, RMF154, RMF157, RMF159, RMF170, RMF178, RMF181, RMF188, RMF189, RMF194, RMF196, RMF2, RMF20, RMF23, RMF26, RMF3, RMF30, RMF39, RMF40, RMF42, RMF44, RMF5, RMF61, RMF64, RMF66, RMF80, RMF81, RMF85, RMF89	18.1%
123	AX-95206161	60611948	RMF112, RMF143, RMF152, RMF156, RMF164, RMF17, RMF178, RMF189, RMF32, RMF4, RMF68	5.0%
214	BS00022917_51	109702608	RMF58	0.5%
295	D_F1BEJMU01EDD7B_130	435048587	RMF85	0.5%
579	RAC875_c12803_1620	523150743	RMF163, RMF50, RMF85	1.4%
686	TA001859-0887	533136230	RMF10, RMF100, RMF101, RMF102, RMF103, RMF104, RMF105, RMF106, RMF107, RMF109, RMF11, RMF110, RMF111, RMF112, RMF113, RMF115, RMF116, RMF117, RMF118, RMF119, RMF12, RMF120, RMF121, RMF123, RMF124, RMF125, RMF126, RMF127, RMF128, RMF129, RMF13, RMF130, RMF131, RMF132, RMF133, RMF134, RMF136, RMF138, RMF139, RMF14, RMF140, RMF141, RMF142, RMF143, RMF144, RMF145, RMF147, RMF148, RMF149, RMF15, RMF15…	91.4%
881	wsnp_RFL_Contig2659_2346243	595545957	RMF129, RMF136, RMF14, RMF15, RMF168, RMF171, RMF177, RMF179, RMF198, RMF199, RMF3, RMF34, RMF36, RMF37, RMF55, RMF67, RMF76, RMF77, RMF81	8.6%
127	AX-95223996	613435129	RMF105, RMF109, RMF11, RMF118, RMF119, RMF120, RMF128, RMF131, RMF133, RMF140, RMF141, RMF145, RMF16, RMF163, RMF164, RMF167, RMF169, RMF176, RMF180, RMF190, RMF193, RMF22, RMF31, RMF33, RMF4, RMF5, RMF50, RMF58, RMF6, RMF68, RMF71, RMF79, RMF82, RMF87, RMF91	16.0%
218	BS00024884_51	617089362	RMF105, RMF109, RMF11, RMF118, RMF119, RMF120, RMF128, RMF131, RMF133, RMF140, RMF141, RMF145, RMF16, RMF163, RMF164, RMF167, RMF169, RMF176, RMF180, RMF190, RMF193, RMF22, RMF31, RMF33, RMF4, RMF5, RMF50, RMF58, RMF6, RMF68, RMF71, RMF79, RMF82, RMF87, RMF91	15.9%
639	RAC875_c66820_684	622919537	RMF157	0.5%
20	AX-94483043	622925945	RMF71	0.5%
3	AX-94386616	634284382	RMF109, RMF121, RMF17, RMF171, RMF18, RMF180, RMF19, RMF45, RMF68, RMF73, RMF77, RMF79, RMF98	5.9%
656	RAC875_c9897_638	634433529	RMF121, RMF131, RMF155, RMF180, RMF6, RMF63, RMF68, RMF79, RMF91	4.1%
294	D_contig36004_217	634869944	RMF121, RMF131, RMF155, RMF180, RMF6, RMF63, RMF68, RMF79, RMF91	4.1%
363	Excalibur_c49875_479	634877378	RMF1, RMF100, RMF101, RMF102, RMF103, RMF104, RMF106, RMF107, RMF109, RMF110, RMF111, RMF112, RMF113, RMF114, RMF115, RMF116, RMF117, RMF118, RMF119, RMF120, RMF121, RMF122, RMF123, RMF124, RMF125, RMF126, RMF127, RMF128, RMF129, RMF130, RMF131, RMF132, RMF133, RMF134, RMF135, RMF136, RMF137, RMF138, RMF139, RMF14, RMF140, RMF141, RMF142, RMF143, RMF144, RMF145, RMF146, RMF147, RMF148, RMF149, RM…	92.2%
330	Excalibur_c25043_618	638371289	RMF11, RMF135, RMF163, RMF27, RMF28, RMF35, RMF51, RMF58, RMF81, RMF85	4.6%
325	Excalibur_c2311_1563	640215489	RMF1, RMF121, RMF136, RMF138, RMF162, RMF166, RMF168, RMF17, RMF174, RMF178, RMF186, RMF191, RMF194, RMF30, RMF33, RMF45, RMF64, RMF76, RMF85	8.6%
533	Kukri_c9898_1618	642871405	RMF121, RMF136, RMF138, RMF162, RMF166, RMF168, RMF17, RMF174, RMF191, RMF33, RMF64, RMF76	5.5%
41	AX-94559247	643801737	RMF163	0.5%
298	Ex_c17993_470	9613598	RMF11, RMF114, RMF136, RMF137, RMF144, RMF146, RMF149, RMF183, RMF24, RMF31, RMF62, RMF64, RMF74, RMF76, RMF89	6.8%
173	BobWhite_c5461_338	11941586	RMF1, RMF10, RMF100, RMF105, RMF109, RMF11, RMF112, RMF114, RMF116, RMF118, RMF119, RMF12, RMF121, RMF124, RMF125, RMF126, RMF127, RMF129, RMF130, RMF131, RMF132, RMF133, RMF136, RMF137, RMF140, RMF141, RMF142, RMF144, RMF145, RMF146, RMF147, RMF149, RMF15, RMF154, RMF155, RMF156, RMF157, RMF16, RMF162, RMF164, RMF165, RMF167, RMF168, RMF169, RMF17, RMF172, RMF173, RMF174, RMF176, RMF178, RMF179,…	47.9%
807	wsnp_Ex_c2573_4788116	12783243	RMF1, RMF10, RMF112, RMF114, RMF116, RMF118, RMF119, RMF12, RMF121, RMF124, RMF125, RMF127, RMF129, RMF130, RMF132, RMF136, RMF137, RMF142, RMF144, RMF146, RMF149, RMF154, RMF156, RMF165, RMF167, RMF168, RMF172, RMF174, RMF178, RMF183, RMF188, RMF21, RMF22, RMF24, RMF25, RMF30, RMF32, RMF41, RMF47, RMF62, RMF64, RMF69, RMF70, RMF74, RMF75, RMF76, RMF77, RMF8, RMF82, RMF89, RMF9, RMF95	23.5%
260	BS00079521_51	12840221	RMF1, RMF10, RMF112, RMF114, RMF116, RMF118, RMF119, RMF12, RMF121, RMF124, RMF125, RMF127, RMF129, RMF130, RMF132, RMF136, RMF137, RMF142, RMF144, RMF146, RMF149, RMF154, RMF156, RMF165, RMF167, RMF168, RMF172, RMF174, RMF178, RMF183, RMF188, RMF21, RMF22, RMF24, RMF25, RMF30, RMF32, RMF41, RMF47, RMF62, RMF64, RMF69, RMF70, RMF74, RMF75, RMF76, RMF77, RMF8, RMF82, RMF89, RMF9, RMF95	23.5%
462	Ku_c17560_146	12980665	RMF1, RMF10, RMF112, RMF114, RMF116, RMF118, RMF119, RMF12, RMF121, RMF124, RMF125, RMF127, RMF132, RMF136, RMF137, RMF142, RMF144, RMF146, RMF149, RMF154, RMF167, RMF168, RMF178, RMF183, RMF188, RMF21, RMF22, RMF24, RMF25, RMF30, RMF32, RMF41, RMF62, RMF64, RMF69, RMF74, RMF76, RMF8, RMF82, RMF83, RMF89, RMF9	19.0%
254	BS00073062_51	12997745	RMF1, RMF10, RMF112, RMF114, RMF116, RMF118, RMF119, RMF12, RMF121, RMF124, RMF125, RMF127, RMF132, RMF136, RMF137, RMF142, RMF144, RMF146, RMF149, RMF154, RMF167, RMF168, RMF178, RMF183, RMF188, RMF21, RMF22, RMF24, RMF25, RMF30, RMF32, RMF41, RMF62, RMF64, RMF69, RMF74, RMF76, RMF8, RMF82, RMF89, RMF9	18.6%
550	Kukri_rep_c96809_352	13041801	RMF1, RMF10, RMF112, RMF114, RMF116, RMF118, RMF119, RMF12, RMF121, RMF124, RMF125, RMF127, RMF132, RMF136, RMF137, RMF142, RMF144, RMF146, RMF149, RMF154, RMF167, RMF168, RMF178, RMF183, RMF188, RMF21, RMF22, RMF24, RMF30, RMF32, RMF41, RMF62, RMF64, RMF67, RMF74, RMF76, RMF8, RMF82, RMF89, RMF9	18.1%
150	BobWhite_c23392_496	13496758	RMF1, RMF10, RMF112, RMF114, RMF116, RMF118, RMF119, RMF12, RMF121, RMF124, RMF125, RMF127, RMF132, RMF136, RMF137, RMF142, RMF144, RMF146, RMF149, RMF154, RMF167, RMF168, RMF171, RMF178, RMF183, RMF188, RMF21, RMF22, RMF24, RMF30, RMF32, RMF41, RMF62, RMF64, RMF74, RMF76, RMF8, RMF82, RMF89, RMF9	18.1%
536	Kukri_rep_c101735_236	13499730	RMF1, RMF10, RMF112, RMF114, RMF116, RMF118, RMF119, RMF12, RMF121, RMF124, RMF125, RMF127, RMF132, RMF136, RMF137, RMF142, RMF144, RMF146, RMF149, RMF154, RMF167, RMF168, RMF171, RMF178, RMF183, RMF188, RMF21, RMF22, RMF24, RMF30, RMF32, RMF41, RMF62, RMF64, RMF74, RMF76, RMF8, RMF82, RMF89, RMF9	18.1%
553	Kukri_s117068_198	13500573	RMF1, RMF10, RMF112, RMF114, RMF116, RMF118, RMF119, RMF12, RMF121, RMF124, RMF125, RMF127, RMF132, RMF136, RMF137, RMF142, RMF144, RMF146, RMF149, RMF154, RMF167, RMF168, RMF171, RMF178, RMF183, RMF188, RMF21, RMF22, RMF24, RMF30, RMF32, RMF41, RMF62, RMF64, RMF74, RMF76, RMF8, RMF82, RMF89, RMF9	18.1%
552	Kukri_s117068_130	13500775	RMF1, RMF10, RMF112, RMF114, RMF116, RMF118, RMF119, RMF12, RMF121, RMF124, RMF125, RMF127, RMF132, RMF136, RMF137, RMF142, RMF144, RMF146, RMF149, RMF154, RMF167, RMF168, RMF171, RMF178, RMF183, RMF188, RMF21, RMF22, RMF24, RMF30, RMF32, RMF41, RMF62, RMF64, RMF74, RMF76, RMF8, RMF82, RMF89, RMF9	18.1%
141	BobWhite_c17021_297	13517643	RMF1, RMF10, RMF112, RMF114, RMF116, RMF118, RMF119, RMF12, RMF121, RMF124, RMF125, RMF127, RMF132, RMF136, RMF137, RMF142, RMF144, RMF146, RMF148, RMF149, RMF154, RMF158, RMF159, RMF163, RMF167, RMF168, RMF171, RMF178, RMF183, RMF188, RMF197, RMF21, RMF22, RMF24, RMF30, RMF31, RMF32, RMF35, RMF41, RMF61, RMF62, RMF64, RMF74, RMF76, RMF78, RMF8, RMF80, RMF82, RMF89, RMF9	22.6%
805	wsnp_Ex_c22683_31887799	13901452	RMF1, RMF10, RMF105, RMF112, RMF114, RMF116, RMF118, RMF119, RMF12, RMF121, RMF124, RMF125, RMF127, RMF132, RMF136, RMF137, RMF142, RMF144, RMF146, RMF148, RMF149, RMF154, RMF158, RMF159, RMF163, RMF167, RMF168, RMF171, RMF178, RMF183, RMF188, RMF197, RMF21, RMF22, RMF24, RMF30, RMF31, RMF32, RMF35, RMF41, RMF61, RMF62, RMF64, RMF74, RMF76, RMF78, RMF8, RMF80, RMF82, RMF89, RMF9	23.1%
381	Excalibur_c74666_291	13909249	RMF1, RMF10, RMF105, RMF112, RMF114, RMF116, RMF118, RMF119, RMF12, RMF121, RMF124, RMF125, RMF127, RMF132, RMF136, RMF137, RMF142, RMF144, RMF146, RMF148, RMF149, RMF154, RMF158, RMF159, RMF163, RMF167, RMF168, RMF171, RMF178, RMF183, RMF188, RMF197, RMF21, RMF22, RMF24, RMF30, RMF31, RMF32, RMF35, RMF41, RMF61, RMF62, RMF64, RMF74, RMF76, RMF78, RMF8, RMF80, RMF82, RMF89, RMF9	23.1%
308	Excalibur_c10383_432	14047678	RMF1, RMF10, RMF105, RMF112, RMF114, RMF116, RMF118, RMF119, RMF12, RMF121, RMF124, RMF125, RMF127, RMF132, RMF136, RMF137, RMF142, RMF144, RMF146, RMF148, RMF149, RMF154, RMF158, RMF159, RMF167, RMF168, RMF171, RMF178, RMF183, RMF188, RMF197, RMF22, RMF24, RMF30, RMF31, RMF32, RMF35, RMF41, RMF61, RMF62, RMF64, RMF74, RMF76, RMF78, RMF8, RMF80, RMF82, RMF89, RMF9	22.4%
423	IAAV1155	14851202	RMF1, RMF10, RMF105, RMF112, RMF114, RMF116, RMF118, RMF119, RMF12, RMF121, RMF124, RMF125, RMF127, RMF132, RMF136, RMF137, RMF142, RMF144, RMF146, RMF148, RMF149, RMF154, RMF158, RMF159, RMF163, RMF167, RMF168, RMF171, RMF178, RMF183, RMF187, RMF188, RMF197, RMF21, RMF22, RMF24, RMF30, RMF31, RMF32, RMF35, RMF41, RMF61, RMF62, RMF64, RMF74, RMF76, RMF78, RMF8, RMF80, RMF82, RMF89, RMF9	23.5%
671	RFL_Contig1456_1130	32118864	RMF120, RMF130, RMF134, RMF140, RMF141, RMF145, RMF157, RMF160, RMF161, RMF168, RMF169, RMF179, RMF197, RMF199, RMF21, RMF29, RMF33, RMF34, RMF36, RMF37, RMF57, RMF59, RMF65, RMF67, RMF83, RMF85	11.8%
153	BobWhite_c24194_255	32150154	RMF120, RMF130, RMF134, RMF140, RMF141, RMF145, RMF157, RMF160, RMF161, RMF168, RMF169, RMF179, RMF197, RMF199, RMF21, RMF29, RMF33, RMF34, RMF36, RMF37, RMF57, RMF59, RMF65, RMF67, RMF83, RMF85	11.8%
8	AX-94413327	33200998	RMF51	0.5%
210	BS00022586_51	42031458	RMF58	0.5%
617	RAC875_c46323_1996	42032288	RMF1, RMF10, RMF100, RMF101, RMF102, RMF103, RMF104, RMF105, RMF106, RMF107, RMF109, RMF11, RMF110, RMF111, RMF112, RMF113, RMF114, RMF115, RMF116, RMF117, RMF118, RMF119, RMF12, RMF120, RMF121, RMF122, RMF123, RMF124, RMF125, RMF126, RMF127, RMF128, RMF129, RMF13, RMF130, RMF131, RMF132, RMF133, RMF134, RMF135, RMF136, RMF137, RMF138, RMF139, RMF14, RMF140, RMF141, RMF142, RMF143, RMF144, RMF145…	99.5%
494	Kukri_c34845_242	53342666	RMF11, RMF114, RMF128, RMF129, RMF134, RMF144, RMF151, RMF160, RMF161, RMF167, RMF171, RMF182, RMF185, RMF2, RMF22, RMF27, RMF3, RMF35, RMF51, RMF56, RMF59, RMF62, RMF64, RMF72, RMF74, RMF82, RMF87	12.3%
417	GENE-1674_631	53560872	RMF11, RMF114, RMF128, RMF129, RMF134, RMF144, RMF151, RMF160, RMF161, RMF167, RMF171, RMF182, RMF185, RMF2, RMF22, RMF27, RMF3, RMF35, RMF51, RMF56, RMF58, RMF59, RMF62, RMF64, RMF72, RMF74, RMF82, RMF87	12.7%
518	Kukri_c62467_362	53572609	RMF1, RMF10, RMF100, RMF101, RMF102, RMF103, RMF104, RMF105, RMF106, RMF107, RMF109, RMF110, RMF111, RMF112, RMF113, RMF115, RMF116, RMF117, RMF118, RMF119, RMF12, RMF120, RMF121, RMF122, RMF123, RMF124, RMF125, RMF126, RMF127, RMF13, RMF130, RMF131, RMF132, RMF133, RMF135, RMF136, RMF137, RMF138, RMF139, RMF14, RMF140, RMF141, RMF142, RMF143, RMF145, RMF146, RMF147, RMF148, RMF149, RMF15, RMF150…	87.7%
615	RAC875_c45016_79	53837131	RMF11, RMF114, RMF116, RMF128, RMF129, RMF134, RMF143, RMF144, RMF151, RMF160, RMF161, RMF167, RMF182, RMF185, RMF2, RMF22, RMF27, RMF3, RMF35, RMF51, RMF56, RMF58, RMF59, RMF62, RMF64, RMF72, RMF74, RMF82, RMF87	13.2%
177	BobWhite_c9704_273	54879096	RMF1, RMF10, RMF100, RMF101, RMF102, RMF103, RMF104, RMF105, RMF106, RMF107, RMF109, RMF110, RMF111, RMF112, RMF113, RMF115, RMF117, RMF118, RMF119, RMF12, RMF120, RMF121, RMF122, RMF123, RMF124, RMF125, RMF126, RMF127, RMF130, RMF131, RMF132, RMF133, RMF135, RMF136, RMF137, RMF138, RMF139, RMF14, RMF140, RMF141, RMF142, RMF145, RMF146, RMF147, RMF148, RMF149, RMF15, RMF150, RMF152, RMF153, RMF15…	86.8%
392	Excalibur_c9000_209	55037266	RMF11, RMF114, RMF116, RMF128, RMF129, RMF134, RMF143, RMF144, RMF151, RMF160, RMF161, RMF167, RMF182, RMF185, RMF2, RMF22, RMF27, RMF3, RMF35, RMF51, RMF56, RMF58, RMF59, RMF62, RMF64, RMF72, RMF74, RMF82, RMF87	13.2%
573	RAC875_c10286_1247	55045853	RMF11, RMF114, RMF116, RMF128, RMF129, RMF134, RMF143, RMF144, RMF151, RMF160, RMF161, RMF167, RMF182, RMF185, RMF2, RMF22, RMF27, RMF3, RMF35, RMF51, RMF56, RMF58, RMF59, RMF62, RMF64, RMF72, RMF74, RMF82, RMF87	13.2%
458	JG_c3077_225	55086268	RMF114, RMF116, RMF128, RMF129, RMF134, RMF143, RMF144, RMF151, RMF160, RMF161, RMF167, RMF182, RMF185, RMF2, RMF22, RMF27, RMF3, RMF35, RMF51, RMF56, RMF58, RMF59, RMF62, RMF64, RMF72, RMF74, RMF82, RMF87	12.8%
435	IAAV5819	57905673	RMF10, RMF105, RMF109, RMF11, RMF118, RMF119, RMF122, RMF129, RMF13, RMF132, RMF133, RMF134, RMF138, RMF139, RMF147, RMF148, RMF149, RMF150, RMF153, RMF157, RMF158, RMF159, RMF160, RMF161, RMF163, RMF164, RMF166, RMF169, RMF17, RMF170, RMF171, RMF174, RMF175, RMF176, RMF177, RMF178, RMF18, RMF180, RMF181, RMF183, RMF186, RMF187, RMF189, RMF19, RMF190, RMF191, RMF197, RMF201, RMF202, RMF223, RMF22…	43.6%
287	CAP8_c359_95	74365015	RMF197, RMF21, RMF56	1.4%
350	Excalibur_c41477_1272	79453595	RMF51, RMF56	0.9%
80	AX-94793041	108730615	RMF1, RMF101, RMF102, RMF103, RMF104, RMF106, RMF107, RMF110, RMF111, RMF113, RMF115, RMF117, RMF118, RMF119, RMF122, RMF135, RMF150, RMF165, RMF178, RMF184, RMF185, RMF192, RMF195, RMF200, RMF24, RMF30, RMF31, RMF39, RMF40, RMF42, RMF43, RMF44, RMF46, RMF48, RMF49, RMF53, RMF60, RMF72, RMF83, RMF84, RMF89, RMF90, RMF92, RMF93, RMF94, RMF96, RMF99	21.4%
159	BobWhite_c35303_192	134245094	RMF14, RMF18, RMF19, RMF197, RMF4, RMF51, RMF83	3.2%
876	wsnp_Ra_c16846_25598885	135988937	RMF14, RMF18, RMF19, RMF197, RMF4, RMF51, RMF83	3.2%
397	Excalibur_c9811_131	136568314	RMF14, RMF18, RMF19, RMF197, RMF4, RMF51, RMF83	3.2%
219	BS00030876_51	137582309	RMF14, RMF18, RMF19, RMF197, RMF4, RMF51, RMF83	3.2%
206	BS00021976_51	168837301	RMF1, RMF101, RMF102, RMF103, RMF104, RMF106, RMF107, RMF110, RMF111, RMF113, RMF115, RMF117, RMF118, RMF119, RMF122, RMF135, RMF150, RMF165, RMF178, RMF184, RMF185, RMF192, RMF195, RMF200, RMF24, RMF30, RMF31, RMF39, RMF40, RMF42, RMF43, RMF44, RMF46, RMF48, RMF49, RMF53, RMF60, RMF72, RMF84, RMF89, RMF90, RMF92, RMF93, RMF94, RMF96, RMF99	20.9%
358	Excalibur_c4631_1608	414814916	RMF176, RMF190, RMF196, RMF198, RMF71, RMF80	2.7%
166	BobWhite_c43213_184	477793860	RMF109, RMF128, RMF129, RMF133, RMF139, RMF147, RMF148, RMF153, RMF163, RMF164, RMF166, RMF169, RMF172, RMF174, RMF175, RMF180, RMF186, RMF191, RMF197, RMF201, RMF202, RMF21, RMF226, RMF227, RMF228, RMF229, RMF230, RMF231, RMF232, RMF233, RMF234, RMF257, RMF26, RMF264, RMF269, RMF277, RMF29, RMF3, RMF38, RMF41, RMF47, RMF50, RMF52, RMF56, RMF68, RMF69, RMF70, RMF71, RMF75, RMF77, RMF78, RMF79, RM…	25.3%
663	RAC875_rep_c113906_294	532934983	RMF1, RMF101, RMF102, RMF103, RMF104, RMF106, RMF107, RMF109, RMF110, RMF111, RMF113, RMF114, RMF115, RMF117, RMF121, RMF122, RMF124, RMF126, RMF128, RMF130, RMF134, RMF135, RMF137, RMF146, RMF149, RMF151, RMF160, RMF162, RMF164, RMF165, RMF167, RMF17, RMF178, RMF182, RMF184, RMF185, RMF192, RMF195, RMF200, RMF22, RMF24, RMF30, RMF39, RMF40, RMF42, RMF43, RMF44, RMF46, RMF47, RMF48, RMF49, RMF50,…	31.2%
229	BS00047836_51	547480842	RMF142, RMF198, RMF51, RMF56, RMF66	2.3%
684	TA001464-0572	562570245	RMF105, RMF11, RMF116, RMF118, RMF119, RMF12, RMF120, RMF123, RMF136, RMF140, RMF141, RMF145, RMF150, RMF156, RMF157, RMF161, RMF168, RMF170, RMF177, RMF179, RMF180, RMF186, RMF196, RMF199, RMF29, RMF3, RMF31, RMF33, RMF34, RMF36, RMF37, RMF57, RMF58, RMF6, RMF64, RMF67, RMF68, RMF76, RMF79, RMF8, RMF81, RMF87, RMF97	19.5%
642	RAC875_c75448_80	600928522	RMF125, RMF152, RMF162, RMF181, RMF33, RMF5	2.7%
879	wsnp_Ra_rep_c69692_67234463	615275918	RMF10, RMF101, RMF104, RMF107, RMF115, RMF12, RMF135, RMF152, RMF169, RMF172, RMF177, RMF189, RMF33, RMF44, RMF52, RMF55, RMF64, RMF66, RMF70, RMF81, RMF94, RMF99	10.0%
440	IAAV8483	620762023	RMF10, RMF101, RMF104, RMF105, RMF107, RMF109, RMF11, RMF112, RMF115, RMF116, RMF12, RMF123, RMF124, RMF125, RMF127, RMF128, RMF13, RMF130, RMF132, RMF133, RMF135, RMF136, RMF137, RMF138, RMF139, RMF142, RMF143, RMF147, RMF148, RMF152, RMF153, RMF154, RMF156, RMF157, RMF158, RMF159, RMF162, RMF163, RMF165, RMF166, RMF167, RMF169, RMF170, RMF171, RMF172, RMF173, RMF175, RMF177, RMF179, RMF181, RMF…	57.0%
359	Excalibur_c46600_919	648027744	RMF101, RMF104, RMF105, RMF107, RMF109, RMF11, RMF115, RMF116, RMF120, RMF123, RMF125, RMF126, RMF134, RMF142, RMF143, RMF147, RMF15, RMF150, RMF152, RMF160, RMF161, RMF166, RMF169, RMF173, RMF177, RMF179, RMF183, RMF189, RMF191, RMF194, RMF199, RMF21, RMF34, RMF36, RMF37, RMF44, RMF45, RMF51, RMF54, RMF55, RMF59, RMF6, RMF65, RMF66, RMF7, RMF73, RMF8, RMF81, RMF84, RMF87, RMF9, RMF98	23.7%
780	wsnp_CAP8_c1007_643393	658842905	RMF1, RMF101, RMF102, RMF104, RMF106, RMF107, RMF110, RMF111, RMF113, RMF114, RMF115, RMF117, RMF118, RMF119, RMF120, RMF122, RMF128, RMF129, RMF132, RMF137, RMF139, RMF146, RMF147, RMF148, RMF15, RMF150, RMF151, RMF164, RMF166, RMF167, RMF169, RMF178, RMF182, RMF183, RMF184, RMF185, RMF191, RMF192, RMF194, RMF198, RMF200, RMF21, RMF22, RMF24, RMF30, RMF31, RMF39, RMF40, RMF42, RMF43, RMF44, RMF4…	33.6%
119	AX-95168510	661474496	RMF100, RMF105, RMF11, RMF123, RMF131, RMF14, RMF140, RMF141, RMF142, RMF144, RMF145, RMF147, RMF149, RMF150, RMF157, RMF158, RMF161, RMF166, RMF168, RMF169, RMF176, RMF179, RMF183, RMF190, RMF191, RMF193, RMF195, RMF196, RMF199, RMF21, RMF23, RMF25, RMF32, RMF34, RMF35, RMF36, RMF37, RMF45, RMF5, RMF61, RMF7, RMF73, RMF8, RMF80, RMF87, RMF9, RMF91, RMF98	21.9%
212	BS00022862_51	714155986	RMF169	0.5%
346	Excalibur_c361_1321	732470863	RMF105, RMF11, RMF112, RMF114, RMF123, RMF124, RMF128, RMF129, RMF135, RMF136, RMF14, RMF144, RMF146, RMF148, RMF15, RMF152, RMF156, RMF162, RMF17, RMF173, RMF190, RMF192, RMF198, RMF28, RMF41, RMF47, RMF52, RMF62, RMF64, RMF66, RMF70, RMF75, RMF76, RMF78, RMF84, RMF95, RMF97	16.7%
463	Ku_c18920_414	8886475	RMF100, RMF112, RMF13, RMF14, RMF15, RMF163, RMF172, RMF179, RMF190, RMF193, RMF195, RMF197, RMF199, RMF34, RMF36, RMF37, RMF4, RMF5, RMF70, RMF87	9.0%
649	RAC875_c8459_1291	12288934	RMF1, RMF101, RMF104, RMF106, RMF107, RMF115, RMF12, RMF122, RMF134, RMF160, RMF161, RMF162, RMF178, RMF179, RMF183, RMF199, RMF24, RMF30, RMF34, RMF36, RMF37, RMF40, RMF42, RMF43, RMF44, RMF46, RMF53, RMF59, RMF73, RMF89, RMF90, RMF94, RMF99	15.1%
209	BS00022387_51	17081432	RMF10, RMF12, RMF121, RMF125, RMF128, RMF136, RMF153, RMF162, RMF169, RMF175, RMF177, RMF26, RMF3, RMF31, RMF33, RMF57, RMF71, RMF76	8.1%
188	BobWhite_rep_c64247_261	39905072	RMF120, RMF130, RMF134, RMF140, RMF141, RMF145, RMF157, RMF160, RMF161, RMF168, RMF169, RMF179, RMF197, RMF199, RMF21, RMF29, RMF33, RMF34, RMF36, RMF37, RMF57, RMF59, RMF65, RMF67, RMF83, RMF85	11.8%
40	AX-94558225	41142889	RMF83	0.5%
73	AX-94762093	187822223	RMF150	0.5%
282	CAP7_c3916_256	206193237	RMF132, RMF150, RMF172, RMF186, RMF198, RMF41, RMF70, RMF75, RMF77, RMF85, RMF95	5.0%
108	AX-95077413	369096292	RMF148, RMF153, RMF158, RMF159, RMF175, RMF38, RMF78, RMF80	3.6%
60	AX-94681719	431042883	RMF198, RMF27, RMF71	1.4%
56	AX-94654675	448577100	RMF1, RMF10, RMF100, RMF101, RMF102, RMF103, RMF104, RMF105, RMF106, RMF107, RMF109, RMF11, RMF110, RMF111, RMF112, RMF113, RMF114, RMF115, RMF116, RMF117, RMF118, RMF119, RMF12, RMF120, RMF121, RMF122, RMF123, RMF124, RMF125, RMF126, RMF127, RMF128, RMF129, RMF13, RMF130, RMF131, RMF132, RMF133, RMF134, RMF135, RMF136, RMF137, RMF138, RMF139, RMF14, RMF140, RMF141, RMF142, RMF143, RMF144, RMF145…	99.5%
246	BS00065548_51	467675346	RMF114, RMF122, RMF124, RMF136, RMF165, RMF166, RMF170, RMF188, RMF191, RMF195, RMF24, RMF27, RMF57, RMF64, RMF74, RMF76, RMF89	7.7%
64	AX-94715360	492571331	RMF109, RMF127, RMF154, RMF162, RMF173, RMF18, RMF186, RMF188, RMF19, RMF197, RMF2, RMF25, RMF69, RMF87	6.3%
691	TA003922-1105	581637671	RMF1, RMF10, RMF100, RMF101, RMF102, RMF103, RMF104, RMF105, RMF106, RMF107, RMF11, RMF110, RMF111, RMF112, RMF113, RMF114, RMF115, RMF116, RMF117, RMF118, RMF119, RMF12, RMF120, RMF121, RMF122, RMF123, RMF124, RMF125, RMF126, RMF127, RMF128, RMF129, RMF130, RMF131, RMF132, RMF133, RMF134, RMF135, RMF136, RMF137, RMF138, RMF139, RMF14, RMF140, RMF141, RMF142, RMF143, RMF144, RMF145, RMF146, RMF14…	96.8%
678	RFL_Contig4421_1490	581658975	RMF109, RMF13, RMF162, RMF17, RMF18, RMF19, RMF196	3.2%
65	AX-94718318	640074911	RMF137, RMF159, RMF196, RMF197, RMF35, RMF80	2.7%
804	wsnp_Ex_c2250_4216275	672381697	RMF182	0.5%
554	Ra_c109604_751	723032675	RMF148, RMF151, RMF157, RMF174, RMF3, RMF33, RMF64, RMF68, RMF78	4.1%
259	BS00078844_51	736918764	RMF128, RMF167, RMF181, RMF22, RMF50, RMF82	2.7%
241	BS00064896_51	771135678	RMF11, RMF121, RMF124, RMF127, RMF129, RMF132, RMF139, RMF146, RMF154, RMF157, RMF162, RMF163, RMF170, RMF174, RMF179, RMF195, RMF198, RMF199, RMF34, RMF36, RMF37, RMF57, RMF83, RMF84, RMF85	11.4%
730	Tdurum_contig47776_377	772664111	RMF162, RMF165, RMF31, RMF71	1.8%
42	AX-94563616	781044508	RMF124, RMF128, RMF135, RMF136, RMF146, RMF152, RMF162, RMF170, RMF182, RMF195, RMF198, RMF21, RMF23, RMF27, RMF3, RMF66, RMF76, RMF81, RMF83, RMF84	9.0%
546	Kukri_rep_c71747_150	826083998	RMF116, RMF12, RMF121, RMF129, RMF136, RMF143, RMF152, RMF156, RMF162, RMF168, RMF172, RMF177, RMF180, RMF181, RMF187, RMF189, RMF29, RMF35, RMF41, RMF55, RMF64, RMF67, RMF69, RMF70, RMF75, RMF76, RMF77, RMF79, RMF85, RMF9, RMF95	14.0%
183	BobWhite_rep_c50492_500	826726019	RMF1, RMF10, RMF100, RMF101, RMF102, RMF103, RMF104, RMF105, RMF106, RMF107, RMF109, RMF11, RMF110, RMF111, RMF112, RMF113, RMF114, RMF115, RMF117, RMF118, RMF119, RMF120, RMF122, RMF123, RMF124, RMF125, RMF126, RMF127, RMF128, RMF13, RMF130, RMF131, RMF132, RMF133, RMF134, RMF135, RMF137, RMF138, RMF139, RMF14, RMF140, RMF141, RMF142, RMF144, RMF145, RMF146, RMF147, RMF148, RMF149, RMF15, RMF150…	86.0%
884	wsnp_RFL_Contig3845_4190041	28734406	RMF83	0.5%
117	AX-95154505	30300083	RMF11, RMF120, RMF127, RMF133, RMF140, RMF141, RMF145, RMF147, RMF154, RMF158, RMF159, RMF16, RMF181, RMF186, RMF187, RMF196, RMF2, RMF20, RMF35, RMF56, RMF61, RMF67, RMF80	10.4%
457	JG_c3077_214	43042637	RMF114, RMF116, RMF128, RMF129, RMF134, RMF143, RMF144, RMF151, RMF160, RMF161, RMF167, RMF182, RMF185, RMF2, RMF22, RMF27, RMF3, RMF35, RMF51, RMF56, RMF58, RMF59, RMF62, RMF64, RMF72, RMF74, RMF82, RMF87	12.8%
629	RAC875_c61934_406	604354702	RMF169, RMF174, RMF189	1.4%
118	AX-95166634	604354897	RMF186, RMF51, RMF52, RMF58, RMF85	2.3%
630	RAC875_c61950_377	604358464	RMF186, RMF51, RMF52, RMF58, RMF85	2.3%
487	Kukri_c23354_183	604368118	RMF186, RMF51, RMF52, RMF58, RMF85	2.3%
483	Kukri_c18420_705	604778899	RMF1, RMF10, RMF105, RMF121, RMF135, RMF137, RMF138, RMF143, RMF149, RMF156, RMF162, RMF178, RMF186, RMF189, RMF30, RMF45, RMF51, RMF52, RMF55, RMF58, RMF64, RMF85	10.0%
284	CAP8_c1057_105	604862539	RMF135, RMF137, RMF186, RMF51, RMF52, RMF58, RMF85	3.2%
741	Tdurum_contig59603_74	9929366	RMF129, RMF132, RMF133, RMF138, RMF18, RMF182, RMF19, RMF35, RMF66, RMF67	4.5%
570	Ra_c64313_1337	67173323	RMF137, RMF158, RMF159, RMF197, RMF28, RMF31, RMF35, RMF38, RMF61, RMF80	4.5%
861	wsnp_Ku_c2114_4088174	70314210	RMF137, RMF158, RMF159, RMF197, RMF28, RMF31, RMF35, RMF38, RMF61, RMF80	4.5%
373	Excalibur_c61788_536	72000209	RMF137, RMF158, RMF159, RMF197, RMF28, RMF31, RMF35, RMF38, RMF61, RMF80	4.5%
808	wsnp_Ex_c27570_36762421	72001689	RMF137, RMF158, RMF159, RMF197, RMF28, RMF31, RMF35, RMF38, RMF61, RMF80	4.5%
768	wsnp_BE444858D_Ta_1_1	425991145	RMF1, RMF10, RMF101, RMF102, RMF103, RMF104, RMF105, RMF106, RMF107, RMF109, RMF110, RMF111, RMF113, RMF114, RMF115, RMF116, RMF117, RMF121, RMF122, RMF123, RMF124, RMF125, RMF126, RMF127, RMF13, RMF130, RMF134, RMF135, RMF136, RMF138, RMF142, RMF143, RMF146, RMF149, RMF150, RMF152, RMF154, RMF156, RMF160, RMF161, RMF162, RMF165, RMF166, RMF167, RMF171, RMF173, RMF177, RMF178, RMF179, RMF18, RMF1…	51.8%
82	AX-94795356	589591254	RMF11, RMF150, RMF157, RMF16, RMF166, RMF2	2.7%
89	AX-94860543	593336994	RMF10, RMF124, RMF71, RMF77, RMF83, RMF84	2.7%
819	wsnp_Ex_c41074_47988141	617946403	RMF105, RMF112, RMF116, RMF122, RMF131, RMF134, RMF147, RMF155, RMF156, RMF157, RMF16, RMF160, RMF161, RMF179, RMF187, RMF193, RMF195, RMF198, RMF199, RMF2, RMF20, RMF25, RMF32, RMF34, RMF36, RMF37, RMF38, RMF45, RMF5, RMF59, RMF63, RMF69, RMF7, RMF73, RMF74, RMF91, RMF98	16.7%
818	wsnp_Ex_c41074_47987998	617946812	RMF105, RMF112, RMF116, RMF122, RMF131, RMF134, RMF147, RMF155, RMF156, RMF157, RMF16, RMF160, RMF161, RMF179, RMF187, RMF193, RMF195, RMF198, RMF199, RMF2, RMF20, RMF25, RMF32, RMF34, RMF36, RMF37, RMF38, RMF45, RMF5, RMF59, RMF63, RMF69, RMF7, RMF73, RMF74, RMF91, RMF98	16.7%
517	Kukri_c6224_266	618040281	RMF163, RMF51, RMF52	1.4%
337	Excalibur_c28592_173	621845218	RMF10, RMF100, RMF112, RMF126, RMF127, RMF128, RMF13, RMF130, RMF133, RMF137, RMF138, RMF139, RMF14, RMF147, RMF151, RMF154, RMF16, RMF164, RMF169, RMF171, RMF172, RMF175, RMF176, RMF179, RMF180, RMF186, RMF187, RMF190, RMF193, RMF198, RMF199, RMF25, RMF26, RMF3, RMF31, RMF34, RMF36, RMF37, RMF4, RMF45, RMF5, RMF55, RMF56, RMF66, RMF68, RMF69, RMF73, RMF79, RMF8, RMF86, RMF88, RMF9	23.5%
625	RAC875_c56535_256	626021033	RMF109, RMF121, RMF126, RMF136, RMF144, RMF149, RMF156, RMF170, RMF177, RMF183, RMF197, RMF4, RMF57, RMF71, RMF76, RMF81, RMF84, RMF98	8.1%
485	Kukri_c20012_1425	628329089	RMF1, RMF102, RMF103, RMF106, RMF110, RMF111, RMF113, RMF117, RMF124, RMF135, RMF165, RMF181, RMF182, RMF184, RMF185, RMF192, RMF200, RMF27, RMF39, RMF43, RMF44, RMF48, RMF49, RMF53, RMF60, RMF62, RMF72, RMF92, RMF93, RMF96	13.6%
156	BobWhite_c2694_494	631952924	RMF51	0.5%
4	AX-94405844	658972317	RMF109, RMF11, RMF12, RMF167, RMF22, RMF26, RMF50, RMF52, RMF65, RMF68, RMF7, RMF8, RMF82, RMF9	6.3%
314	Excalibur_c13054_1564	675923595	RMF149, RMF191	0.9%
147	BobWhite_c22176_230	683876727	RMF149, RMF191	0.9%
773	wsnp_BG313770B_Ta_1_1	699901254	RMF125, RMF149, RMF152, RMF166, RMF185, RMF187, RMF190, RMF3, RMF55, RMF66, RMF69, RMF72, RMF77, RMF87	6.3%
724	Tdurum_contig45738_670	713117864	RMF118, RMF119, RMF166, RMF3, RMF50, RMF52, RMF69	3.2%
136	BobWhite_c11327_248	713522843	RMF118, RMF119, RMF166, RMF3, RMF50, RMF52, RMF69	3.2%
33	AX-94540165	718866635	RMF133, RMF150, RMF159, RMF197, RMF28, RMF66	2.7%
455	Jagger_rep_c10298_150	732772158	RMF1, RMF102, RMF103, RMF106, RMF109, RMF110, RMF111, RMF113, RMF117, RMF121, RMF122, RMF124, RMF128, RMF130, RMF132, RMF135, RMF136, RMF138, RMF142, RMF146, RMF149, RMF165, RMF166, RMF168, RMF177, RMF180, RMF181, RMF182, RMF184, RMF192, RMF198, RMF200, RMF3, RMF30, RMF39, RMF40, RMF42, RMF43, RMF44, RMF46, RMF48, RMF49, RMF53, RMF57, RMF60, RMF62, RMF67, RMF76, RMF79, RMF81, RMF84, RMF85, RMF89,…	25.5%
288	CAP8_c710_140	738886558	RMF118, RMF119, RMF12, RMF129, RMF133, RMF137, RMF147, RMF158, RMF159, RMF179, RMF180, RMF196, RMF20, RMF22, RMF33, RMF34, RMF36, RMF37, RMF6, RMF61, RMF79, RMF80, RMF97	10.5%
548	Kukri_rep_c85536_598	742380895	RMF1, RMF101, RMF102, RMF103, RMF104, RMF106, RMF107, RMF109, RMF110, RMF111, RMF113, RMF115, RMF117, RMF122, RMF124, RMF125, RMF128, RMF130, RMF135, RMF136, RMF138, RMF142, RMF146, RMF148, RMF163, RMF165, RMF166, RMF168, RMF177, RMF178, RMF182, RMF184, RMF192, RMF198, RMF200, RMF30, RMF39, RMF40, RMF42, RMF43, RMF44, RMF46, RMF48, RMF49, RMF53, RMF57, RMF58, RMF60, RMF62, RMF67, RMF76, RMF78, RM…	28.3%
140	BobWhite_c1656_845	7038197	RMF1, RMF10, RMF100, RMF105, RMF109, RMF11, RMF112, RMF118, RMF119, RMF12, RMF120, RMF121, RMF123, RMF124, RMF125, RMF127, RMF128, RMF129, RMF13, RMF130, RMF131, RMF132, RMF133, RMF136, RMF137, RMF139, RMF14, RMF146, RMF147, RMF148, RMF149, RMF15, RMF150, RMF152, RMF153, RMF154, RMF155, RMF156, RMF157, RMF158, RMF159, RMF16, RMF162, RMF163, RMF164, RMF165, RMF166, RMF169, RMF17, RMF170, RMF171, R…	72.9%
11	AX-94439758	24383843	RMF10, RMF132, RMF138, RMF14, RMF15, RMF162, RMF164, RMF176, RMF180, RMF45, RMF73, RMF79, RMF86, RMF88, RMF9	6.8%
696	Tdurum_contig100003_292	32807066	RMF17, RMF179, RMF199, RMF34, RMF36, RMF37, RMF67	3.2%
754	Tdurum_contig94674_195	33065780	RMF17, RMF179, RMF199, RMF34, RMF36, RMF37, RMF67	3.2%
718	Tdurum_contig42528_884	33349922	RMF17, RMF179, RMF199, RMF34, RMF36, RMF37, RMF67	3.2%
717	Tdurum_contig42528_1416	33350454	RMF17, RMF179, RMF199, RMF34, RMF36, RMF37, RMF67	3.2%
711	Tdurum_contig31181_419	34275808	RMF17, RMF179, RMF199, RMF34, RMF36, RMF37, RMF67	3.2%
743	Tdurum_contig63537_2050	34721713	RMF179, RMF199, RMF34	1.4%
716	Tdurum_contig42214_1195	40647220	RMF137, RMF149, RMF166, RMF191	1.8%
63	AX-94712944	108353981	RMF84	0.5%
85	AX-94829876	241344216	RMF109, RMF124, RMF146, RMF162, RMF164, RMF186, RMF189, RMF21, RMF31, RMF35, RMF38, RMF50, RMF67, RMF68, RMF69, RMF87	7.2%
66	AX-94719079	468667770	RMF118, RMF119, RMF13, RMF135, RMF198, RMF58	2.7%
631	RAC875_c62816_54	578031341	RMF133, RMF137, RMF148, RMF158, RMF159, RMF163, RMF174, RMF196, RMF197, RMF78, RMF80	5.0%
652	RAC875_c89195_138	579101643	RMF133, RMF137, RMF148, RMF158, RMF159, RMF163, RMF174, RMF196, RMF197, RMF78, RMF80	5.0%
813	wsnp_Ex_c37437_45184851	579395934	RMF133, RMF137, RMF148, RMF158, RMF159, RMF163, RMF174, RMF196, RMF197, RMF78, RMF80	5.0%
285	CAP8_c1408_167	579406784	RMF133, RMF137, RMF148, RMF158, RMF159, RMF163, RMF174, RMF196, RMF197, RMF78, RMF80	5.0%
54	AX-94648501	583472746	RMF174	0.5%
10	AX-94422147	649525711	RMF1, RMF10, RMF101, RMF102, RMF103, RMF104, RMF106, RMF107, RMF110, RMF111, RMF113, RMF115, RMF117, RMF118, RMF119, RMF124, RMF128, RMF130, RMF133, RMF136, RMF146, RMF147, RMF149, RMF151, RMF164, RMF165, RMF169, RMF171, RMF174, RMF177, RMF181, RMF182, RMF184, RMF185, RMF190, RMF192, RMF195, RMF200, RMF26, RMF27, RMF30, RMF31, RMF33, RMF39, RMF40, RMF42, RMF43, RMF46, RMF47, RMF48, RMF49, RMF5, R…	33.2%
419	GENE-2826_325	649603947	RMF1, RMF101, RMF102, RMF103, RMF104, RMF106, RMF107, RMF110, RMF111, RMF113, RMF115, RMF117, RMF118, RMF119, RMF128, RMF130, RMF133, RMF147, RMF149, RMF151, RMF164, RMF165, RMF169, RMF171, RMF174, RMF182, RMF184, RMF185, RMF190, RMF192, RMF195, RMF200, RMF26, RMF27, RMF30, RMF31, RMF39, RMF40, RMF42, RMF43, RMF46, RMF47, RMF48, RMF49, RMF5, RMF50, RMF53, RMF55, RMF58, RMF60, RMF68, RMF69, RMF7, …	29.4%
443	IAAV8848	649605344	RMF1, RMF101, RMF102, RMF103, RMF104, RMF106, RMF107, RMF110, RMF111, RMF113, RMF115, RMF117, RMF118, RMF119, RMF128, RMF130, RMF133, RMF147, RMF149, RMF151, RMF164, RMF165, RMF169, RMF171, RMF174, RMF182, RMF184, RMF185, RMF190, RMF192, RMF195, RMF200, RMF26, RMF27, RMF30, RMF31, RMF39, RMF40, RMF42, RMF43, RMF46, RMF47, RMF48, RMF49, RMF5, RMF50, RMF53, RMF55, RMF58, RMF60, RMF68, RMF69, RMF7, …	29.4%
332	Excalibur_c26088_184	1242201	RMF167, RMF22, RMF26, RMF31, RMF50, RMF82	2.7%
27	AX-94516693	1710372	RMF157, RMF83	0.9%
198	BS00010925_51	15784288	RMF109, RMF112, RMF124, RMF126, RMF13, RMF179, RMF180, RMF199, RMF34, RMF36, RMF37, RMF67, RMF71, RMF77, RMF79, RMF83, RMF84	7.7%
70	AX-94740564	75228746	RMF157	0.5%
791	wsnp_Ex_c12450_19850925	124260776	RMF181	0.5%
293	D_contig18193_134	124263514	RMF10, RMF101, RMF105, RMF109, RMF114, RMF116, RMF121, RMF122, RMF123, RMF125, RMF126, RMF127, RMF13, RMF130, RMF134, RMF136, RMF138, RMF142, RMF143, RMF149, RMF152, RMF154, RMF156, RMF160, RMF161, RMF162, RMF171, RMF173, RMF177, RMF179, RMF18, RMF180, RMF187, RMF188, RMF19, RMF199, RMF30, RMF32, RMF34, RMF36, RMF37, RMF38, RMF40, RMF41, RMF42, RMF45, RMF51, RMF59, RMF6, RMF62, RMF67, RMF7, RMF70…	30.0%
247	BS00065818_51	126644199	RMF181	0.5%
771	wsnp_BF202706D_Ta_1_1	216742526	RMF1, RMF10, RMF101, RMF102, RMF103, RMF104, RMF105, RMF106, RMF107, RMF109, RMF110, RMF111, RMF113, RMF114, RMF115, RMF116, RMF117, RMF121, RMF122, RMF123, RMF124, RMF125, RMF126, RMF127, RMF13, RMF130, RMF134, RMF135, RMF136, RMF138, RMF142, RMF143, RMF146, RMF149, RMF150, RMF152, RMF154, RMF156, RMF160, RMF161, RMF162, RMF165, RMF166, RMF167, RMF171, RMF173, RMF177, RMF178, RMF179, RMF18, RMF1…	52.0%
628	RAC875_c60218_63	263948732	RMF100, RMF11, RMF112, RMF118, RMF119, RMF12, RMF120, RMF128, RMF129, RMF131, RMF132, RMF133, RMF137, RMF139, RMF14, RMF140, RMF141, RMF144, RMF145, RMF147, RMF148, RMF15, RMF151, RMF153, RMF155, RMF158, RMF159, RMF16, RMF163, RMF164, RMF168, RMF169, RMF170, RMF172, RMF174, RMF175, RMF176, RMF183, RMF186, RMF189, RMF190, RMF191, RMF193, RMF194, RMF196, RMF197, RMF198, RMF2, RMF20, RMF201, RMF202,…	46.6%
561	Ra_c28866_1003	308369510	RMF181	0.5%
87	AX-94838884	479674931	RMF102, RMF103, RMF105, RMF106, RMF110, RMF111, RMF113, RMF114, RMF117, RMF122, RMF124, RMF134, RMF135, RMF146, RMF151, RMF153, RMF160, RMF161, RMF176, RMF182, RMF183, RMF184, RMF185, RMF186, RMF192, RMF195, RMF197, RMF2, RMF200, RMF24, RMF27, RMF28, RMF43, RMF44, RMF46, RMF47, RMF48, RMF49, RMF53, RMF59, RMF60, RMF62, RMF65, RMF71, RMF72, RMF74, RMF81, RMF84, RMF89, RMF92, RMF93, RMF96	23.7%
767	tplb0056b15_858	503965527	RMF1, RMF101, RMF102, RMF103, RMF104, RMF105, RMF106, RMF107, RMF110, RMF111, RMF113, RMF115, RMF117, RMF118, RMF119, RMF128, RMF130, RMF133, RMF147, RMF149, RMF151, RMF164, RMF165, RMF169, RMF171, RMF179, RMF182, RMF184, RMF185, RMF190, RMF192, RMF195, RMF199, RMF200, RMF26, RMF27, RMF30, RMF31, RMF34, RMF36, RMF37, RMF39, RMF40, RMF42, RMF43, RMF46, RMF47, RMF48, RMF49, RMF50, RMF53, RMF55, RMF…	29.5%
348	Excalibur_c39876_403	3515848	RMF1, RMF101, RMF102, RMF103, RMF104, RMF105, RMF106, RMF107, RMF110, RMF111, RMF113, RMF115, RMF117, RMF118, RMF119, RMF128, RMF130, RMF133, RMF147, RMF149, RMF151, RMF164, RMF165, RMF169, RMF171, RMF179, RMF182, RMF184, RMF185, RMF190, RMF192, RMF195, RMF199, RMF200, RMF26, RMF27, RMF30, RMF31, RMF34, RMF36, RMF37, RMF39, RMF40, RMF42, RMF43, RMF46, RMF47, RMF48, RMF49, RMF50, RMF53, RMF55, RMF…	29.4%
88	AX-94840527	26449585	RMF158, RMF163, RMF31, RMF61, RMF64	2.3%
870	wsnp_Ku_c48254_54492007	46585555	RMF121	0.5%
802	wsnp_Ex_c19892_28910730	69101250	RMF105, RMF121, RMF31	1.4%
844	wsnp_Ex_rep_c68117_66883366	111623354	RMF121	0.5%
797	wsnp_Ex_c16317_24795290	329828978	RMF121	0.5%
539	Kukri_rep_c102790_398	344542671	RMF10, RMF100, RMF105, RMF11, RMF112, RMF116, RMF118, RMF119, RMF12, RMF120, RMF121, RMF123, RMF124, RMF125, RMF127, RMF128, RMF129, RMF13, RMF130, RMF131, RMF132, RMF133, RMF135, RMF136, RMF137, RMF138, RMF139, RMF14, RMF140, RMF141, RMF142, RMF143, RMF144, RMF145, RMF146, RMF147, RMF148, RMF15, RMF150, RMF152, RMF153, RMF154, RMF155, RMF156, RMF158, RMF159, RMF16, RMF161, RMF162, RMF163, RMF165…	72.7%
801	wsnp_Ex_c19820_28829623	344544778	RMF105, RMF121	0.9%
74	AX-94765876	374627777	RMF112, RMF123, RMF136, RMF156, RMF189, RMF27, RMF55, RMF66, RMF76	4.1%
471	Kukri_c10632_1388	384635344	RMF10, RMF100, RMF11, RMF118, RMF119, RMF12, RMF125, RMF129, RMF13, RMF131, RMF133, RMF135, RMF136, RMF144, RMF15, RMF155, RMF16, RMF161, RMF164, RMF170, RMF171, RMF176, RMF177, RMF178, RMF188, RMF190, RMF193, RMF194, RMF195, RMF198, RMF2, RMF23, RMF25, RMF32, RMF4, RMF45, RMF5, RMF55, RMF57, RMF58, RMF6, RMF63, RMF69, RMF71, RMF76, RMF77, RMF87, RMF91	21.7%
334	Excalibur_c26984_128	416225455	RMF190, RMF194, RMF68, RMF85	1.8%
790	wsnp_Ex_c12440_19836844	417895290	RMF139, RMF186, RMF190, RMF194, RMF26, RMF64, RMF68, RMF85	3.6%
492	Kukri_c31786_657	419686485	RMF139, RMF186, RMF190, RMF194, RMF26, RMF64, RMF68, RMF85	3.6%
789	wsnp_Ex_c12127_19394952	454768593	RMF1, RMF101, RMF102, RMF103, RMF104, RMF106, RMF107, RMF110, RMF111, RMF113, RMF115, RMF117, RMF118, RMF119, RMF122, RMF146, RMF149, RMF174, RMF182, RMF183, RMF184, RMF185, RMF192, RMF200, RMF24, RMF30, RMF39, RMF40, RMF42, RMF43, RMF44, RMF46, RMF47, RMF48, RMF49, RMF53, RMF60, RMF64, RMF71, RMF72, RMF74, RMF77, RMF83, RMF84, RMF89, RMF90, RMF92, RMF93, RMF94, RMF96, RMF97, RMF99	23.5%
17	AX-94466267	457881918	RMF109, RMF153, RMF157, RMF163, RMF164, RMF170, RMF179, RMF181, RMF197, RMF199, RMF28, RMF3, RMF34, RMF36, RMF37, RMF38, RMF57, RMF9	8.1%
21	AX-94485944	463603807	RMF147, RMF20	0.9%
179	BobWhite_c9931_915	466613795	RMF100, RMF130, RMF162, RMF198, RMF8, RMF84	2.7%
495	Kukri_c35659_250	471916323	RMF10, RMF125, RMF142, RMF65, RMF82, RMF86, RMF88	3.2%
200	BS00011102_51	510909727	RMF1, RMF10, RMF101, RMF102, RMF103, RMF104, RMF106, RMF107, RMF110, RMF111, RMF113, RMF114, RMF115, RMF117, RMF122, RMF124, RMF126, RMF130, RMF132, RMF135, RMF138, RMF14, RMF142, RMF146, RMF151, RMF161, RMF162, RMF163, RMF164, RMF167, RMF17, RMF170, RMF179, RMF18, RMF182, RMF184, RMF187, RMF188, RMF19, RMF192, RMF194, RMF195, RMF198, RMF200, RMF22, RMF23, RMF24, RMF27, RMF30, RMF34, RMF36, RMF37…	39.1%
834	wsnp_Ex_c7487_12808011	536677294	RMF182, RMF31	0.9%
126	AX-95218531	548506504	RMF10, RMF104, RMF107, RMF115, RMF12, RMF123, RMF126, RMF152, RMF156, RMF164, RMF173, RMF176, RMF198, RMF29, RMF45, RMF6, RMF66, RMF71, RMF90, RMF94, RMF97, RMF99	10.0%
7	AX-94407139	549188646	RMF118, RMF119, RMF137, RMF159, RMF35, RMF58	2.8%
451	IACX3911	561173955	RMF1, RMF101, RMF102, RMF103, RMF106, RMF110, RMF111, RMF113, RMF114, RMF117, RMF122, RMF124, RMF126, RMF128, RMF13, RMF130, RMF134, RMF151, RMF157, RMF160, RMF165, RMF167, RMF173, RMF178, RMF179, RMF184, RMF192, RMF195, RMF199, RMF200, RMF22, RMF24, RMF30, RMF34, RMF37, RMF39, RMF40, RMF42, RMF43, RMF44, RMF46, RMF48, RMF49, RMF50, RMF53, RMF56, RMF59, RMF60, RMF62, RMF67, RMF74, RMF8, RMF82, RM…	27.3%
366	Excalibur_c51589_200	561660918	RMF1, RMF101, RMF102, RMF103, RMF106, RMF110, RMF111, RMF113, RMF114, RMF117, RMF122, RMF124, RMF126, RMF128, RMF13, RMF130, RMF134, RMF151, RMF157, RMF160, RMF165, RMF167, RMF173, RMF178, RMF184, RMF192, RMF195, RMF200, RMF22, RMF24, RMF30, RMF39, RMF40, RMF42, RMF43, RMF44, RMF46, RMF48, RMF49, RMF50, RMF53, RMF56, RMF59, RMF60, RMF62, RMF74, RMF8, RMF82, RMF83, RMF85, RMF89, RMF92, RMF93, RMF9…	24.9%
171	BobWhite_c46489_189	561972919	RMF124, RMF128, RMF56, RMF83, RMF85	2.3%
732	Tdurum_contig49576_134	561972982	RMF124, RMF128, RMF56, RMF83, RMF85	2.3%
382	Excalibur_c7556_381	562484475	RMF124, RMF128, RMF56, RMF83, RMF85	2.3%
545	Kukri_rep_c70839_205	563843142	RMF124, RMF156, RMF83	1.4%
636	RAC875_c64253_666	564175921	RMF124, RMF156, RMF83	1.4%
635	RAC875_c64253_435	564176455	RMF124, RMF156, RMF83	1.4%
283	CAP7_c4800_276	564497856	RMF124, RMF83	0.9%
806	wsnp_Ex_c22984_32207214	569866766	RMF1, RMF121, RMF122, RMF135, RMF137, RMF146, RMF151, RMF178, RMF182, RMF195, RMF198, RMF24, RMF62, RMF71, RMF83, RMF84	7.3%
343	Excalibur_c34793_1260	572829749	RMF1, RMF121, RMF122, RMF135, RMF137, RMF146, RMF151, RMF178, RMF182, RMF195, RMF198, RMF24, RMF71, RMF74, RMF83, RMF84, RMF89	7.7%
438	IAAV8258	572840506	RMF163, RMF56, RMF85	1.4%
576	RAC875_c11404_610	583561409	RMF164, RMF180, RMF182, RMF198, RMF31, RMF71, RMF79, RMF84	3.6%
556	Ra_c14657_678	584057198	RMF164, RMF180, RMF182, RMF198, RMF31, RMF71, RMF79, RMF84	3.6%
841	wsnp_Ex_rep_c66689_65011117	585609061	RMF85	0.5%
338	Excalibur_c30482_898	586596619	RMF85	0.5%
825	wsnp_Ex_c54193_57155537	586605616	RMF85	0.5%
429	IAAV3365	586605729	RMF85	0.5%
326	Excalibur_c23354_306	586724474	RMF85	0.5%
761	TG0127	586725629	RMF129, RMF182, RMF190, RMF31, RMF55, RMF71, RMF85	3.2%
772	wsnp_BF293620A_Ta_2_3	588555555	RMF85	0.5%
258	BS00075959_51	588741137	RMF85	0.5%
538	Kukri_rep_c102472_75	591156011	RMF133, RMF137, RMF159, RMF196, RMF71, RMF80, RMF83	3.2%
828	wsnp_Ex_c621_1231444	591156101	RMF85	0.5%
762	TG0128	591156150	RMF85	0.5%
441	IAAV8629	591318731	RMF164, RMF84, RMF85	1.4%
799	wsnp_Ex_c18754_27630557	592205336	RMF129, RMF144, RMF164, RMF180, RMF190, RMF55, RMF79, RMF84, RMF85	4.1%
873	wsnp_Ku_c6977_12078791	592280113	RMF129, RMF144, RMF164, RMF180, RMF190, RMF55, RMF79, RMF84, RMF85	4.1%
874	wsnp_Ku_c6977_12078885	592280207	RMF129, RMF144, RMF164, RMF180, RMF190, RMF55, RMF79, RMF84, RMF85	4.1%
340	Excalibur_c31769_793	592636605	RMF129, RMF144, RMF164, RMF180, RMF190, RMF55, RMF79, RMF84, RMF85	4.1%
328	Excalibur_c24051_502	593121169	RMF164, RMF85	0.9%
803	wsnp_Ex_c2185_4094843	593173059	RMF164, RMF85	0.9%
418	GENE-2794_70	593331598	RMF164, RMF85	0.9%
251	BS00066447_51	593332328	RMF164, RMF85	0.9%
880	wsnp_RFL_Contig2265_1693968	593333568	RMF164, RMF85	0.9%
821	wsnp_Ex_c44164_50292954	593334300	RMF164, RMF85	0.9%
835	wsnp_Ex_c8543_14357385	595373043	RMF85	0.5%
53	AX-94636029	596447323	RMF153, RMF85	0.9%
816	wsnp_Ex_c40019_47166796	611562147	RMF186	0.5%
303	Ex_c6479_750	611649886	RMF186	0.5%
499	Kukri_c39809_164	619718131	RMF123, RMF136, RMF156, RMF164, RMF17, RMF186, RMF189, RMF4, RMF5, RMF50, RMF58, RMF68, RMF76	5.9%
578	RAC875_c120509_133	620562299	RMF105, RMF11, RMF112, RMF129, RMF133, RMF137, RMF138, RMF14, RMF140, RMF141, RMF145, RMF148, RMF15, RMF150, RMF155, RMF159, RMF163, RMF168, RMF171, RMF174, RMF175, RMF180, RMF181, RMF182, RMF185, RMF187, RMF189, RMF190, RMF193, RMF196, RMF197, RMF2, RMF20, RMF25, RMF28, RMF32, RMF35, RMF38, RMF55, RMF63, RMF7, RMF72, RMF78, RMF79, RMF80, RMF85, RMF98	21.3%
433	IAAV5607	661019163	RMF114, RMF122, RMF124, RMF135, RMF146, RMF182, RMF183, RMF185, RMF192, RMF195, RMF24, RMF60, RMF72, RMF89	6.4%
371	Excalibur_c60150_107	665473735	RMF120, RMF140, RMF141, RMF145, RMF196	2.3%
238	BS00063793_51	671393481	RMF153, RMF163, RMF71	1.4%
549	Kukri_rep_c91370_381	671444774	RMF101, RMF102, RMF103, RMF104, RMF106, RMF107, RMF110, RMF111, RMF113, RMF114, RMF115, RMF116, RMF117, RMF12, RMF120, RMF122, RMF123, RMF125, RMF126, RMF129, RMF134, RMF138, RMF140, RMF141, RMF142, RMF144, RMF145, RMF151, RMF152, RMF153, RMF160, RMF161, RMF163, RMF172, RMF174, RMF178, RMF18, RMF182, RMF184, RMF185, RMF189, RMF19, RMF192, RMF195, RMF200, RMF24, RMF30, RMF31, RMF32, RMF39, RMF40, …	36.2%
231	BS00055102_51	671551564	RMF101, RMF116, RMF12, RMF120, RMF122, RMF123, RMF125, RMF126, RMF129, RMF138, RMF140, RMF141, RMF142, RMF145, RMF152, RMF153, RMF163, RMF172, RMF174, RMF178, RMF18, RMF189, RMF19, RMF30, RMF32, RMF39, RMF40, RMF41, RMF42, RMF44, RMF47, RMF70, RMF71, RMF74, RMF75, RMF84, RMF95	16.7%
249	BS00065915_51	672574104	RMF101, RMF116, RMF12, RMF120, RMF122, RMF123, RMF125, RMF126, RMF129, RMF138, RMF140, RMF141, RMF142, RMF145, RMF152, RMF153, RMF163, RMF172, RMF174, RMF178, RMF18, RMF189, RMF19, RMF30, RMF32, RMF39, RMF40, RMF41, RMF42, RMF44, RMF47, RMF70, RMF71, RMF74, RMF75, RMF84, RMF95	16.7%
267	BS00091080_51	691828137	RMF1, RMF100, RMF101, RMF102, RMF103, RMF104, RMF106, RMF107, RMF110, RMF111, RMF113, RMF114, RMF115, RMF117, RMF118, RMF119, RMF122, RMF126, RMF133, RMF134, RMF142, RMF144, RMF147, RMF151, RMF157, RMF16, RMF160, RMF161, RMF165, RMF167, RMF169, RMF17, RMF180, RMF184, RMF185, RMF187, RMF190, RMF191, RMF192, RMF193, RMF195, RMF2, RMF20, RMF200, RMF22, RMF24, RMF25, RMF28, RMF30, RMF39, RMF40, RMF42…	37.1%
129	AX-95240882	33628383	RMF10, RMF102, RMF103, RMF104, RMF106, RMF107, RMF11, RMF110, RMF111, RMF113, RMF114, RMF115, RMF117, RMF118, RMF119, RMF120, RMF121, RMF126, RMF127, RMF128, RMF129, RMF130, RMF133, RMF134, RMF137, RMF139, RMF142, RMF146, RMF148, RMF149, RMF150, RMF151, RMF153, RMF154, RMF155, RMF157, RMF158, RMF159, RMF160, RMF161, RMF163, RMF166, RMF167, RMF168, RMF169, RMF170, RMF171, RMF173, RMF174, RMF177, R…	66.8%
733	Tdurum_contig49841_618	38166722	RMF102, RMF103, RMF104, RMF106, RMF107, RMF110, RMF111, RMF113, RMF114, RMF115, RMF117, RMF121, RMF126, RMF13, RMF130, RMF135, RMF146, RMF149, RMF151, RMF167, RMF170, RMF171, RMF175, RMF184, RMF185, RMF192, RMF194, RMF195, RMF200, RMF22, RMF24, RMF27, RMF39, RMF43, RMF44, RMF46, RMF47, RMF48, RMF49, RMF50, RMF53, RMF58, RMF60, RMF62, RMF64, RMF72, RMF81, RMF82, RMF83, RMF84, RMF90, RMF92, RMF93, …	25.3%
167	BobWhite_c4383_143	69562735	RMF11, RMF183, RMF87	1.4%
655	RAC875_c96137_101	106155726	RMF109, RMF11, RMF12, RMF120, RMF125, RMF126, RMF129, RMF13, RMF134, RMF137, RMF139, RMF142, RMF148, RMF150, RMF153, RMF157, RMF159, RMF160, RMF162, RMF166, RMF171, RMF173, RMF175, RMF181, RMF182, RMF183, RMF186, RMF189, RMF190, RMF191, RMF201, RMF202, RMF223, RMF224, RMF225, RMF226, RMF227, RMF228, RMF229, RMF230, RMF231, RMF232, RMF233, RMF234, RMF249, RMF250, RMF251, RMF257, RMF264, RMF269, RM…	31.8%
712	Tdurum_contig354_149	106155749	RMF109, RMF11, RMF12, RMF120, RMF125, RMF126, RMF129, RMF13, RMF134, RMF137, RMF139, RMF142, RMF148, RMF150, RMF153, RMF157, RMF159, RMF160, RMF162, RMF166, RMF171, RMF173, RMF175, RMF181, RMF182, RMF183, RMF186, RMF189, RMF190, RMF191, RMF201, RMF202, RMF223, RMF224, RMF225, RMF226, RMF227, RMF228, RMF229, RMF230, RMF231, RMF232, RMF233, RMF234, RMF249, RMF250, RMF251, RMF257, RMF264, RMF269, RM…	32.0%
500	Kukri_c40388_844	118530542	RMF109, RMF120, RMF125, RMF126, RMF13, RMF134, RMF137, RMF139, RMF142, RMF147, RMF148, RMF150, RMF153, RMF157, RMF159, RMF160, RMF162, RMF163, RMF166, RMF169, RMF171, RMF173, RMF175, RMF179, RMF181, RMF182, RMF183, RMF186, RMF189, RMF190, RMF191, RMF199, RMF20, RMF201, RMF202, RMF223, RMF224, RMF225, RMF226, RMF227, RMF228, RMF229, RMF230, RMF231, RMF232, RMF233, RMF234, RMF249, RMF250, RMF251, R…	35.0%
181	BobWhite_rep_c49783_60	244411479	RMF10, RMF100, RMF105, RMF109, RMF11, RMF112, RMF116, RMF118, RMF119, RMF12, RMF120, RMF121, RMF123, RMF124, RMF125, RMF126, RMF127, RMF128, RMF129, RMF13, RMF130, RMF131, RMF132, RMF133, RMF134, RMF135, RMF136, RMF137, RMF138, RMF139, RMF14, RMF140, RMF141, RMF142, RMF143, RMF144, RMF145, RMF147, RMF148, RMF15, RMF150, RMF152, RMF153, RMF154, RMF155, RMF156, RMF157, RMF158, RMF159, RMF16, RMF160…	77.7%
779	wsnp_CAP7_c2086_1018815	267113118	RMF10, RMF109, RMF11, RMF120, RMF125, RMF126, RMF128, RMF129, RMF13, RMF130, RMF134, RMF137, RMF139, RMF142, RMF147, RMF148, RMF150, RMF153, RMF157, RMF159, RMF160, RMF161, RMF162, RMF163, RMF164, RMF166, RMF169, RMF17, RMF171, RMF173, RMF175, RMF179, RMF181, RMF182, RMF183, RMF185, RMF186, RMF189, RMF190, RMF191, RMF199, RMF20, RMF201, RMF202, RMF223, RMF224, RMF225, RMF226, RMF227, RMF228, RMF2…	42.3%
493	Kukri_c34434_1037	294562065	RMF112, RMF116, RMF118, RMF119, RMF121, RMF123, RMF124, RMF127, RMF136, RMF143, RMF146, RMF152, RMF154, RMF156, RMF165, RMF172, RMF177, RMF181, RMF182, RMF188, RMF41, RMF57, RMF58, RMF66, RMF70, RMF75, RMF76, RMF95	12.7%
693	TA004455-0314	308923503	RMF112, RMF116, RMF118, RMF119, RMF121, RMF123, RMF124, RMF127, RMF136, RMF140, RMF141, RMF143, RMF145, RMF146, RMF152, RMF154, RMF156, RMF165, RMF168, RMF172, RMF177, RMF180, RMF181, RMF182, RMF187, RMF188, RMF31, RMF41, RMF57, RMF58, RMF66, RMF67, RMF70, RMF75, RMF76, RMF79, RMF95	16.7%
408	Excalibur_rep_c68375_213	330121047	RMF118, RMF119, RMF12, RMF125, RMF129, RMF13, RMF136, RMF161, RMF170, RMF171, RMF177, RMF178, RMF188, RMF190, RMF194, RMF198, RMF23, RMF55, RMF57, RMF58, RMF6, RMF71, RMF76, RMF77	11.0%
113	AX-95130702	335203190	RMF10, RMF100, RMF11, RMF118, RMF119, RMF129, RMF131, RMF133, RMF136, RMF144, RMF15, RMF155, RMF16, RMF161, RMF164, RMF171, RMF176, RMF177, RMF188, RMF190, RMF193, RMF195, RMF198, RMF2, RMF25, RMF32, RMF4, RMF45, RMF5, RMF55, RMF57, RMF58, RMF63, RMF69, RMF71, RMF76, RMF87, RMF91	17.2%
666	RAC875_rep_c72023_267	401009123	RMF164, RMF3	0.9%
792	wsnp_Ex_c13440_21170884	403545046	RMF1, RMF101, RMF102, RMF103, RMF104, RMF106, RMF107, RMF110, RMF111, RMF113, RMF115, RMF117, RMF118, RMF119, RMF122, RMF146, RMF149, RMF174, RMF182, RMF183, RMF184, RMF185, RMF192, RMF200, RMF24, RMF30, RMF39, RMF40, RMF42, RMF43, RMF44, RMF46, RMF47, RMF48, RMF49, RMF53, RMF60, RMF64, RMF71, RMF72, RMF74, RMF83, RMF84, RMF89, RMF90, RMF92, RMF93, RMF94, RMF96, RMF97, RMF99	23.1%
300	Ex_c2735_955	428580317	RMF1, RMF101, RMF102, RMF103, RMF104, RMF106, RMF107, RMF110, RMF111, RMF113, RMF115, RMF117, RMF118, RMF119, RMF122, RMF146, RMF149, RMF174, RMF182, RMF183, RMF184, RMF185, RMF192, RMF195, RMF200, RMF24, RMF30, RMF39, RMF40, RMF42, RMF43, RMF44, RMF46, RMF47, RMF48, RMF49, RMF53, RMF60, RMF71, RMF72, RMF74, RMF83, RMF84, RMF89, RMF90, RMF92, RMF93, RMF94, RMF96, RMF99	22.6%
103	AX-94965442	430467620	RMF10, RMF100, RMF105, RMF11, RMF127, RMF129, RMF13, RMF131, RMF132, RMF133, RMF138, RMF14, RMF147, RMF15, RMF154, RMF155, RMF16, RMF161, RMF162, RMF163, RMF17, RMF170, RMF171, RMF179, RMF18, RMF187, RMF19, RMF190, RMF193, RMF194, RMF199, RMF2, RMF20, RMF23, RMF25, RMF27, RMF32, RMF34, RMF36, RMF37, RMF38, RMF4, RMF45, RMF63, RMF7, RMF73, RMF81, RMF9, RMF91, RMF98	22.7%
777	wsnp_CAP11_c2439_1259157	432156435	RMF10, RMF100, RMF105, RMF109, RMF11, RMF112, RMF114, RMF116, RMF12, RMF121, RMF123, RMF124, RMF126, RMF127, RMF13, RMF130, RMF131, RMF132, RMF133, RMF134, RMF135, RMF138, RMF14, RMF140, RMF141, RMF142, RMF143, RMF144, RMF145, RMF147, RMF15, RMF151, RMF152, RMF154, RMF155, RMF156, RMF157, RMF16, RMF160, RMF161, RMF162, RMF163, RMF165, RMF168, RMF17, RMF170, RMF171, RMF172, RMF173, RMF178, RMF179,…	45.2%
386	Excalibur_c8082_478	434699336	RMF10, RMF100, RMF105, RMF109, RMF11, RMF112, RMF114, RMF116, RMF12, RMF121, RMF123, RMF124, RMF126, RMF127, RMF13, RMF130, RMF131, RMF132, RMF133, RMF134, RMF135, RMF138, RMF14, RMF140, RMF141, RMF142, RMF143, RMF144, RMF145, RMF147, RMF15, RMF151, RMF152, RMF154, RMF155, RMF156, RMF157, RMF16, RMF160, RMF161, RMF162, RMF163, RMF165, RMF168, RMF17, RMF170, RMF171, RMF172, RMF173, RMF178, RMF179,…	46.1%
829	wsnp_Ex_c6748_11659366	484735523	RMF1, RMF10, RMF101, RMF102, RMF103, RMF104, RMF106, RMF107, RMF110, RMF111, RMF113, RMF114, RMF115, RMF117, RMF122, RMF124, RMF126, RMF130, RMF132, RMF135, RMF138, RMF14, RMF142, RMF146, RMF151, RMF161, RMF162, RMF163, RMF164, RMF167, RMF17, RMF170, RMF179, RMF18, RMF182, RMF184, RMF187, RMF188, RMF19, RMF192, RMF194, RMF195, RMF198, RMF200, RMF22, RMF23, RMF24, RMF27, RMF30, RMF34, RMF37, RMF39…	38.8%
605	RAC875_c32611_347	539073374	RMF10, RMF104, RMF105, RMF107, RMF11, RMF112, RMF115, RMF116, RMF12, RMF121, RMF126, RMF13, RMF132, RMF133, RMF134, RMF135, RMF140, RMF141, RMF142, RMF143, RMF145, RMF147, RMF148, RMF149, RMF155, RMF158, RMF160, RMF161, RMF162, RMF163, RMF164, RMF166, RMF171, RMF174, RMF179, RMF18, RMF185, RMF19, RMF191, RMF192, RMF198, RMF199, RMF20, RMF23, RMF34, RMF36, RMF37, RMF5, RMF50, RMF55, RMF59, RMF6, R…	30.6%
589	RAC875_c21299_256	539074479	RMF10, RMF104, RMF105, RMF107, RMF11, RMF112, RMF115, RMF116, RMF12, RMF121, RMF126, RMF13, RMF132, RMF134, RMF135, RMF140, RMF141, RMF142, RMF143, RMF145, RMF148, RMF149, RMF155, RMF158, RMF160, RMF161, RMF162, RMF163, RMF164, RMF166, RMF171, RMF179, RMF18, RMF185, RMF19, RMF191, RMF192, RMF198, RMF199, RMF23, RMF34, RMF36, RMF37, RMF5, RMF50, RMF55, RMF59, RMF6, RMF61, RMF62, RMF63, RMF65, RMF6…	28.5%
270	BS00093522_51	571231283	RMF10, RMF105, RMF124, RMF130, RMF132, RMF138, RMF14, RMF142, RMF146, RMF15, RMF164, RMF17, RMF185, RMF188, RMF194, RMF32, RMF38, RMF51, RMF6, RMF67, RMF68, RMF72, RMF73, RMF9	10.9%
877	wsnp_Ra_c20970_30293078	577305676	RMF11, RMF121, RMF132, RMF133, RMF137, RMF15, RMF153, RMF159, RMF163, RMF179, RMF180, RMF182, RMF196, RMF21, RMF34, RMF36, RMF37, RMF50, RMF71, RMF79, RMF80, RMF83	10.0%
516	Kukri_c6176_1400	588508492	RMF121, RMF130, RMF132, RMF133, RMF137, RMF138, RMF14, RMF159, RMF169, RMF173, RMF175, RMF180, RMF196, RMF33, RMF71, RMF79, RMF80, RMF83	8.1%
77	AX-94773509	590076347	RMF195	0.5%
662	RAC875_rep_c112818_870	605788672	RMF1, RMF10, RMF100, RMF101, RMF102, RMF103, RMF104, RMF105, RMF106, RMF107, RMF109, RMF11, RMF110, RMF111, RMF112, RMF113, RMF114, RMF115, RMF116, RMF117, RMF118, RMF119, RMF12, RMF120, RMF121, RMF122, RMF123, RMF126, RMF127, RMF128, RMF129, RMF13, RMF130, RMF131, RMF132, RMF134, RMF135, RMF136, RMF137, RMF138, RMF14, RMF140, RMF141, RMF143, RMF144, RMF145, RMF147, RMF148, RMF149, RMF15, RMF151,…	80.5%
863	wsnp_Ku_c2568_4890994	612675751	RMF123, RMF136, RMF156, RMF17, RMF173, RMF186, RMF189, RMF4, RMF5, RMF50, RMF58, RMF76	5.4%
857	wsnp_Ku_c1075_2160065	647923951	RMF121, RMF127, RMF154, RMF174, RMF191, RMF83, RMF84	3.2%
858	wsnp_Ku_c11138_18252461	659972841	RMF172	0.5%
464	Ku_c1970_1921	683143036	RMF186	0.5%
305	Ex_c9543_935	685638374	RMF100, RMF109, RMF112, RMF121, RMF127, RMF140, RMF141, RMF145, RMF151, RMF153, RMF154, RMF164, RMF172, RMF175, RMF176, RMF182, RMF186, RMF193, RMF194, RMF197, RMF23, RMF28, RMF38, RMF4, RMF5, RMF52, RMF55, RMF68, RMF71, RMF73, RMF87	14.1%
158	BobWhite_c33778_146	694177564	RMF149	0.5%
207	BS00021993_51	712902537	RMF121, RMF182, RMF31, RMF84	1.8%
461	Ku_c1454_984	22378155	RMF1, RMF101, RMF102, RMF103, RMF104, RMF106, RMF107, RMF110, RMF111, RMF113, RMF115, RMF117, RMF124, RMF126, RMF130, RMF137, RMF139, RMF146, RMF184, RMF192, RMF200, RMF24, RMF30, RMF31, RMF39, RMF40, RMF42, RMF43, RMF44, RMF46, RMF48, RMF49, RMF53, RMF58, RMF60, RMF89, RMF90, RMF92, RMF93, RMF94, RMF96, RMF99	19.0%
571	Ra_c70331_779	132880084	RMF186	0.5%
664	RAC875_rep_c70595_321	154539816	RMF186, RMF33	0.9%
81	AX-94793903	220696711	RMF100, RMF11, RMF112, RMF118, RMF119, RMF12, RMF120, RMF128, RMF129, RMF131, RMF132, RMF133, RMF137, RMF139, RMF14, RMF140, RMF141, RMF144, RMF145, RMF147, RMF148, RMF15, RMF151, RMF153, RMF155, RMF158, RMF159, RMF16, RMF163, RMF164, RMF168, RMF169, RMF170, RMF172, RMF174, RMF175, RMF176, RMF183, RMF186, RMF189, RMF190, RMF191, RMF193, RMF194, RMF196, RMF197, RMF198, RMF2, RMF20, RMF201, RMF202,…	46.6%
115	AX-95147884	238666906	RMF10, RMF109, RMF112, RMF116, RMF122, RMF125, RMF13, RMF131, RMF133, RMF134, RMF137, RMF142, RMF143, RMF147, RMF148, RMF149, RMF15, RMF151, RMF152, RMF155, RMF156, RMF157, RMF159, RMF16, RMF160, RMF161, RMF165, RMF171, RMF178, RMF180, RMF192, RMF21, RMF3, RMF32, RMF59, RMF63, RMF64, RMF66, RMF67, RMF78, RMF79, RMF8, RMF80, RMF83, RMF86, RMF88, RMF91	21.3%
564	Ra_c46720_451	306193952	RMF149, RMF196, RMF50	1.4%
651	RAC875_c8895_1029	313093822	RMF162, RMF64	0.9%
811	wsnp_Ex_c33327_41834973	349866506	RMF163, RMF186, RMF56, RMF87	1.8%
149	BobWhite_c23224_196	442338746	RMF163, RMF51	0.9%
142	BobWhite_c19443_131	442701430	RMF10, RMF104, RMF105, RMF107, RMF11, RMF112, RMF115, RMF116, RMF12, RMF121, RMF126, RMF13, RMF132, RMF133, RMF134, RMF135, RMF140, RMF141, RMF142, RMF143, RMF145, RMF147, RMF148, RMF149, RMF155, RMF158, RMF160, RMF161, RMF162, RMF163, RMF164, RMF166, RMF171, RMF174, RMF179, RMF18, RMF185, RMF19, RMF191, RMF192, RMF198, RMF199, RMF20, RMF23, RMF34, RMF36, RMF37, RMF5, RMF50, RMF55, RMF59, RMF6, R…	30.3%
61	AX-94702572	445952108	RMF101, RMF102, RMF103, RMF106, RMF11, RMF110, RMF111, RMF113, RMF114, RMF117, RMF122, RMF124, RMF128, RMF130, RMF146, RMF149, RMF151, RMF153, RMF157, RMF165, RMF166, RMF167, RMF178, RMF182, RMF184, RMF185, RMF191, RMF192, RMF195, RMF200, RMF22, RMF24, RMF27, RMF30, RMF31, RMF39, RMF40, RMF42, RMF43, RMF44, RMF46, RMF48, RMF49, RMF50, RMF57, RMF58, RMF60, RMF62, RMF64, RMF72, RMF74, RMF81, RMF82,…	26.2%
826	wsnp_Ex_c54193_57155632	466231447	RMF85	0.5%
763	TG0148	467183465	RMF186	0.5%
190	BS00000929_51	479879414	RMF163, RMF186	0.9%
449	IACX3123	479879419	RMF163, RMF186	0.9%
368	Excalibur_c53799_458	501824062	RMF1, RMF101, RMF102, RMF103, RMF104, RMF106, RMF107, RMF109, RMF110, RMF111, RMF113, RMF114, RMF115, RMF117, RMF12, RMF122, RMF126, RMF13, RMF130, RMF134, RMF143, RMF151, RMF158, RMF160, RMF161, RMF162, RMF163, RMF17, RMF178, RMF179, RMF18, RMF184, RMF19, RMF192, RMF199, RMF200, RMF24, RMF3, RMF30, RMF34, RMF36, RMF37, RMF39, RMF4, RMF40, RMF42, RMF43, RMF44, RMF48, RMF49, RMF53, RMF59, RMF60, R…	30.1%
101	AX-94951008	543777256	RMF158	0.5%
255	BS00073116_51	546864045	RMF10, RMF100, RMF112, RMF126, RMF127, RMF128, RMF13, RMF130, RMF133, RMF137, RMF138, RMF139, RMF14, RMF147, RMF151, RMF154, RMF16, RMF164, RMF169, RMF171, RMF172, RMF175, RMF176, RMF179, RMF180, RMF186, RMF187, RMF190, RMF193, RMF198, RMF199, RMF25, RMF26, RMF3, RMF31, RMF34, RMF36, RMF37, RMF4, RMF45, RMF5, RMF55, RMF56, RMF66, RMF68, RMF69, RMF73, RMF79, RMF8, RMF86, RMF88, RMF9	23.5%
353	Excalibur_c42190_383	546906373	RMF10, RMF100, RMF112, RMF126, RMF127, RMF128, RMF13, RMF130, RMF133, RMF137, RMF138, RMF139, RMF14, RMF147, RMF151, RMF154, RMF16, RMF164, RMF169, RMF171, RMF172, RMF175, RMF176, RMF179, RMF180, RMF186, RMF187, RMF190, RMF193, RMF198, RMF199, RMF25, RMF26, RMF3, RMF31, RMF34, RMF36, RMF37, RMF4, RMF45, RMF5, RMF55, RMF56, RMF66, RMF68, RMF69, RMF73, RMF79, RMF8, RMF86, RMF88, RMF9	23.5%
871	wsnp_Ku_c5228_9318604	548367495	RMF10, RMF100, RMF112, RMF125, RMF126, RMF127, RMF13, RMF130, RMF133, RMF137, RMF138, RMF139, RMF14, RMF147, RMF154, RMF16, RMF164, RMF169, RMF172, RMF176, RMF179, RMF180, RMF186, RMF190, RMF193, RMF198, RMF199, RMF25, RMF26, RMF31, RMF34, RMF36, RMF37, RMF4, RMF45, RMF5, RMF55, RMF56, RMF66, RMF67, RMF73, RMF79, RMF8, RMF86, RMF88, RMF9	20.8%
401	Excalibur_rep_c104791_725	548367520	RMF10, RMF100, RMF112, RMF125, RMF126, RMF127, RMF13, RMF130, RMF133, RMF137, RMF138, RMF139, RMF14, RMF147, RMF154, RMF16, RMF164, RMF169, RMF172, RMF176, RMF179, RMF180, RMF186, RMF190, RMF193, RMF198, RMF199, RMF25, RMF26, RMF31, RMF34, RMF36, RMF37, RMF4, RMF45, RMF5, RMF55, RMF56, RMF66, RMF67, RMF73, RMF79, RMF8, RMF86, RMF88, RMF9	20.8%
648	RAC875_c8100_163	560503289	RMF149	0.5%
786	wsnp_Ex_c11055_17927692	561706155	RMF149	0.5%
785	wsnp_Ex_c11055_17927668	561706276	RMF149	0.5%
69	AX-94739546	1673254	RMF10, RMF121, RMF123, RMF127, RMF129, RMF133, RMF149, RMF154, RMF158, RMF162, RMF163, RMF169, RMF182, RMF191, RMF196, RMF197, RMF2, RMF27, RMF31, RMF33, RMF5, RMF51, RMF61, RMF68, RMF71, RMF8, RMF83, RMF84	12.7%
55	AX-94652755	4858467	RMF112, RMF121, RMF124, RMF127, RMF136, RMF138, RMF144, RMF152, RMF154, RMF156, RMF168, RMF169, RMF179, RMF180, RMF181, RMF188, RMF199, RMF33, RMF34, RMF36, RMF37, RMF45, RMF55, RMF66, RMF67, RMF71, RMF76, RMF79, RMF83, RMF84, RMF9, RMF97, RMF98	14.9%
619	RAC875_c4952_719	14182107	RMF10, RMF105, RMF166, RMF176, RMF31, RMF68	2.7%
342	Excalibur_c34649_556	14182198	RMF10, RMF105, RMF176, RMF68	1.8%
71	AX-94745714	22023422	RMF10, RMF127, RMF138, RMF142, RMF152, RMF154, RMF156, RMF163, RMF166, RMF17, RMF170, RMF18, RMF185, RMF188, RMF189, RMF19, RMF191, RMF2, RMF21, RMF35, RMF56, RMF66, RMF67, RMF72, RMF76, RMF81, RMF87	12.4%
745	Tdurum_contig70820_833	61387542	RMF129, RMF132, RMF16, RMF164, RMF198, RMF58	2.7%
253	BS00068106_51	61734386	RMF129, RMF132, RMF135, RMF16, RMF164, RMF198, RMF58	3.2%
114	AX-95145282	100766008	RMF10, RMF101, RMF104, RMF107, RMF109, RMF115, RMF116, RMF118, RMF119, RMF12, RMF122, RMF127, RMF134, RMF136, RMF137, RMF138, RMF139, RMF143, RMF147, RMF148, RMF149, RMF15, RMF151, RMF153, RMF154, RMF156, RMF157, RMF158, RMF159, RMF160, RMF161, RMF162, RMF165, RMF167, RMF168, RMF169, RMF171, RMF173, RMF177, RMF178, RMF179, RMF180, RMF181, RMF185, RMF187, RMF188, RMF196, RMF197, RMF199, RMF21, RMF…	40.9%
439	IAAV8275	154039285	RMF121, RMF17, RMF84	1.4%
84	AX-94827412	184823848	RMF11, RMF121, RMF123, RMF125, RMF127, RMF13, RMF131, RMF133, RMF143, RMF147, RMF152, RMF154, RMF155, RMF158, RMF17, RMF178, RMF180, RMF196, RMF197, RMF20, RMF21, RMF31, RMF32, RMF6, RMF61, RMF63, RMF66, RMF67, RMF79, RMF8, RMF86, RMF87, RMF88, RMF91	15.5%
5	AX-94406003	185232800	RMF139, RMF171, RMF174, RMF190	1.8%
849	wsnp_JD_c19278_17450210	448353433	RMF138, RMF14, RMF142, RMF181, RMF190, RMF31, RMF83	3.2%
595	RAC875_c23305_563	452097356	RMF138, RMF14, RMF142, RMF181, RMF190, RMF31, RMF83	3.2%
747	Tdurum_contig76709_195	455047413	RMF121, RMF125, RMF131, RMF147, RMF16, RMF177, RMF187, RMF32, RMF7, RMF77, RMF83, RMF84, RMF85, RMF91	6.3%
107	AX-95076677	464693694	RMF121, RMF125, RMF131, RMF147, RMF153, RMF16, RMF177, RMF187, RMF198, RMF32, RMF7, RMF77, RMF83, RMF84, RMF85, RMF87, RMF91	7.7%
848	wsnp_JD_c10969_11530496	520875539	RMF1, RMF102, RMF103, RMF106, RMF110, RMF111, RMF113, RMF114, RMF117, RMF118, RMF119, RMF121, RMF122, RMF124, RMF128, RMF130, RMF132, RMF135, RMF137, RMF146, RMF170, RMF174, RMF182, RMF183, RMF184, RMF191, RMF192, RMF195, RMF198, RMF200, RMF24, RMF27, RMF30, RMF39, RMF40, RMF42, RMF43, RMF44, RMF46, RMF48, RMF49, RMF51, RMF53, RMF58, RMF60, RMF64, RMF71, RMF77, RMF81, RMF83, RMF84, RMF89, RMF92, …	24.9%
850	wsnp_JD_c3839_4902725	520922071	RMF1, RMF102, RMF103, RMF106, RMF110, RMF111, RMF113, RMF114, RMF117, RMF118, RMF119, RMF121, RMF122, RMF124, RMF128, RMF130, RMF132, RMF135, RMF137, RMF146, RMF170, RMF174, RMF182, RMF183, RMF184, RMF191, RMF192, RMF195, RMF198, RMF200, RMF24, RMF27, RMF30, RMF39, RMF40, RMF42, RMF43, RMF44, RMF46, RMF48, RMF49, RMF51, RMF53, RMF58, RMF60, RMF64, RMF71, RMF77, RMF81, RMF83, RMF84, RMF89, RMF92, …	24.9%
473	Kukri_c10879_164	521444201	RMF1, RMF102, RMF103, RMF106, RMF110, RMF111, RMF113, RMF114, RMF117, RMF118, RMF119, RMF121, RMF122, RMF124, RMF128, RMF130, RMF132, RMF135, RMF137, RMF146, RMF170, RMF174, RMF182, RMF183, RMF184, RMF191, RMF192, RMF195, RMF198, RMF200, RMF24, RMF27, RMF30, RMF39, RMF40, RMF42, RMF43, RMF44, RMF46, RMF48, RMF49, RMF51, RMF53, RMF58, RMF60, RMF64, RMF71, RMF77, RMF81, RMF83, RMF84, RMF89, RMF92, …	24.9%
836	wsnp_Ex_c8741_14630167	522618612	RMF1, RMF102, RMF103, RMF106, RMF110, RMF111, RMF113, RMF114, RMF117, RMF118, RMF119, RMF121, RMF122, RMF124, RMF128, RMF130, RMF132, RMF135, RMF137, RMF146, RMF170, RMF174, RMF182, RMF183, RMF184, RMF191, RMF192, RMF195, RMF198, RMF200, RMF24, RMF27, RMF30, RMF39, RMF40, RMF42, RMF43, RMF44, RMF46, RMF48, RMF49, RMF53, RMF58, RMF60, RMF64, RMF71, RMF77, RMF81, RMF83, RMF84, RMF89, RMF92, RMF93, …	24.4%
854	wsnp_JD_rep_c48797_33040150	522618750	RMF1, RMF102, RMF103, RMF106, RMF110, RMF111, RMF113, RMF114, RMF117, RMF118, RMF119, RMF121, RMF122, RMF124, RMF128, RMF130, RMF132, RMF135, RMF137, RMF146, RMF170, RMF174, RMF182, RMF183, RMF184, RMF191, RMF192, RMF195, RMF198, RMF200, RMF24, RMF27, RMF30, RMF39, RMF40, RMF42, RMF43, RMF44, RMF46, RMF48, RMF49, RMF51, RMF53, RMF58, RMF60, RMF64, RMF71, RMF77, RMF81, RMF83, RMF84, RMF89, RMF92, …	24.9%
351	Excalibur_c41490_397	524313303	RMF1, RMF102, RMF103, RMF106, RMF110, RMF111, RMF113, RMF114, RMF117, RMF118, RMF119, RMF121, RMF122, RMF124, RMF128, RMF130, RMF132, RMF135, RMF137, RMF146, RMF170, RMF174, RMF182, RMF183, RMF184, RMF191, RMF192, RMF195, RMF198, RMF200, RMF24, RMF27, RMF30, RMF39, RMF40, RMF42, RMF43, RMF44, RMF46, RMF48, RMF49, RMF53, RMF58, RMF60, RMF64, RMF71, RMF77, RMF81, RMF83, RMF84, RMF89, RMF92, RMF93, …	24.4%
242	BS00065082_51	558935153	RMF174, RMF191, RMF83	1.4%
843	wsnp_Ex_rep_c67801_66492414	563131059	RMF174, RMF191, RMF83	1.4%
823	wsnp_Ex_c51820_55631560	565467951	RMF121, RMF174, RMF191, RMF83, RMF84	2.3%
430	IAAV4068	565468182	RMF121, RMF174, RMF191, RMF83, RMF84	2.3%
434	IAAV5761	567933422	RMF121, RMF127, RMF154, RMF174, RMF191, RMF83, RMF84	3.2%
442	IAAV8730	568494327	RMF121, RMF127, RMF154, RMF174, RMF191, RMF83, RMF84	3.2%
859	wsnp_Ku_c14219_22455933	569120016	RMF121, RMF127, RMF154, RMF174, RMF191, RMF83, RMF84	3.2%
331	Excalibur_c25752_80	569121488	RMF121, RMF127, RMF154, RMF174, RMF191, RMF83, RMF84	3.2%
812	wsnp_Ex_c36801_44683992	569124974	RMF121, RMF127, RMF154, RMF174, RMF191, RMF83, RMF84	3.2%
708	Tdurum_contig27888_760	585432144	RMF10, RMF174, RMF181, RMF83	1.8%
223	BS00035792_51	586325568	RMF26, RMF85	0.9%
22	AX-94486279	596384621	RMF1, RMF10, RMF100, RMF101, RMF102, RMF103, RMF104, RMF105, RMF106, RMF107, RMF109, RMF11, RMF110, RMF111, RMF112, RMF113, RMF114, RMF115, RMF116, RMF117, RMF118, RMF119, RMF12, RMF120, RMF121, RMF122, RMF123, RMF124, RMF125, RMF126, RMF127, RMF128, RMF129, RMF13, RMF130, RMF131, RMF132, RMF133, RMF134, RMF136, RMF137, RMF138, RMF139, RMF14, RMF140, RMF141, RMF142, RMF143, RMF144, RMF145, RMF146…	99.5%
14	AX-94450731	596774628	RMF1, RMF10, RMF100, RMF101, RMF102, RMF103, RMF104, RMF105, RMF106, RMF107, RMF109, RMF11, RMF110, RMF111, RMF112, RMF113, RMF114, RMF115, RMF116, RMF117, RMF118, RMF119, RMF12, RMF120, RMF121, RMF122, RMF123, RMF124, RMF125, RMF126, RMF127, RMF128, RMF129, RMF13, RMF130, RMF131, RMF132, RMF133, RMF134, RMF135, RMF136, RMF137, RMF138, RMF139, RMF14, RMF140, RMF141, RMF143, RMF144, RMF145, RMF146…	99.5%
746	Tdurum_contig75700_411	598635416	RMF1, RMF100, RMF101, RMF102, RMF103, RMF104, RMF106, RMF107, RMF110, RMF111, RMF113, RMF114, RMF115, RMF116, RMF117, RMF118, RMF119, RMF122, RMF124, RMF128, RMF135, RMF142, RMF146, RMF150, RMF156, RMF162, RMF165, RMF167, RMF173, RMF178, RMF183, RMF184, RMF185, RMF192, RMF195, RMF20, RMF200, RMF21, RMF22, RMF23, RMF24, RMF27, RMF30, RMF39, RMF40, RMF42, RMF43, RMF44, RMF46, RMF47, RMF48, RMF49, R…	31.2%
192	BS00004466_51	599035170	RMF1, RMF100, RMF101, RMF102, RMF103, RMF104, RMF106, RMF107, RMF110, RMF111, RMF113, RMF114, RMF115, RMF116, RMF117, RMF118, RMF119, RMF122, RMF124, RMF128, RMF135, RMF142, RMF146, RMF150, RMF156, RMF162, RMF165, RMF167, RMF173, RMF178, RMF183, RMF184, RMF185, RMF192, RMF195, RMF20, RMF200, RMF21, RMF22, RMF23, RMF24, RMF27, RMF30, RMF39, RMF40, RMF42, RMF43, RMF44, RMF46, RMF47, RMF48, RMF49, R…	31.2%
748	Tdurum_contig8166_2257	599042764	RMF181, RMF50, RMF85	1.4%
448	IACX2946	599046570	RMF181, RMF50, RMF85	1.4%
727	Tdurum_contig46670_1680	599049763	RMF181, RMF50, RMF85	1.4%
422	GENE-4118_142	599050324	RMF181, RMF50, RMF85	1.4%
726	Tdurum_contig46670_1262	599050501	RMF181, RMF50, RMF85, RMF87	1.8%
865	wsnp_Ku_c29287_39194579	599050526	RMF181, RMF50, RMF85	1.4%
725	Tdurum_contig46670_1132	599050584	RMF181, RMF50, RMF85	1.4%
728	Tdurum_contig46670_911	599050921	RMF181, RMF50, RMF85	1.4%
91	AX-94887689	599911928	RMF181, RMF50, RMF58, RMF83, RMF85	2.3%
378	Excalibur_c7002_314	601472992	RMF13, RMF137, RMF152, RMF158, RMF159, RMF163, RMF166, RMF171, RMF179, RMF180, RMF191, RMF196, RMF199, RMF23, RMF26, RMF29, RMF35, RMF36, RMF37, RMF58, RMF61, RMF67, RMF79, RMF80, RMF83	11.4%
830	wsnp_Ex_c7002_12063325	601473067	RMF13, RMF137, RMF147, RMF152, RMF158, RMF159, RMF163, RMF166, RMF171, RMF179, RMF180, RMF191, RMF196, RMF199, RMF23, RMF26, RMF29, RMF34, RMF35, RMF36, RMF37, RMF51, RMF58, RMF61, RMF67, RMF79, RMF80, RMF83	12.7%
172	BobWhite_c53978_99	601473092	RMF13, RMF137, RMF147, RMF152, RMF158, RMF159, RMF163, RMF166, RMF171, RMF179, RMF180, RMF191, RMF196, RMF199, RMF23, RMF26, RMF29, RMF34, RMF35, RMF36, RMF37, RMF51, RMF58, RMF61, RMF67, RMF79, RMF80, RMF83	12.7%
831	wsnp_Ex_c7002_12063380	601473122	RMF13, RMF137, RMF147, RMF152, RMF158, RMF159, RMF163, RMF166, RMF171, RMF179, RMF180, RMF191, RMF196, RMF199, RMF23, RMF26, RMF29, RMF34, RMF35, RMF36, RMF37, RMF51, RMF58, RMF61, RMF67, RMF79, RMF80, RMF83	12.7%
44	AX-94581785	601873178	RMF147, RMF166, RMF171, RMF191, RMF26, RMF51	2.7%
531	Kukri_c90942_274	613770146	RMF26, RMF67, RMF87	1.4%
32	AX-94539905	7823817	RMF112, RMF152, RMF156, RMF45, RMF55, RMF66, RMF71, RMF98	3.6%
788	wsnp_Ex_c1143_2195442	8408339	RMF1, RMF101, RMF102, RMF103, RMF104, RMF105, RMF106, RMF107, RMF110, RMF111, RMF113, RMF114, RMF115, RMF117, RMF122, RMF124, RMF126, RMF130, RMF134, RMF135, RMF144, RMF147, RMF15, RMF160, RMF161, RMF165, RMF167, RMF170, RMF183, RMF184, RMF185, RMF191, RMF192, RMF195, RMF200, RMF22, RMF24, RMF30, RMF39, RMF40, RMF42, RMF43, RMF44, RMF46, RMF48, RMF49, RMF50, RMF53, RMF57, RMF59, RMF60, RMF62, RMF…	29.4%
736	Tdurum_contig52364_941	17418579	RMF116, RMF121, RMF187, RMF31, RMF68	2.3%
692	TA004132-0670	18943920	RMF10, RMF116, RMF121, RMF123, RMF127, RMF129, RMF149, RMF154, RMF158, RMF162, RMF163, RMF169, RMF182, RMF187, RMF196, RMF2, RMF27, RMF31, RMF33, RMF5, RMF51, RMF61, RMF68, RMF71, RMF8, RMF83, RMF84	12.2%
100	AX-94948322	19126451	RMF105, RMF109, RMF11, RMF125, RMF170, RMF194, RMF57, RMF64, RMF68, RMF8, RMF84, RMF86, RMF88	5.9%
657	RAC875_rep_c105906_124	20686849	RMF31	0.5%
737	Tdurum_contig5486_1406	90279005	RMF118, RMF119, RMF137, RMF152, RMF156, RMF158, RMF159, RMF163, RMF166, RMF17, RMF174, RMF182, RMF186, RMF187, RMF189, RMF191, RMF196, RMF197, RMF21, RMF26, RMF29, RMF32, RMF35, RMF50, RMF56, RMF58, RMF61, RMF66, RMF67, RMF80, RMF83, RMF87	14.6%
756	Tdurum_contig9860_281	92523740	RMF118, RMF119, RMF137, RMF152, RMF156, RMF159, RMF163, RMF166, RMF174, RMF187, RMF189, RMF191, RMF197, RMF21, RMF29, RMF32, RMF35, RMF61, RMF66, RMF67, RMF80	9.6%
90	AX-94860837	96954099	RMF1, RMF10, RMF100, RMF101, RMF102, RMF103, RMF104, RMF105, RMF106, RMF107, RMF109, RMF11, RMF110, RMF111, RMF112, RMF113, RMF114, RMF115, RMF116, RMF117, RMF118, RMF119, RMF12, RMF120, RMF121, RMF122, RMF123, RMF124, RMF125, RMF126, RMF127, RMF128, RMF129, RMF13, RMF130, RMF131, RMF132, RMF133, RMF134, RMF135, RMF136, RMF137, RMF138, RMF139, RMF14, RMF140, RMF141, RMF142, RMF143, RMF144, RMF145…	99.5%
187	BobWhite_rep_c64102_331	109143478	RMF118, RMF119, RMF125, RMF137, RMF149, RMF152, RMF156, RMF158, RMF159, RMF163, RMF166, RMF17, RMF174, RMF177, RMF179, RMF180, RMF181, RMF186, RMF189, RMF191, RMF196, RMF197, RMF198, RMF199, RMF26, RMF29, RMF3, RMF32, RMF33, RMF34, RMF35, RMF36, RMF37, RMF50, RMF56, RMF61, RMF64, RMF66, RMF67, RMF69, RMF79, RMF8, RMF80, RMF84	19.9%
216	BS00023208_51	121783434	RMF118, RMF119, RMF166, RMF169, RMF181, RMF191, RMF3, RMF33, RMF56, RMF68, RMF69	5.0%
95	AX-94913276	124079407	RMF137, RMF148, RMF158, RMF159, RMF163, RMF196, RMF197, RMF33, RMF35, RMF61, RMF78, RMF80	5.4%
702	Tdurum_contig14559_204	132314955	RMF100, RMF11, RMF112, RMF127, RMF137, RMF140, RMF141, RMF142, RMF145, RMF148, RMF151, RMF154, RMF157, RMF158, RMF159, RMF163, RMF168, RMF17, RMF171, RMF190, RMF193, RMF196, RMF197, RMF2, RMF25, RMF28, RMF32, RMF35, RMF4, RMF51, RMF55, RMF6, RMF61, RMF7, RMF78, RMF80, RMF86, RMF87, RMF88	17.6%
357	Excalibur_c45952_611	132345303	RMF100, RMF11, RMF112, RMF127, RMF137, RMF140, RMF141, RMF142, RMF145, RMF148, RMF151, RMF154, RMF157, RMF158, RMF159, RMF163, RMF168, RMF17, RMF171, RMF190, RMF193, RMF196, RMF197, RMF2, RMF25, RMF28, RMF32, RMF35, RMF4, RMF51, RMF55, RMF6, RMF61, RMF7, RMF78, RMF80, RMF86, RMF87, RMF88	17.8%
755	Tdurum_contig98106_715	135115525	RMF125, RMF142, RMF152, RMF153, RMF171, RMF31, RMF32, RMF6, RMF7	4.1%
400	Excalibur_rep_c103447_433	214028725	RMF127, RMF136, RMF144, RMF149, RMF154, RMF177, RMF27, RMF64, RMF81	4.1%
387	Excalibur_c81461_138	215745125	RMF127, RMF144, RMF149, RMF154, RMF177, RMF27, RMF64, RMF81	3.6%
734	Tdurum_contig51613_821	581868856	RMF1, RMF10, RMF100, RMF101, RMF102, RMF103, RMF104, RMF105, RMF106, RMF107, RMF109, RMF11, RMF110, RMF111, RMF112, RMF113, RMF114, RMF115, RMF116, RMF117, RMF118, RMF119, RMF12, RMF120, RMF121, RMF122, RMF123, RMF124, RMF125, RMF126, RMF127, RMF128, RMF129, RMF13, RMF130, RMF131, RMF132, RMF133, RMF134, RMF135, RMF136, RMF137, RMF138, RMF139, RMF14, RMF140, RMF141, RMF142, RMF143, RMF144, RMF145…	96.8%
738	Tdurum_contig55473_221	582825105	RMF1, RMF10, RMF101, RMF102, RMF103, RMF104, RMF105, RMF106, RMF107, RMF11, RMF110, RMF111, RMF113, RMF114, RMF115, RMF117, RMF121, RMF122, RMF123, RMF124, RMF126, RMF127, RMF130, RMF135, RMF136, RMF138, RMF146, RMF151, RMF154, RMF157, RMF16, RMF162, RMF167, RMF172, RMF178, RMF18, RMF181, RMF184, RMF185, RMF187, RMF188, RMF19, RMF198, RMF2, RMF200, RMF22, RMF23, RMF24, RMF27, RMF3, RMF30, RMF31, …	41.4%
537	Kukri_rep_c101899_542	595952059	RMF151, RMF157, RMF181, RMF3, RMF33, RMF69, RMF73, RMF9	3.6%
641	RAC875_c68525_284	657946549	RMF123, RMF127, RMF144, RMF154, RMF166, RMF174, RMF177, RMF2, RMF73, RMF9	4.5%
735	Tdurum_contig51640_847	674103633	RMF131, RMF153, RMF158, RMF175, RMF196, RMF26, RMF28, RMF38, RMF61, RMF91	4.5%
12	AX-94444496	676152344	RMF11, RMF112, RMF118, RMF119, RMF124, RMF131, RMF138, RMF150, RMF153, RMF172, RMF173, RMF175, RMF178, RMF18, RMF183, RMF19, RMF197, RMF26, RMF28, RMF31, RMF38, RMF41, RMF45, RMF47, RMF55, RMF7, RMF70, RMF73, RMF75, RMF85, RMF87, RMF91, RMF95, RMF98	15.5%
257	BS00073185_51	702210310	RMF139, RMF147, RMF150, RMF169, RMF189, RMF26, RMF51, RMF55, RMF71	4.1%
76	AX-94772500	704885924	RMF1, RMF101, RMF102, RMF103, RMF104, RMF106, RMF107, RMF110, RMF111, RMF113, RMF115, RMF117, RMF122, RMF130, RMF134, RMF139, RMF144, RMF147, RMF151, RMF160, RMF169, RMF171, RMF184, RMF189, RMF192, RMF195, RMF200, RMF24, RMF26, RMF30, RMF38, RMF39, RMF40, RMF42, RMF43, RMF44, RMF47, RMF48, RMF49, RMF53, RMF55, RMF59, RMF6, RMF60, RMF74, RMF89, RMF90, RMF92, RMF93, RMF94, RMF96, RMF99	23.7%
622	RAC875_c5413_1431	710007189	RMF12, RMF164, RMF172, RMF32, RMF67, RMF68, RMF97	3.2%
800	wsnp_Ex_c19525_28494827	712345569	RMF105, RMF128, RMF21, RMF6, RMF85, RMF87	2.7%
668	RAC875_rep_c85994_258	5177380	RMF139, RMF182, RMF27	1.4%
409	Excalibur_rep_c76289_85	25664104	RMF10, RMF127, RMF154, RMF156, RMF163, RMF166, RMF17, RMF170, RMF174, RMF185, RMF186, RMF188, RMF189, RMF191, RMF2, RMF21, RMF3, RMF31, RMF35, RMF50, RMF56, RMF66, RMF69, RMF72, RMF76, RMF81, RMF87	12.2%
296	D_GB5Y7FA02FHK0M_407	26242842	RMF186	0.5%
600	RAC875_c26177_632	26245078	RMF186	0.5%
124	AX-95209366	173902611	RMF65	0.5%
52	AX-94633926	369659696	RMF112, RMF116, RMF118, RMF119, RMF12, RMF122, RMF124, RMF127, RMF13, RMF132, RMF135, RMF136, RMF137, RMF138, RMF146, RMF149, RMF152, RMF154, RMF156, RMF16, RMF162, RMF163, RMF164, RMF165, RMF167, RMF17, RMF170, RMF171, RMF173, RMF177, RMF179, RMF18, RMF185, RMF188, RMF19, RMF191, RMF192, RMF198, RMF199, RMF22, RMF24, RMF29, RMF3, RMF33, RMF34, RMF36, RMF37, RMF55, RMF58, RMF6, RMF62, RMF65, RMF6…	27.1%
35	AX-94545095	467039916	RMF1, RMF10, RMF100, RMF101, RMF102, RMF103, RMF104, RMF105, RMF106, RMF107, RMF109, RMF11, RMF110, RMF111, RMF112, RMF113, RMF114, RMF115, RMF116, RMF117, RMF118, RMF119, RMF12, RMF120, RMF121, RMF122, RMF123, RMF124, RMF125, RMF126, RMF127, RMF128, RMF129, RMF13, RMF130, RMF131, RMF132, RMF133, RMF134, RMF135, RMF136, RMF137, RMF14, RMF140, RMF141, RMF142, RMF143, RMF144, RMF145, RMF146, RMF147…	96.4%
421	GENE-3965_8	467093718	RMF138, RMF139, RMF150, RMF164, RMF175, RMF18, RMF19, RMF28, RMF98	4.1%
161	BobWhite_c36339_821	467777808	RMF139, RMF150, RMF164, RMF175, RMF28, RMF67	2.7%
318	Excalibur_c17447_635	534538	RMF105, RMF133, RMF137, RMF138, RMF143, RMF150, RMF158, RMF159, RMF163, RMF166, RMF180, RMF185, RMF186, RMF191, RMF28, RMF35, RMF58, RMF6, RMF62, RMF72, RMF79, RMF80	10.0%
276	BS00109912_51	653925	RMF100, RMF120, RMF129, RMF133, RMF137, RMF140, RMF141, RMF143, RMF145, RMF150, RMF158, RMF159, RMF166, RMF168, RMF180, RMF191, RMF197, RMF28, RMF35, RMF7, RMF79, RMF80	10.2%
321	Excalibur_c20311_240	1371462	RMF181, RMF182, RMF185, RMF186, RMF191, RMF196, RMF23, RMF32, RMF6, RMF61, RMF68, RMF72	5.5%
322	Excalibur_c20311_388	1371610	RMF181, RMF182, RMF185, RMF186, RMF191, RMF196, RMF23, RMF32, RMF6, RMF61, RMF68, RMF72	5.5%
319	Excalibur_c1952_175	6314278	RMF148, RMF163, RMF182, RMF26, RMF32, RMF78	2.7%
453	IACX9439	6314818	RMF148, RMF163, RMF78	1.4%
410	Excalibur_rep_c96414_414	6315380	RMF148, RMF163, RMF78	1.4%
535	Kukri_c99396_111	6536238	RMF180, RMF79	0.9%
627	RAC875_c5834_235	6537015	RMF148, RMF163, RMF31, RMF71, RMF78	2.3%
620	RAC875_c4965_264	6537091	RMF180, RMF79	0.9%
297	Ex_c1421_1813	6538982	RMF138, RMF180, RMF62, RMF79	1.8%
851	wsnp_JD_c7060_8169490	6846701	RMF121, RMF124, RMF139, RMF181, RMF198, RMF23, RMF41, RMF47, RMF68, RMF70, RMF75, RMF83, RMF84, RMF95	6.4%
407	Excalibur_rep_c66939_849	7587815	RMF1, RMF100, RMF102, RMF103, RMF106, RMF109, RMF110, RMF111, RMF112, RMF113, RMF117, RMF121, RMF122, RMF124, RMF128, RMF129, RMF130, RMF131, RMF132, RMF133, RMF135, RMF136, RMF138, RMF14, RMF140, RMF141, RMF142, RMF144, RMF145, RMF146, RMF149, RMF15, RMF152, RMF157, RMF158, RMF165, RMF166, RMF168, RMF172, RMF174, RMF177, RMF180, RMF181, RMF182, RMF184, RMF189, RMF192, RMF193, RMF195, RMF196, RMF…	44.2%
309	Excalibur_c113341_139	7590278	RMF1, RMF100, RMF102, RMF103, RMF106, RMF109, RMF110, RMF111, RMF112, RMF113, RMF117, RMF121, RMF122, RMF124, RMF128, RMF129, RMF130, RMF131, RMF132, RMF133, RMF135, RMF136, RMF138, RMF14, RMF140, RMF141, RMF142, RMF144, RMF145, RMF146, RMF149, RMF15, RMF152, RMF157, RMF158, RMF165, RMF166, RMF168, RMF172, RMF174, RMF177, RMF180, RMF181, RMF182, RMF184, RMF189, RMF192, RMF193, RMF195, RMF196, RMF…	44.5%
426	IAAV2769	7595188	RMF148, RMF163, RMF77, RMF78	1.8%
599	RAC875_c25517_1067	8255402	RMF191	0.5%
324	Excalibur_c22708_625	8802785	RMF124, RMF146, RMF180, RMF191, RMF198, RMF2, RMF27, RMF66, RMF73, RMF79, RMF8, RMF83	5.4%
591	RAC875_c22210_191	10357681	RMF116, RMF121, RMF139, RMF181, RMF182, RMF191, RMF198, RMF26, RMF29, RMF3, RMF32, RMF83, RMF84, RMF98	6.4%
875	wsnp_Ku_c792_1636348	11100212	RMF121, RMF124, RMF139, RMF143, RMF146, RMF149, RMF152, RMF173, RMF177, RMF181, RMF182, RMF191, RMF198, RMF2, RMF26, RMF27, RMF29, RMF3, RMF32, RMF51, RMF66, RMF73, RMF8, RMF81, RMF86, RMF87, RMF88, RMF9, RMF97, RMF98	13.8%
592	RAC875_c22233_83	11100383	RMF191	0.5%
484	Kukri_c18677_823	12911324	RMF177, RMF182, RMF198, RMF51, RMF81, RMF9	2.8%
263	BS00082268_51	15689368	RMF133, RMF149, RMF150, RMF159, RMF194, RMF197, RMF28, RMF54, RMF56, RMF66	4.5%
475	Kukri_c12113_837	17390273	RMF133, RMF137, RMF150, RMF158, RMF159, RMF174, RMF18, RMF19, RMF196, RMF197, RMF28, RMF35, RMF61, RMF66, RMF80	6.8%
778	wsnp_CAP7_c10100_4479468	21353422	RMF125, RMF126, RMF127, RMF132, RMF154, RMF17, RMF73	3.2%
580	RAC875_c13722_326	22896090	RMF133, RMF137, RMF150, RMF158, RMF159, RMF196, RMF197, RMF28, RMF35, RMF61, RMF80	5.0%
252	BS00067904_51	24959431	RMF31	0.5%
476	Kukri_c12683_1309	30093276	RMF102, RMF103, RMF106, RMF107, RMF111, RMF113, RMF117, RMF128, RMF135, RMF143, RMF163, RMF165, RMF174, RMF184, RMF186, RMF197, RMF200, RMF26, RMF43, RMF46, RMF47, RMF49, RMF51, RMF53, RMF60, RMF62, RMF72, RMF74, RMF8, RMF83, RMF90, RMF92, RMF93, RMF94, RMF96, RMF99	17.1%
704	Tdurum_contig17050_547	30140501	RMF149, RMF166	0.9%
320	Excalibur_c19666_203	31102585	RMF10, RMF105, RMF126, RMF129, RMF138, RMF149, RMF166, RMF17, RMF171, RMF173, RMF18, RMF180, RMF187, RMF19, RMF68, RMF7, RMF79, RMF8, RMF87, RMF98	9.0%
679	RFL_Contig4686_700	32025878	RMF10, RMF105, RMF126, RMF129, RMF138, RMF149, RMF166, RMF17, RMF171, RMF173, RMF18, RMF180, RMF187, RMF19, RMF68, RMF7, RMF79, RMF8, RMF87, RMF98	9.0%
860	wsnp_Ku_c15531_24168235	32028557	RMF10, RMF105, RMF126, RMF129, RMF138, RMF149, RMF166, RMF17, RMF171, RMF173, RMF18, RMF180, RMF187, RMF19, RMF68, RMF7, RMF79, RMF8, RMF87, RMF98	9.0%
269	BS00091891_51	77435026	RMF136, RMF138, RMF142, RMF156, RMF162, RMF18, RMF19, RMF45, RMF64, RMF7, RMF73, RMF76, RMF77, RMF83, RMF9, RMF98	7.2%
237	BS00063555_51	78220175	RMF136, RMF138, RMF142, RMF156, RMF162, RMF164, RMF18, RMF19, RMF3, RMF45, RMF64, RMF65, RMF69, RMF7, RMF73, RMF76, RMF77, RMF83, RMF9, RMF98	9.0%
45	AX-94584260	87309074	RMF133, RMF147, RMF170, RMF188, RMF191, RMF194, RMF20, RMF83	3.6%
122	AX-95197108	90622871	RMF147, RMF191, RMF20	1.4%
515	Kukri_c5757_530	90652733	RMF10, RMF112, RMF12, RMF126, RMF138, RMF147, RMF15, RMF156, RMF179, RMF18, RMF181, RMF19, RMF191, RMF198, RMF199, RMF20, RMF34, RMF36, RMF37, RMF41, RMF47, RMF67, RMF68, RMF70, RMF73, RMF75, RMF77, RMF8, RMF95	13.1%
125	AX-95209949	91391597	RMF10, RMF100, RMF112, RMF12, RMF120, RMF125, RMF126, RMF130, RMF131, RMF138, RMF140, RMF141, RMF145, RMF147, RMF15, RMF155, RMF156, RMF157, RMF16, RMF168, RMF176, RMF179, RMF18, RMF181, RMF19, RMF190, RMF191, RMF193, RMF198, RMF199, RMF20, RMF23, RMF25, RMF28, RMF29, RMF34, RMF36, RMF37, RMF41, RMF47, RMF5, RMF6, RMF63, RMF67, RMF68, RMF70, RMF73, RMF75, RMF77, RMF8, RMF91, RMF95	23.5%
645	RAC875_c7988_1588	97575153	RMF1, RMF10, RMF100, RMF101, RMF102, RMF103, RMF104, RMF105, RMF106, RMF107, RMF109, RMF11, RMF110, RMF111, RMF112, RMF113, RMF114, RMF115, RMF116, RMF117, RMF118, RMF119, RMF12, RMF120, RMF121, RMF122, RMF123, RMF124, RMF125, RMF126, RMF127, RMF128, RMF129, RMF13, RMF130, RMF131, RMF132, RMF133, RMF134, RMF135, RMF136, RMF137, RMF138, RMF139, RMF14, RMF140, RMF141, RMF142, RMF143, RMF144, RMF145…	99.1%
221	BS00034689_51	99798822	RMF31, RMF83	0.9%
480	Kukri_c15594_386	100763235	RMF31, RMF83	0.9%
856	wsnp_JG_c227_167774	102042098	RMF31, RMF83	0.9%
225	BS00040600_51	102058823	RMF31, RMF83	0.9%
226	BS00040601_51	102058830	RMF31, RMF83	0.9%
667	RAC875_rep_c72596_466	117348014	RMF124, RMF158, RMF61	1.4%
584	RAC875_c16624_970	261879502	RMF148, RMF153, RMF182, RMF31, RMF78, RMF83	2.7%
256	BS00073125_51	376617962	RMF148, RMF182, RMF78	1.4%
840	wsnp_Ex_rep_c105174_89674370	447500473	RMF11, RMF124, RMF148, RMF149, RMF152, RMF158, RMF172, RMF182, RMF197, RMF31, RMF61, RMF78, RMF83	5.9%
815	wsnp_Ex_c398_784427	447750610	RMF11, RMF124, RMF148, RMF149, RMF152, RMF158, RMF172, RMF182, RMF197, RMF31, RMF61, RMF78, RMF83	5.9%
148	BobWhite_c23146_84	448098072	RMF11, RMF124, RMF148, RMF149, RMF152, RMF158, RMF172, RMF182, RMF197, RMF31, RMF61, RMF78, RMF83	5.9%
121	AX-95182903	495581342	RMF150, RMF153, RMF175	1.4%
24	AX-94492847	518807862	RMF1, RMF101, RMF122, RMF123, RMF125, RMF148, RMF152, RMF156, RMF17, RMF173, RMF177, RMF182, RMF189, RMF30, RMF31, RMF32, RMF39, RMF40, RMF42, RMF53, RMF55, RMF66, RMF68, RMF78, RMF81, RMF89, RMF97	12.3%
289	CAP8_c8768_51	519133978	RMF1, RMF101, RMF122, RMF123, RMF125, RMF138, RMF148, RMF152, RMF156, RMF17, RMF173, RMF177, RMF18, RMF182, RMF188, RMF189, RMF19, RMF194, RMF30, RMF31, RMF32, RMF39, RMF40, RMF42, RMF53, RMF55, RMF66, RMF68, RMF78, RMF81, RMF89, RMF97	14.5%
794	wsnp_Ex_c1395_2672221	519169331	RMF1, RMF101, RMF122, RMF123, RMF125, RMF138, RMF148, RMF152, RMF156, RMF17, RMF173, RMF177, RMF18, RMF182, RMF188, RMF189, RMF19, RMF194, RMF30, RMF31, RMF32, RMF39, RMF40, RMF42, RMF53, RMF55, RMF66, RMF68, RMF78, RMF81, RMF89, RMF97	14.5%
793	wsnp_Ex_c1395_2672002	519171346	RMF1, RMF101, RMF122, RMF123, RMF125, RMF138, RMF148, RMF152, RMF156, RMF17, RMF173, RMF177, RMF18, RMF182, RMF188, RMF189, RMF19, RMF194, RMF30, RMF31, RMF32, RMF39, RMF40, RMF42, RMF53, RMF55, RMF66, RMF68, RMF78, RMF81, RMF89, RMF97	14.5%
624	RAC875_c5549_149	519172764	RMF1, RMF101, RMF122, RMF123, RMF125, RMF138, RMF148, RMF152, RMF156, RMF17, RMF173, RMF177, RMF18, RMF182, RMF188, RMF189, RMF19, RMF194, RMF30, RMF31, RMF32, RMF39, RMF40, RMF42, RMF53, RMF55, RMF66, RMF68, RMF78, RMF81, RMF89, RMF97	14.5%
832	wsnp_Ex_c7216_12391182	520904521	RMF1, RMF101, RMF122, RMF123, RMF125, RMF138, RMF148, RMF152, RMF156, RMF17, RMF173, RMF177, RMF18, RMF182, RMF188, RMF189, RMF19, RMF194, RMF30, RMF31, RMF32, RMF39, RMF40, RMF42, RMF53, RMF55, RMF66, RMF68, RMF78, RMF81, RMF89, RMF97	14.8%
833	wsnp_Ex_c7216_12391962	520905398	RMF1, RMF101, RMF122, RMF123, RMF125, RMF138, RMF148, RMF152, RMF156, RMF17, RMF173, RMF177, RMF18, RMF182, RMF188, RMF189, RMF19, RMF194, RMF30, RMF31, RMF32, RMF39, RMF40, RMF42, RMF53, RMF55, RMF66, RMF68, RMF78, RMF81, RMF89, RMF97	14.5%
268	BS00091168_51	521952030	RMF1, RMF101, RMF122, RMF123, RMF125, RMF138, RMF148, RMF152, RMF156, RMF17, RMF173, RMF177, RMF18, RMF181, RMF182, RMF188, RMF189, RMF19, RMF194, RMF30, RMF31, RMF32, RMF39, RMF4, RMF40, RMF42, RMF53, RMF55, RMF66, RMF68, RMF78, RMF81, RMF87, RMF89, RMF97	15.9%
796	wsnp_Ex_c15988_24402251	531189053	RMF130, RMF172, RMF4, RMF83, RMF87	2.3%
872	wsnp_Ku_c58044_60941831	531190759	RMF130, RMF172, RMF4, RMF83, RMF87	2.3%
839	wsnp_Ex_rep_c104560_89241494	531193079	RMF130, RMF172, RMF4, RMF83, RMF87	2.3%
798	wsnp_Ex_c18352_27178687	532473732	RMF130, RMF172, RMF4, RMF83, RMF87	2.3%
261	BS00080365_51	537058975	RMF138, RMF148, RMF18, RMF182, RMF188, RMF19, RMF194, RMF31, RMF78	4.1%
878	wsnp_Ra_rep_c104968_88985755	538576707	RMF1, RMF101, RMF12, RMF122, RMF123, RMF125, RMF126, RMF127, RMF152, RMF154, RMF156, RMF17, RMF173, RMF177, RMF181, RMF189, RMF30, RMF32, RMF39, RMF40, RMF42, RMF53, RMF55, RMF56, RMF66, RMF68, RMF73, RMF81, RMF89, RMF97	13.6%
520	Kukri_c64283_212	538693373	RMF10, RMF100, RMF102, RMF103, RMF104, RMF105, RMF106, RMF107, RMF109, RMF11, RMF110, RMF111, RMF112, RMF113, RMF114, RMF115, RMF116, RMF117, RMF118, RMF119, RMF12, RMF120, RMF121, RMF124, RMF126, RMF128, RMF129, RMF13, RMF130, RMF131, RMF132, RMF133, RMF134, RMF135, RMF136, RMF137, RMF138, RMF139, RMF14, RMF140, RMF141, RMF142, RMF143, RMF144, RMF145, RMF146, RMF147, RMF148, RMF149, RMF15, RMF15…	88.1%
563	Ra_c41488_398	538773281	RMF10, RMF100, RMF102, RMF103, RMF104, RMF106, RMF107, RMF109, RMF11, RMF110, RMF111, RMF112, RMF113, RMF114, RMF115, RMF116, RMF117, RMF118, RMF119, RMF12, RMF120, RMF121, RMF124, RMF126, RMF128, RMF129, RMF13, RMF131, RMF133, RMF134, RMF135, RMF136, RMF137, RMF138, RMF139, RMF14, RMF140, RMF141, RMF142, RMF143, RMF144, RMF145, RMF146, RMF147, RMF148, RMF149, RMF15, RMF150, RMF153, RMF155, RMF15…	84.5%
557	Ra_c18741_604	539852306	RMF1, RMF101, RMF122, RMF123, RMF125, RMF127, RMF148, RMF152, RMF154, RMF156, RMF17, RMF177, RMF181, RMF182, RMF189, RMF30, RMF31, RMF32, RMF39, RMF40, RMF42, RMF53, RMF55, RMF66, RMF68, RMF78, RMF81, RMF89, RMF97	13.2%
230	BS00049871_51	539856458	RMF1, RMF101, RMF105, RMF122, RMF123, RMF125, RMF127, RMF13, RMF130, RMF132, RMF148, RMF152, RMF154, RMF156, RMF17, RMF177, RMF181, RMF182, RMF189, RMF30, RMF31, RMF32, RMF39, RMF4, RMF40, RMF42, RMF53, RMF55, RMF66, RMF68, RMF7, RMF71, RMF78, RMF81, RMF87, RMF89, RMF97	16.8%
174	BobWhite_c66165_77	540879883	RMF1, RMF101, RMF105, RMF122, RMF123, RMF125, RMF127, RMF13, RMF130, RMF132, RMF148, RMF152, RMF154, RMF156, RMF17, RMF177, RMF181, RMF182, RMF189, RMF30, RMF31, RMF32, RMF39, RMF4, RMF40, RMF42, RMF53, RMF55, RMF66, RMF68, RMF7, RMF71, RMF78, RMF81, RMF87, RMF89, RMF97	16.8%
688	TA003505-0833	545061540	RMF148, RMF172, RMF182, RMF31, RMF78	2.3%
235	BS00062829_51	545067764	RMF148, RMF172, RMF182, RMF31, RMF78	2.3%
244	BS00065250_51	545543386	RMF12, RMF123, RMF125, RMF127, RMF130, RMF132, RMF148, RMF151, RMF152, RMF154, RMF156, RMF17, RMF172, RMF177, RMF181, RMF182, RMF189, RMF31, RMF32, RMF55, RMF56, RMF66, RMF68, RMF7, RMF71, RMF78, RMF81, RMF83, RMF86, RMF88, RMF97	14.1%
277	BS00110561_51	545546730	RMF130, RMF148, RMF172, RMF182, RMF31, RMF56, RMF6, RMF78	3.6%
106	AX-95004230	562303060	RMF102, RMF103, RMF104, RMF106, RMF107, RMF110, RMF111, RMF113, RMF114, RMF115, RMF117, RMF124, RMF126, RMF130, RMF135, RMF137, RMF146, RMF149, RMF150, RMF151, RMF165, RMF166, RMF178, RMF184, RMF191, RMF192, RMF195, RMF200, RMF24, RMF43, RMF44, RMF46, RMF47, RMF48, RMF49, RMF50, RMF60, RMF62, RMF73, RMF74, RMF84, RMF90, RMF92, RMF93, RMF94, RMF96, RMF99	21.4%
868	wsnp_Ku_c4591_8286583	573432282	RMF148, RMF181, RMF182, RMF78	1.8%
740	Tdurum_contig58312_119	575268325	RMF181	0.5%
838	wsnp_Ex_c9982_16429661	575275149	RMF148, RMF181, RMF50, RMF78, RMF83	2.3%
220	BS00031887_51	628236235	RMF121, RMF128, RMF148, RMF169, RMF33, RMF67, RMF69, RMF78, RMF85, RMF9	4.5%
529	Kukri_c8718_193	635502059	RMF128, RMF148, RMF67, RMF69, RMF78, RMF85, RMF9	3.2%
227	BS00044234_51	636890011	RMF14, RMF45	0.9%
602	RAC875_c27696_718	644611064	RMF105, RMF11, RMF129, RMF133, RMF150, RMF167, RMF17, RMF180, RMF22, RMF66, RMF67, RMF77, RMF79, RMF82	6.3%
603	RAC875_c27696_798	644611191	RMF105, RMF11, RMF129, RMF133, RMF150, RMF167, RMF17, RMF180, RMF22, RMF66, RMF67, RMF77, RMF79, RMF82	6.3%
707	Tdurum_contig26852_422	645093799	RMF116, RMF135, RMF143, RMF152, RMF4, RMF58, RMF73	3.2%
104	AX-94976452	652704527	RMF10, RMF112, RMF123, RMF127, RMF138, RMF146, RMF152, RMF154, RMF179, RMF181, RMF185, RMF199, RMF3, RMF32, RMF33, RMF34, RMF36, RMF37, RMF72, RMF98	9.1%
488	Kukri_c24408_743	670765573	RMF136, RMF170, RMF177, RMF181, RMF25, RMF35, RMF5, RMF58, RMF67, RMF7, RMF73, RMF76	5.4%
137	BobWhite_c1201_384	670780740	RMF136, RMF170, RMF177, RMF181, RMF25, RMF35, RMF5, RMF58, RMF67, RMF7, RMF73, RMF76	5.4%
341	Excalibur_c33002_123	671423651	RMF139, RMF71, RMF84	1.4%
467	Ku_c5789_1180	696809364	RMF174	0.5%
274	BS00098483_51	698687632	RMF163, RMF182, RMF186	1.4%
827	wsnp_Ex_c61603_61581245	700697371	RMF120, RMF163, RMF181, RMF186, RMF29, RMF54	2.7%
742	Tdurum_contig61864_1352	700707014	RMF120, RMF163, RMF181, RMF186, RMF29, RMF54	2.7%
385	Excalibur_c8066_791	701494421	RMF182, RMF198, RMF52, RMF84	1.8%
465	Ku_c203_584	701632387	RMF174	0.5%
547	Kukri_rep_c72901_271	701718635	RMF131, RMF14, RMF174, RMF91	1.8%
456	JD_c1314_1184	706832156	RMF124, RMF132, RMF135, RMF155, RMF178, RMF182, RMF198, RMF27, RMF35, RMF52, RMF58, RMF63, RMF71, RMF73, RMF81, RMF83, RMF84, RMF85	8.1%
824	wsnp_Ex_c52115_55827442	706833039	RMF124, RMF132, RMF135, RMF155, RMF178, RMF182, RMF198, RMF27, RMF35, RMF52, RMF58, RMF63, RMF71, RMF73, RMF81, RMF83, RMF84, RMF85	8.1%
367	Excalibur_c52115_233	706833195	RMF124, RMF132, RMF135, RMF155, RMF178, RMF182, RMF198, RMF27, RMF35, RMF52, RMF58, RMF63, RMF71, RMF73, RMF81, RMF83, RMF84, RMF85	8.1%
472	Kukri_c10757_183	706908552	RMF124, RMF132, RMF135, RMF155, RMF178, RMF182, RMF198, RMF27, RMF35, RMF52, RMF58, RMF63, RMF71, RMF73, RMF81, RMF83, RMF84, RMF85	8.2%
97	AX-94920350	707806684	RMF158, RMF163, RMF186, RMF196, RMF61	2.3%
528	Kukri_c855_908	708140598	RMF158, RMF163, RMF164, RMF186, RMF61	2.3%
105	AX-94995865	709639465	RMF11, RMF12, RMF138, RMF14, RMF158, RMF162, RMF163, RMF164, RMF18, RMF186, RMF19, RMF35, RMF61, RMF98	6.3%
506	Kukri_c45628_892	721099266	RMF198	0.5%
583	RAC875_c16585_758	726482726	RMF118, RMF119, RMF198	1.4%
760	TG0040	729399128	RMF198	0.5%
638	RAC875_c6650_838	114913	RMF105, RMF120, RMF125, RMF129, RMF142, RMF143, RMF170, RMF177, RMF194, RMF197, RMF198, RMF21, RMF29, RMF33, RMF54, RMF56, RMF57, RMF7, RMF77, RMF83, RMF86, RMF88	10.0%
339	Excalibur_c30778_271	1280542	RMF149	0.5%
750	Tdurum_contig85266_280	6153921	RMF1, RMF101, RMF102, RMF103, RMF104, RMF106, RMF107, RMF11, RMF110, RMF111, RMF114, RMF115, RMF116, RMF117, RMF12, RMF121, RMF124, RMF125, RMF126, RMF129, RMF134, RMF136, RMF138, RMF140, RMF141, RMF143, RMF145, RMF146, RMF148, RMF151, RMF152, RMF156, RMF158, RMF159, RMF160, RMF161, RMF162, RMF165, RMF168, RMF174, RMF179, RMF18, RMF180, RMF181, RMF184, RMF189, RMF19, RMF195, RMF197, RMF199, RMF20…	40.7%
606	RAC875_c36670_72	6178760	RMF1, RMF101, RMF102, RMF103, RMF104, RMF106, RMF107, RMF11, RMF110, RMF111, RMF114, RMF115, RMF116, RMF117, RMF12, RMF121, RMF124, RMF125, RMF126, RMF129, RMF134, RMF136, RMF138, RMF140, RMF141, RMF143, RMF145, RMF146, RMF148, RMF151, RMF152, RMF156, RMF158, RMF159, RMF160, RMF161, RMF162, RMF165, RMF168, RMF174, RMF179, RMF18, RMF180, RMF181, RMF184, RMF189, RMF19, RMF195, RMF199, RMF200, RMF21…	40.3%
365	Excalibur_c50044_749	6179368	RMF1, RMF101, RMF102, RMF103, RMF104, RMF106, RMF107, RMF11, RMF110, RMF111, RMF114, RMF115, RMF116, RMF117, RMF12, RMF121, RMF124, RMF125, RMF126, RMF129, RMF134, RMF136, RMF138, RMF140, RMF141, RMF143, RMF145, RMF146, RMF148, RMF151, RMF152, RMF156, RMF158, RMF159, RMF160, RMF161, RMF162, RMF165, RMF168, RMF174, RMF179, RMF18, RMF180, RMF181, RMF184, RMF189, RMF19, RMF195, RMF199, RMF200, RMF21…	40.0%
782	wsnp_CAP8_c334_304253	6753212	RMF1, RMF100, RMF101, RMF102, RMF103, RMF104, RMF106, RMF107, RMF110, RMF111, RMF112, RMF114, RMF115, RMF116, RMF117, RMF12, RMF125, RMF126, RMF131, RMF133, RMF134, RMF136, RMF138, RMF143, RMF144, RMF148, RMF15, RMF151, RMF152, RMF155, RMF156, RMF158, RMF159, RMF16, RMF160, RMF161, RMF162, RMF176, RMF18, RMF181, RMF182, RMF184, RMF187, RMF189, RMF19, RMF190, RMF193, RMF195, RMF2, RMF20, RMF200, R…	42.7%
344	Excalibur_c34807_431	14069727	RMF186, RMF50, RMF56, RMF58	1.8%
102	AX-94963782	40297845	RMF10, RMF100, RMF104, RMF107, RMF109, RMF11, RMF112, RMF115, RMF116, RMF123, RMF127, RMF129, RMF13, RMF132, RMF133, RMF134, RMF14, RMF142, RMF143, RMF144, RMF154, RMF155, RMF16, RMF160, RMF161, RMF163, RMF171, RMF172, RMF176, RMF179, RMF18, RMF180, RMF189, RMF19, RMF193, RMF196, RMF198, RMF199, RMF2, RMF20, RMF23, RMF25, RMF34, RMF36, RMF37, RMF4, RMF41, RMF45, RMF47, RMF5, RMF59, RMF6, RMF61, R…	32.9%
479	Kukri_c14766_1050	62401688	RMF163, RMF50	0.9%
869	wsnp_Ku_c46846_53470970	65661859	RMF1, RMF100, RMF104, RMF107, RMF109, RMF112, RMF115, RMF116, RMF12, RMF124, RMF125, RMF127, RMF13, RMF130, RMF131, RMF134, RMF136, RMF138, RMF142, RMF143, RMF144, RMF146, RMF152, RMF154, RMF155, RMF156, RMF16, RMF160, RMF161, RMF162, RMF165, RMF17, RMF172, RMF175, RMF176, RMF178, RMF179, RMF18, RMF180, RMF186, RMF189, RMF19, RMF190, RMF193, RMF196, RMF199, RMF2, RMF20, RMF21, RMF23, RMF25, RMF32…	36.7%
611	RAC875_c4108_2179	88044980	RMF166, RMF191	0.9%
164	BobWhite_c41441_185	90194626	RMF166, RMF191	0.9%
286	CAP8_c195_441	94629970	RMF166, RMF191	0.9%
769	wsnp_BF200891B_Ta_2_1	97307890	RMF166, RMF191	0.9%
701	Tdurum_contig13431_127	103571934	RMF166, RMF191	0.9%
566	Ra_c56305_1946	159142304	RMF87	0.5%
511	Kukri_c51925_654	259607520	RMF1, RMF10, RMF100, RMF101, RMF102, RMF103, RMF104, RMF105, RMF106, RMF107, RMF109, RMF11, RMF110, RMF111, RMF112, RMF113, RMF114, RMF115, RMF116, RMF117, RMF118, RMF119, RMF12, RMF120, RMF121, RMF122, RMF123, RMF124, RMF125, RMF126, RMF127, RMF128, RMF129, RMF13, RMF130, RMF131, RMF132, RMF133, RMF134, RMF135, RMF136, RMF137, RMF138, RMF139, RMF14, RMF140, RMF141, RMF142, RMF143, RMF144, RMF145…	98.6%
569	Ra_c64159_441	296342017	RMF148, RMF150, RMF153, RMF174, RMF175, RMF182, RMF78, RMF83, RMF97	4.1%
6	AX-94406390	472401427	RMF182, RMF83	0.9%
862	wsnp_Ku_c21752_31528824	487804745	RMF105, RMF11, RMF164, RMF174, RMF31, RMF68, RMF87	3.2%
228	BS00044443_51	498149745	RMF129, RMF190, RMF29, RMF67, RMF77, RMF84	2.7%
398	Excalibur_rep_c102136_270	498519668	RMF129, RMF190, RMF29, RMF67, RMF77, RMF84	2.7%
38	AX-94552304	590187604	RMF126, RMF133, RMF147, RMF169, RMF174, RMF182, RMF20	3.2%
618	RAC875_c4834_694	613176597	RMF1, RMF10, RMF100, RMF101, RMF102, RMF103, RMF104, RMF105, RMF106, RMF107, RMF109, RMF11, RMF110, RMF111, RMF112, RMF113, RMF114, RMF115, RMF116, RMF117, RMF118, RMF119, RMF12, RMF120, RMF121, RMF122, RMF123, RMF124, RMF125, RMF126, RMF127, RMF128, RMF129, RMF13, RMF130, RMF131, RMF132, RMF133, RMF134, RMF135, RMF136, RMF137, RMF138, RMF139, RMF14, RMF140, RMF141, RMF142, RMF143, RMF144, RMF145…	97.7%
189	BobWhite_rep_c66630_331	624351260	RMF149, RMF166, RMF182, RMF58, RMF71, RMF87	2.7%
151	BobWhite_c23455_184	624945516	RMF149, RMF166, RMF182, RMF58, RMF71, RMF87	2.7%
112	AX-95130016	650126723	RMF116, RMF133, RMF147, RMF149, RMF166, RMF174, RMF182, RMF191, RMF197, RMF20, RMF21, RMF26, RMF51, RMF57, RMF7, RMF87	7.2%
176	BobWhite_c8890_279	650130675	RMF116, RMF151, RMF174, RMF182, RMF197, RMF21, RMF26, RMF51, RMF57, RMF7, RMF87	5.0%
540	Kukri_rep_c103094_177	654926138	RMF116, RMF182, RMF197, RMF57	1.8%
720	Tdurum_contig43995_370	658219613	RMF149, RMF166, RMF174, RMF182, RMF191	2.3%
491	Kukri_c31628_571	658219750	RMF1, RMF10, RMF100, RMF101, RMF102, RMF103, RMF104, RMF105, RMF106, RMF107, RMF109, RMF11, RMF110, RMF111, RMF112, RMF113, RMF114, RMF115, RMF116, RMF117, RMF118, RMF119, RMF12, RMF120, RMF121, RMF122, RMF123, RMF124, RMF125, RMF126, RMF127, RMF128, RMF129, RMF13, RMF130, RMF131, RMF132, RMF133, RMF134, RMF135, RMF136, RMF137, RMF138, RMF139, RMF14, RMF140, RMF141, RMF142, RMF143, RMF144, RMF145…	97.7%
721	Tdurum_contig43995_611	658219854	RMF149, RMF166, RMF174, RMF191	1.8%
481	Kukri_c15912_1189	673961785	RMF174, RMF182, RMF31, RMF83	1.8%
482	Kukri_c15912_2330	673962972	RMF142, RMF174, RMF31, RMF41, RMF47, RMF70, RMF75, RMF95	3.7%
139	BobWhite_c14966_231	693002069	RMF109, RMF136, RMF174, RMF182, RMF188, RMF58, RMF76, RMF83	3.6%
393	Excalibur_c90713_226	693171816	RMF162, RMF174, RMF182, RMF58, RMF83	2.3%
705	Tdurum_contig17697_675	699147880	RMF174	0.5%
514	Kukri_c55731_81	700403731	RMF174	0.5%
560	Ra_c26852_560	700831104	RMF174	0.5%
428	IAAV3313	701187785	RMF174	0.5%
719	Tdurum_contig43954_2291	701188975	RMF174	0.5%
275	BS00108264_51	701212553	RMF174	0.5%
436	IAAV6137	703246227	RMF174, RMF21, RMF8	1.4%
459	Ku_c101907_449	703246297	RMF174, RMF21, RMF8	1.4%
562	Ra_c35421_250	704270130	RMF174, RMF8	0.9%
222	BS00035234_51	711362338	RMF100, RMF11, RMF112, RMF127, RMF132, RMF138, RMF142, RMF143, RMF154, RMF155, RMF162, RMF163, RMF18, RMF186, RMF187, RMF19, RMF190, RMF193, RMF196, RMF25, RMF28, RMF38, RMF45, RMF5, RMF50, RMF51, RMF52, RMF56, RMF61, RMF63, RMF69, RMF7, RMF73, RMF8, RMF86, RMF87, RMF88, RMF98	17.2%
753	Tdurum_contig93467_401	713283319	RMF132, RMF162, RMF87	1.4%
51	AX-94627259	713360565	RMF158, RMF163, RMF164, RMF176, RMF186, RMF61	2.7%
659	RAC875_rep_c111788_253	716961781	RMF132, RMF162, RMF87	1.4%
544	Kukri_rep_c69740_288	716964111	RMF11, RMF138, RMF158, RMF163, RMF164, RMF175, RMF18, RMF186, RMF19, RMF257, RMF31, RMF61, RMF87, RMF98	6.3%
130	AX-95242246	719083381	RMF174	0.5%
2	AX-94385063	727634048	RMF136 RMF148 RMF166 RMF168 RMF170 RMF191 RMF198 RMF29 RMF52 RMF54 RMF56 RMF57 RMF76 RMF78	6.3%
292	D_contig08599_465	1979071	RMF116	0.5%
178	BobWhite_c986_285	5336936	RMF112, RMF12, RMF135, RMF138, RMF146, RMF147, RMF156, RMF180, RMF182, RMF194, RMF198, RMF2, RMF20, RMF26, RMF27, RMF32, RMF55, RMF56, RMF62, RMF66, RMF67, RMF71, RMF73, RMF79, RMF8	11.5%
128	AX-95229555	17831908	RMF166, RMF85	0.9%
98	AX-94928096	49382150	RMF168	0.5%
336	Excalibur_c27950_459	53989587	RMF168	0.5%
311	Excalibur_c11615_244	206433018	RMF182	0.5%
695	TA014924-0747	206608916	RMF164, RMF68	0.9%
34	AX-94542678	285249638	RMF139	0.5%
154	BobWhite_c24259_117	394069850	RMF11, RMF124, RMF148, RMF149, RMF152, RMF158, RMF172, RMF182, RMF197, RMF31, RMF61, RMF78, RMF83	5.9%
28	AX-94521624	498417384	RMF1, RMF10, RMF101, RMF12, RMF124, RMF129, RMF13, RMF131, RMF132, RMF136, RMF15, RMF152, RMF167, RMF168, RMF177, RMF178, RMF18, RMF181, RMF19, RMF22, RMF29, RMF30, RMF35, RMF39, RMF40, RMF42, RMF44, RMF45, RMF55, RMF65, RMF66, RMF67, RMF68, RMF7, RMF76, RMF87, RMF91	16.8%
243	BS00065210_51	549297380	RMF128, RMF148, RMF67, RMF69, RMF78, RMF85, RMF9	3.2%
240	BS00064761_51	596667350	RMF10, RMF127, RMF138, RMF152, RMF154, RMF156, RMF163, RMF166, RMF17, RMF170, RMF18, RMF185, RMF188, RMF189, RMF19, RMF191, RMF2, RMF21, RMF35, RMF56, RMF66, RMF72, RMF76, RMF81, RMF87	11.3%
446	IACX11130	605734268	RMF158, RMF196, RMF61	1.4%
116	AX-95149671	607042805	RMF186, RMF194, RMF3	1.4%
469	Ku_c6550_1698	607954187	RMF174	0.5%
213	BS00022875_51	623530971	RMF198	0.5%
83	AX-94821207	623535640	RMF198	0.5%
432	IAAV5220	623541677	RMF198	0.5%
23	AX-94488433	623850964	RMF198	0.5%
50	AX-94625988	626858862	RMF9	0.5%
683	RFL_Contig5480_408	629381521	RMF10, RMF101, RMF102, RMF103, RMF104, RMF106, RMF107, RMF110, RMF111, RMF113, RMF114, RMF115, RMF117, RMF118, RMF119, RMF124, RMF146, RMF151, RMF165, RMF167, RMF178, RMF184, RMF185, RMF192, RMF195, RMF198, RMF200, RMF22, RMF24, RMF35, RMF39, RMF40, RMF42, RMF43, RMF46, RMF47, RMF48, RMF49, RMF51, RMF53, RMF55, RMF60, RMF62, RMF64, RMF65, RMF72, RMF82, RMF84, RMF89, RMF90, RMF92, RMF93, RMF94, RM…	24.9%
273	BS00096025_51	630527967	RMF118, RMF119, RMF198	1.4%
272	BS00096024_51	630527982	RMF118, RMF119, RMF198	1.4%
120	AX-95173303	631283402	RMF118, RMF119, RMF124, RMF14, RMF198, RMF28, RMF31, RMF68, RMF97	4.1%
694	TA014826-0492	631381686	RMF118, RMF119, RMF124, RMF14, RMF198, RMF28, RMF31, RMF68, RMF97	4.1%
57	AX-94655550	631807155	RMF191, RMF22, RMF50, RMF65, RMF82	2.3%
534	Kukri_c9898_328	31520068	RMF121, RMF136, RMF138, RMF162, RMF166, RMF168, RMF17, RMF174, RMF191, RMF33, RMF45, RMF64, RMF76	5.9%
420	GENE-2993_336	52972344	RMF10, RMF101, RMF105, RMF109, RMF114, RMF116, RMF121, RMF122, RMF123, RMF125, RMF126, RMF127, RMF13, RMF130, RMF134, RMF136, RMF138, RMF142, RMF143, RMF149, RMF152, RMF154, RMF156, RMF160, RMF161, RMF162, RMF171, RMF173, RMF177, RMF179, RMF18, RMF180, RMF187, RMF188, RMF19, RMF199, RMF30, RMF32, RMF34, RMF36, RMF37, RMF38, RMF40, RMF41, RMF42, RMF45, RMF51, RMF59, RMF6, RMF62, RMF67, RMF7, RMF70…	30.0%
758	TG0015	293691682	RMF85	0.5%
759	TG0036	293691682	RMF85	0.5%
109	AX-95078558	477816783	RMF116, RMF151, RMF174, RMF197, RMF57, RMF7, RMF87	3.2%
855	wsnp_JD_rep_c51623_35119179	480687548	RMF157	0.5%
