# Supplementary material for: Exploring the legacy of Central European historical winter wheat landraces
Source: Sci Rep. 2021 Dec 13;11:23915. doi: 10.1038/s41598-021-03261-4 (PMC8668957; doi:10.1038/s41598-021-03261-4)
Supplement: Supplementary file 7 — Supplementary Table S4. [file 41598_2021_3261_MOESM7_ESM.xlsx]

## Sheet: Menrot
Supplementary Table S4 – Chromosome diversity statistics of wheat accessions
	Number of SNPs			Marker density (SNP/Mbp)
Chromosome	Modern	Landrace		Modern	Landrace
1A	580	672		0.7268	0.8421
1B	675	656		0.795	0.7726
1D	215	188		0.3553	0.3107
2A	556	773		0.6184	0.8598
2B	651	771		0.7015	0.8308
2D	194	296		0.2661	0.406
3A	649	404		0.7838	0.4879
3B	758	672		0.7633	0.6767
3D	158	139		0.2049	0.1802
4A	403	370		0.4707	0.4322
4B	268	305		0.3264	0.3714
4D	60	72		0.0924	0.1109
5A	808	697		0.977	0.8428
5B	759	762		0.8724	0.8758
5D	159	180		0.212	0.24
6A	703	663		0.9971	0.9404
6B	487	670		0.5334	0.7338
6D	103	147		0.1444	0.2061
7A	777	729		0.9545	0.8955
7B	512	634		0.5688	0.7788
7D	107	153		0.1469	0.2101
