# Supplementary material for: Exploring the legacy of Central European historical winter wheat landraces
Source: Sci Rep. 2021 Dec 13;11:23915. doi: 10.1038/s41598-021-03261-4 (PMC8668957; doi:10.1038/s41598-021-03261-4)
Supplement: Supplementary file 8 — Supplementary Table S5. [file 41598_2021_3261_MOESM8_ESM.xlsx]

## Sheet: Name of Accessions
Supplementary Table S5 – Detailed information of the origin of the accessions used in the present study.
DNA Number		Name of Accession/Cultivar	Origin	Year of Collection/Year of Registration		Country of Origin	Number of Landraces	Nomber of Modern Wheat Cultivars
RMF	1	CLUJ50-650	ROU_L	1950-1960		Austria (AUT)	20	10
RMF	2	ZALABER	HUN_L	1950-1960		Bulgaria (BGR)	20	1
RMF	3	PERVENYES	HUN_L	1950-1960		Former Czechoslovakia (CSK)	19	8	5 CZE	3 SVK
RMF	4	ONOD	HUN_L	1950-1960		France (FRA)	0	4
RMF	5	SAJOSZOGED	HUN_L	1950-1960		Germany (DEU)	0	4
RMF	6	RETSAG	HUN_L	1950-1960		Hungary (HUN)	100	19
RMF	7	KEMENCE	HUN_L	1950-1960		Romania (ROU)	20	3
RMF	8	DEREKEGYHAZ	HUN_L	1950-1960		Switzerland (CHE)	0	3
RMF	9	KISZOMBOR	HUN_L	1950-1960		USA	0	1
RMF	10	SZENTES	HUN_L	1950-1960		Former Yugoslavia (YUG)	20	14	2 YUG	9 HRV	3 SRB
RMF	11	KOMORO	HUN_L	1950-1960		Σ	199	67
RMF	12	NOSZVAJ	HUN_L	1950-1960
RMF	13	UJLORINCFALVA	HUN_L	1950-1960		NB: Landraces are marked as _L	Year of Registration	Nomber of Modern Wheat Cultivars
RMF	14	NAGYVISNYO	HUN_L	1950-1960			1970-1980	7
RMF	15	ERDOKOVESD	HUN_L	1950-1960			1980-1990	7
RMF	16	MATRADERECSKE	HUN_L	1950-1960			1990-2000	20
RMF	17	SZAJLA	HUN_L	1950-1960			2000-2010	24
RMF	18	KOMLO	HUN_L	1950-1960			2010-2015	9
RMF	19	MEZOTARKANY	HUN_L	1950-1960			Σ	67
RMF	20	HORICKA	CSK_L	1950-1960
RMF	21	BANATKA-725	BGR_L	1950-1960
RMF	22	FUZESGYARMAT	HUN_L	1950-1960
RMF	23	TISZADADA	HUN_L	1950-1960
RMF	24	VESZTO	HUN_L	1950-1960
RMF	25	TISZATARJAN	HUN_L	1950-1960
RMF	26	ALPHA	AUT_L	1950-1960
RMF	27	DIOSZEGI-1785	HUN_L	1950-1960
RMF	28	PROBSTDORFER	AUT_L	1950-1960
RMF	29	RATBORSKA-HLADKA	CSK_L	1950-1960
RMF	30	SLOVENSKA-777	CSK_L	1950-1960
RMF	31	SUMITAR	YUG_L	1950-1960
RMF	32	CSAKVAR	HUN_L	1950-1960
RMF	33	GURKOVO	BGR_L	1950-1960
RMF	34	DOLNA-MALINA	BGR_L	1950-1960
RMF	35	POLJAK	BGR_L	1950-1960
RMF	36	RAZDAVICA	BGR_L	1950-1960
RMF	37	SIMEONOVO-1	BGR_L	1950-1960
RMF	38	PAVLICKA-198	CSK_L	1950-1960
RMF	39	BODROGOLASZI	HUN_L	1950-1960
RMF	40	NAGYKORU	HUN_L	1950-1960
RMF	41	BORSOSBERENY	HUN_L	1950-1960
RMF	42	NAGYROZVAGY	HUN_L	1950-1960
RMF	43	MIKEBUDA	HUN_L	1950-1960
RMF	44	KOMADI	HUN_L	1950-1960
RMF	45	SZEREMLE	HUN_L	1950-1960
RMF	46	POCSPETRI	HUN_L	1950-1960
RMF	47	GAMAS	HUN_L	1950-1960
RMF	48	EMOD	HUN_L	1950-1960
RMF	49	NYIRAD	HUN_L	1950-1960
RMF	50	HORPACS-457	HUN_L	1950-1960
RMF	51	GERI-BERDHE	AUT_L	1950-1960
RMF	52	NS-177	YUG_L	1950-1960
RMF	53	KISBODAK	HUN_L	1950-1960
RMF	54	MV2609	HUN_L	1950-1960
RMF	55	TSCHERMAKS-NON-PLUS-ULTRA-III	AUT_L	1950-1960
RMF	56	MULTIBRAUN	AUT_L	1950-1960
RMF	57	FUNDULEA195-62	ROU_L	1950-1960
RMF	58	HARRACH11-5964	AUT_L	1950-1960
RMF	59	TORDAS	HUN_L	1950-1960
RMF	60	BUCSA	HUN_L	1950-1960
RMF	61	DUNAV	YUG_L	1950-1960
RMF	62	ILOCSKAI-2	HUN_L	1950-1960
RMF	63	TSCHERMAKS-WEISSER-BEGRANNTER	AUT_L	1950-1960
RMF	64	MINDSZENTPUSZTAI-7013	HUN_L	1950-1960
RMF	65	RADOSINSKA-NORMA	CSK_L	1950-1960
RMF	66	SZEKACS-1685	HUN_L	1950-1960
RMF	67	RUSZE	BGR_L	1950-1960
RMF	68	MEZOHEGYESI-6282	HUN_L	1950-1960
RMF	69	BANATKA-581	YUG_L	1950-1960
RMF	70	FLEISCHMANN	HUN_L	1950-1960
RMF	71	POLGRIM	YUG_L	1950-1960
RMF	72	TIRGU-FRUMOS-1937	ROU_L	1950-1960
RMF	73	PUDMERICKA	CSK_L	1950-1960
RMF	74	ZEMUN-POLJE-806-13	YUG_L	1950-1960
RMF	75	HOMOKSZENTGYORGY	HUN_L	1950-1960
RMF	76	ICAR-70	ROU_L	1950-1960
RMF	77	SELECTY-BASTARD	CSK_L	1950-1960
RMF	78	HODONINSKA-HOLICE	CSK_L	1950-1960
RMF	79	AHTOPOL	BGR_L	1950-1960
RMF	80	GURUNAKA	BGR_L	1950-1960
RMF	81	KARCAGI-388	HUN_L	1950-1960
RMF	82	FERTODI-33	HUN_L	1950-1960
RMF	83	KARTNER-KOLBEN-II	AUT_L	1950-1960
RMF	84	KARTNER-FRUHER	AUT_L	1950-1960
RMF	85	VITKA	YUG_L	1950-1960
RMF	86	LOVASBERENY	HUN_L	1950-1960
RMF	87	NAGYBAKONAK	HUN_L	1950-1960
RMF	88	BALATONLELLEI	HUN_L	1950-1960
RMF	89	LATRANYI	HUN_L	1950-1960
RMF	90	PUSKI	HUN_L	1950-1960
RMF	91	HEDERVARI	HUN_L	1950-1960
RMF	92	ZEMPLENAGARD	HUN_L	1950-1960
RMF	93	ERPATAK	HUN_L	1950-1960
RMF	94	SZALASZEND	HUN_L	1950-1960
RMF	95	HAROMFA	HUN_L	1950-1960
RMF	96	TAPIOSZELE	HUN_L	1950-1960
RMF	97	MATETELKE	HUN_L	1950-1960
RMF	98	NAGYOROSZI	HUN_L	1950-1960
RMF	99	BALATONMAGYAROD	HUN_L	1950-1960
RMF	100	SZANY	HUN_L	1950-1960
RMF	101	GESZT	HUN_L	1950-1960
RMF	102	GENCSAPATI	HUN_L	1950-1960
RMF	103	MADOCSA	HUN_L	1950-1960
RMF	104	CSERSZEGTOMAJ	HUN_L	1950-1960
RMF	105	NAGYKALLO	HUN_L	1950-1960
RMF	106	RAVAZD	HUN_L	1950-1960
RMF	107	ECS	HUN_L	1950-1960
RMF	109	GYONGYOSTARJAN	HUN_L	1950-1960
RMF	110	MARCALTO	HUN_L	1950-1960
RMF	111	HANGACS	HUN_L	1950-1960
RMF	112	KEKCSE	HUN_L	1950-1960
RMF	113	KARTAL	HUN_L	1950-1960
RMF	114	TIMAR	HUN_L	1950-1960
RMF	115	KERTA	HUN_L	1950-1960
RMF	116	SZEGED	HUN_L	1950-1960
RMF	117	TISZAORS	HUN_L	1950-1960
RMF	118	RADA-II	YUG_L	1950-1960
RMF	119	TAPLANI-18	HUN_L	1950-1960
RMF	120	FUNDULEA417-62	ROU_L	1950-1960
RMF	121	BELEM-2747	ROU_L	1950-1960
RMF	122	GODOLLOI-9	HUN_L	1950-1960
RMF	123	BELLYEI-590	YUG_L	1950-1960
RMF	124	NOVI-SAD-1437	YUG_L	1950-1960
RMF	125	SALY	HUN_L	1950-1960
RMF	126	URA	HUN_L	1950-1960
RMF	127	SZONY	HUN_L	1950-1960
RMF	128	PANONKA	YUG_L	1950-1960
RMF	129	OLYMPIA	AUT_L	1950-1960
RMF	130	CSANYTELEK	HUN_L	1950-1960
RMF	131	MILOTA	HUN_L	1950-1960
RMF	132	ZIDLOCHOVICKA-OSINATKA	CSK_L	1950-1960
RMF	133	RACULA	CSK_L	1950-1960
RMF	134	N-064	BGR_L	1950-1960
RMF	135	HATVANI-38-26	HUN_L	1950-1960
RMF	136	ICAR-62-R	ROU_L	1950-1960
RMF	137	STALINCA	BGR_L	1950-1960
RMF	138	GYULAVARI	HUN_L	1950-1960
RMF	139	PANONIJA	YUG_L	1950-1960
RMF	140	PERBETEI-VOROS	HUN_L	1950-1960
RMF	141	ODVOS	ROU_L	1950-1960
RMF	142	BANKUTI	HUN_L	1950-1960
RMF	143	RICSE	HUN_L	1950-1960
RMF	144	TIRGUL-FRUMOS-16	ROU_L	1950-1960
RMF	145	CENAD-117	ROU_L	1950-1960
RMF	146	NOVOSADSKA-1446	YUG_L	1950-1960
RMF	147	PODBORKA-BELOKLASSA	CSK_L	1950-1960
RMF	148	DOBROVICKA-19	CSK_L	1950-1960
RMF	149	GRIMIAS	CSK_L	1950-1960
RMF	150	PROBSTDORFER-MARTIN	AUT_L	1950-1960
RMF	151	PROF-HERRMANN-SZADOVO	BGR_L	1950-1960
RMF	152	BABOLNAI-4647	HUN_L	1950-1960
RMF	153	CERES	ROU_L	1950-1960
RMF	154	DJEHARO-128	YUG_L	1950-1960
RMF	155	KADOLZER	CSK_L	1950-1960
RMF	156	LOOSDORFER	AUT_L	1950-1960
RMF	157	LOVASZPATONAI-157	HUN_L	1950-1960
RMF	158	MARICA	BGR_L	1950-1960
RMF	159	SADOVO-N-159	BGR_L	1950-1960
RMF	160	NAGYSURANYI-211	HUN_L	1950-1960
RMF	161	RADOSINKA-3	CSK_L	1950-1960
RMF	162	REGAL-66	ROU_L	1950-1960
RMF	163	POPOV	BGR_L	1950-1960
RMF	164	VENENY-39-2	CSK_L	1950-1960
RMF	165	CLUJ-722	ROU_L	1950-1960
RMF	166	ADMONTER	AUT_L	1950-1960
RMF	167	VERBESSERTER-ST-JOHANNER	AUT_L	1950-1960
RMF	168	CLUJ-918	ROU_L	1950-1960
RMF	169	U-528	HUN_L	1950-1960
RMF	170	ICAR-457	ROU_L	1950-1960
RMF	171	DANUTA	YUG_L	1950-1960
RMF	172	KOMPOLTI-169	HUN_L	1950-1960
RMF	173	KECSKEMET	HUN_L	1950-1960
RMF	174	VLATKA-III	YUG_L	1950-1960
RMF	175	BELJSKA-56	YUG_L	1950-1960
RMF	176	PREROVSKA-ALBA	CSK_L	1950-1960
RMF	177	IA1259	ROU_L	1950-1960
RMF	178	SIMEONOVO-2	BGR_L	1950-1960
RMF	179	SGLEDNICI	BGR_L	1950-1960
RMF	180	GOZ	BGR_L	1950-1960
RMF	181	PITVAROS	HUN_L	1950-1960
RMF	182	KARTNER-FRUHER	AUT_L	1950-1960
RMF	183	DIANA-I	CSK_L	1950-1960
RMF	184	NAGYATAD	HUN_L	1950-1960
RMF	185	L-62	ROU_L	1950-1960
RMF	186	RAZZA-S-6-R	YUG_L	1950-1960
RMF	187	ZAREA-2537	YUG_L	1950-1960
RMF	188	BENDERY-27-R	ROU_L	1950-1960
RMF	189	TSCHERMAKS-NON-PLUS-ULTRA-I	AUT_L	1950-1960
RMF	190	TSCHERMAKS-WEISSER-MORAVIA	AUT_L	1950-1960
RMF	191	REICHERSBERGER-42	AUT_L	1950-1960
RMF	192	TIGANESTI-909	ROU_L	1950-1960
RMF	193	LOOSDORFER-III	AUT_L	1950-1960
RMF	194	TRITIN	ROU_L	1950-1960
RMF	195	MANFRED-GRANNEN	AUT_L	1950-1960
RMF	196	BANJA-LUKA-6	YUG_L	1950-1960
RMF	197	GARLJANA	BGR_L	1950-1960
RMF	198	DOBROVICKA	CSK_L	1950-1960
RMF	199	NO14	BGR_L	1950-1960
RMF	200	MARTONVASARI-K118	HUN_L	1950-1960
RMF	201	Ellvis	DEU	2002
RMF	202	Soissons	FRA	1987
RMF	203	MV-MAGMA	HUN	1993
RMF	204	MV-MAGDALENA	HUN	1996
RMF	205	MV-SUBA	HUN	2002
RMF	206	MV-KOKARDA	HUN	2012
RMF	208	MV-KRAJCAR	HUN	2013
RMF	209	MV-MENROT	HUN	2014
RMF	210	MV-ISPAN	HUN	2015
RMF	211	MV-IKVA	HUN	2015
RMF	212	MV-MENTE	HUN	2015
RMF	213	GK-ZOMBOR	HUN	1985
RMF	214	GK-ELET	HUN	1996
RMF	215	GK-KALASZ	HUN	1996
RMF	216	GK-SZILARD	HUN	2013
RMF	217	GK-GARABOLY	HUN	1998
RMF	218	GK-PETUR	HUN	1999
RMF	219	GK-KAPOS	HUN	2005
RMF	220	GK-FUTAR	HUN	2011
RMF	221	GK-ATI	HUN	2001
RMF	223	ANTONIUS	AUT	2003
RMF	224	CAPO	AUT	2000
RMF	225	BALATON	AUT	2009
RMF	226	APACHE	FRA	1998
RMF	227	AREZZO	FRA	2007
RMF	228	EUREKA	FRA	2002
RMF	229	MULAN	DEU	2006
RMF	230	AKTEUR	DEU	2004
RMF	231	DEKAN	DEU	1999
RMF	232	ARINA	CHE	1981
RMF	233	NADRO	CHE	2002
RMF	234	VANILNOIR	CHE	2014
RMF	236	BALKAN	SRB	1979
RMF	237	POBEDA	SRB	1998
RMF	238	BARANJKA	HRV	1980
RMF	239	RANA-NISKA	SRB	1990
RMF	240	ZITARKA	HRV	1985
RMF	241	SADOVO-1	BGR	1972
RMF	242	FUNDULEA-29	ROU	1979
RMF	244	MV-TOBORZO	HUN	2003
RMF	245	BURATINO	CZE	2009
RMF	246	VIATOR	SVK	2004
RMF	247	BRUTUS	AUT	1997
RMF	248	AURA	ROU	1997
RMF	249	LUPUS	AUT	1998
RMF	250	PANNONIKUS	AUT	2008
RMF	251	FIDELIUS	AUT	2009
RMF	252	BREA	CZE	1998
RMF	253	ARIDA	SVK	2001
RMF	254	BALADA	CZE	2001
RMF	255	BALETKA	CZE	2007
RMF	256	BASTIDE	HRV	2003
RMF	257	CHARA	AUT	1998
RMF	258	DIVANA	HRV	1995
RMF	260	GOLUBICA	HRV	1997
RMF	262	RUZICA	HRV	2008
RMF	263	VLASTA	CZE	1999
RMF	264	WENZEL	AUT	2007
RMF	265	ZLATNA-DOLINA	HRV	1971
RMF	266	ADRIANA	HRV	1987
RMF	267	BRIANA	ROU	2008
RMF	268	DUMBRAVA	ROU	1971
RMF	269	LUDWIG	AUT	1998
RMF	270	NS-RANA-1	YUG	1976
RMF	271	SANA	SVK	1995
RMF	272	SIMONIDA	YUG	2003
RMF	273	Brachypodium
RMF	275	Morex_Barley
RMF	276	Hopehely_Oat
RMF18	277	PLAINSMAN-V	USA	1974

## Sheet: Year of Collection
DNA Number		Name of Accession/Cultivar	Origin	Year of Collection/Year of Registration		NB: Landraces are marked as _L
RMF	1	CLUJ50-650	ROU_L	1950-1960
RMF	2	ZALABER	HUN_L	1950-1960
RMF	3	PERVENYES	HUN_L	1950-1960
RMF	4	ONOD	HUN_L	1950-1960
RMF	5	SAJOSZOGED	HUN_L	1950-1960
RMF	6	RETSAG	HUN_L	1950-1960
RMF	7	KEMENCE	HUN_L	1950-1960
RMF	8	DEREKEGYHAZ	HUN_L	1950-1960
RMF	9	KISZOMBOR	HUN_L	1950-1960
RMF	10	SZENTES	HUN_L	1950-1960
RMF	11	KOMORO	HUN_L	1950-1960
RMF	12	NOSZVAJ	HUN_L	1950-1960
RMF	13	UJLORINCFALVA	HUN_L	1950-1960
RMF	14	NAGYVISNYO	HUN_L	1950-1960
RMF	15	ERDOKOVESD	HUN_L	1950-1960
RMF	16	MATRADERECSKE	HUN_L	1950-1960
RMF	17	SZAJLA	HUN_L	1950-1960
RMF	18	KOMLO	HUN_L	1950-1960
RMF	19	MEZOTARKANY	HUN_L	1950-1960
RMF	20	HORICKA	CSK_L	1950-1960
RMF	21	BANATKA-725	BGR_L	1950-1960
RMF	22	FUZESGYARMAT	HUN_L	1950-1960
RMF	23	TISZADADA	HUN_L	1950-1960
RMF	24	VESZTO	HUN_L	1950-1960
RMF	25	TISZATARJAN	HUN_L	1950-1960
RMF	26	ALPHA	AUT_L	1950-1960
RMF	27	DIOSZEGI-1785	HUN_L	1950-1960
RMF	28	PROBSTDORFER	AUT_L	1950-1960
RMF	29	RATBORSKA-HLADKA	CSK_L	1950-1960
RMF	30	SLOVENSKA-777	CSK_L	1950-1960
RMF	31	SUMITAR	YUG_L	1950-1960
RMF	32	CSAKVAR	HUN_L	1950-1960
RMF	33	GURKOVO	BGR_L	1950-1960
RMF	34	DOLNA-MALINA	BGR_L	1950-1960
RMF	35	POLJAK	BGR_L	1950-1960
RMF	36	RAZDAVICA	BGR_L	1950-1960
RMF	37	SIMEONOVO-1	BGR_L	1950-1960
RMF	38	PAVLICKA-198	CSK_L	1950-1960
RMF	39	BODROGOLASZI	HUN_L	1950-1960
RMF	40	NAGYKORU	HUN_L	1950-1960
RMF	41	BORSOSBERENY	HUN_L	1950-1960
RMF	42	NAGYROZVAGY	HUN_L	1950-1960
RMF	43	MIKEBUDA	HUN_L	1950-1960
RMF	44	KOMADI	HUN_L	1950-1960
RMF	45	SZEREMLE	HUN_L	1950-1960
RMF	46	POCSPETRI	HUN_L	1950-1960
RMF	47	GAMAS	HUN_L	1950-1960
RMF	48	EMOD	HUN_L	1950-1960
RMF	49	NYIRAD	HUN_L	1950-1960
RMF	50	HORPACS-457	HUN_L	1950-1960
RMF	51	GERI-BERDHE	AUT_L	1950-1960
RMF	52	NS-177	YUG_L	1950-1960
RMF	53	KISBODAK	HUN_L	1950-1960
RMF	54	MV2609	HUN_L	1950-1960
RMF	55	TSCHERMAKS-NON-PLUS-ULTRA-III	AUT_L	1950-1960
RMF	56	MULTIBRAUN	AUT_L	1950-1960
RMF	57	FUNDULEA195-62	ROU_L	1950-1960
RMF	58	HARRACH11-5964	AUT_L	1950-1960
RMF	59	TORDAS	HUN_L	1950-1960
RMF	60	BUCSA	HUN_L	1950-1960
RMF	61	DUNAV	YUG_L	1950-1960
RMF	62	ILOCSKAI-2	HUN_L	1950-1960
RMF	63	TSCHERMAKS-WEISSER-BEGRANNTER	AUT_L	1950-1960
RMF	64	MINDSZENTPUSZTAI-7013	HUN_L	1950-1960
RMF	65	RADOSINSKA-NORMA	CSK_L	1950-1960
RMF	66	SZEKACS-1685	HUN_L	1950-1960
RMF	67	RUSZE	BGR_L	1950-1960
RMF	68	MEZOHEGYESI-6282	HUN_L	1950-1960
RMF	69	BANATKA-581	YUG_L	1950-1960
RMF	70	FLEISCHMANN	HUN_L	1950-1960
RMF	71	POLGRIM	YUG_L	1950-1960
RMF	72	TIRGU-FRUMOS-1937	ROU_L	1950-1960
RMF	73	PUDMERICKA	CSK_L	1950-1960
RMF	74	ZEMUN-POLJE-806-13	YUG_L	1950-1960
RMF	75	HOMOKSZENTGYORGY	HUN_L	1950-1960
RMF	76	ICAR-70	ROU_L	1950-1960
RMF	77	SELECTY-BASTARD	CSK_L	1950-1960
RMF	78	HODONINSKA-HOLICE	CSK_L	1950-1960
RMF	79	AHTOPOL	BGR_L	1950-1960
RMF	80	GURUNAKA	BGR_L	1950-1960
RMF	81	KARCAGI-388	HUN_L	1950-1960
RMF	82	FERTODI-33	HUN_L	1950-1960
RMF	83	KARTNER-KOLBEN-II	AUT_L	1950-1960
RMF	84	KARTNER-FRUHER	AUT_L	1950-1960
RMF	85	VITKA	YUG_L	1950-1960
RMF	86	LOVASBERENY	HUN_L	1950-1960
RMF	87	NAGYBAKONAK	HUN_L	1950-1960
RMF	88	BALATONLELLEI	HUN_L	1950-1960
RMF	89	LATRANYI	HUN_L	1950-1960
RMF	90	PUSKI	HUN_L	1950-1960
RMF	91	HEDERVARI	HUN_L	1950-1960
RMF	92	ZEMPLENAGARD	HUN_L	1950-1960
RMF	93	ERPATAK	HUN_L	1950-1960
RMF	94	SZALASZEND	HUN_L	1950-1960
RMF	95	HAROMFA	HUN_L	1950-1960
RMF	96	TAPIOSZELE	HUN_L	1950-1960
RMF	97	MATETELKE	HUN_L	1950-1960
RMF	98	NAGYOROSZI	HUN_L	1950-1960
RMF	99	BALATONMAGYAROD	HUN_L	1950-1960
RMF	100	SZANY	HUN_L	1950-1960
RMF	101	GESZT	HUN_L	1950-1960
RMF	102	GENCSAPATI	HUN_L	1950-1960
RMF	103	MADOCSA	HUN_L	1950-1960
RMF	104	CSERSZEGTOMAJ	HUN_L	1950-1960
RMF	105	NAGYKALLO	HUN_L	1950-1960
RMF	106	RAVAZD	HUN_L	1950-1960
RMF	107	ECS	HUN_L	1950-1960
RMF	109	GYONGYOSTARJAN	HUN_L	1950-1960
RMF	110	MARCALTO	HUN_L	1950-1960
RMF	111	HANGACS	HUN_L	1950-1960
RMF	112	KEKCSE	HUN_L	1950-1960
RMF	113	KARTAL	HUN_L	1950-1960
RMF	114	TIMAR	HUN_L	1950-1960
RMF	115	KERTA	HUN_L	1950-1960
RMF	116	SZEGED	HUN_L	1950-1960
RMF	117	TISZAORS	HUN_L	1950-1960
RMF	118	RADA-II	YUG_L	1950-1960
RMF	119	TAPLANI-18	HUN_L	1950-1960
RMF	120	FUNDULEA417-62	ROU_L	1950-1960
RMF	121	BELEM-2747	ROU_L	1950-1960
RMF	122	GODOLLOI-9	HUN_L	1950-1960
RMF	123	BELLYEI-590	YUG_L	1950-1960
RMF	124	NOVI-SAD-1437	YUG_L	1950-1960
RMF	125	SALY	HUN_L	1950-1960
RMF	126	URA	HUN_L	1950-1960
RMF	127	SZONY	HUN_L	1950-1960
RMF	128	PANONKA	YUG_L	1950-1960
RMF	129	OLYMPIA	AUT_L	1950-1960
RMF	130	CSANYTELEK	HUN_L	1950-1960
RMF	131	MILOTA	HUN_L	1950-1960
RMF	132	ZIDLOCHOVICKA-OSINATKA	CSK_L	1950-1960
RMF	133	RACULA	CSK_L	1950-1960
RMF	134	N-064	BGR_L	1950-1960
RMF	135	HATVANI-38-26	HUN_L	1950-1960
RMF	136	ICAR-62-R	ROU_L	1950-1960
RMF	137	STALINCA	BGR_L	1950-1960
RMF	138	GYULAVARI	HUN_L	1950-1960
RMF	139	PANONIJA	YUG_L	1950-1960
RMF	140	PERBETEI-VOROS	HUN_L	1950-1960
RMF	141	ODVOS	ROU_L	1950-1960
RMF	142	BANKUTI	HUN_L	1950-1960
RMF	143	RICSE	HUN_L	1950-1960
RMF	144	TIRGUL-FRUMOS-16	ROU_L	1950-1960
RMF	145	CENAD-117	ROU_L	1950-1960
RMF	146	NOVOSADSKA-1446	YUG_L	1950-1960
RMF	147	PODBORKA-BELOKLASSA	CSK_L	1950-1960
RMF	148	DOBROVICKA-19	CSK_L	1950-1960
RMF	149	GRIMIAS	CSK_L	1950-1960
RMF	150	PROBSTDORFER-MARTIN	AUT_L	1950-1960
RMF	151	PROF-HERRMANN-SZADOVO	BGR_L	1950-1960
RMF	152	BABOLNAI-4647	HUN_L	1950-1960
RMF	153	CERES	ROU_L	1950-1960
RMF	154	DJEHARO-128	YUG_L	1950-1960
RMF	155	KADOLZER	CSK_L	1950-1960
RMF	156	LOOSDORFER	AUT_L	1950-1960
RMF	157	LOVASZPATONAI-157	HUN_L	1950-1960
RMF	158	MARICA	BGR_L	1950-1960
RMF	159	SADOVO-N-159	BGR_L	1950-1960
RMF	160	NAGYSURANYI-211	HUN_L	1950-1960
RMF	161	RADOSINKA-3	CSK_L	1950-1960
RMF	162	REGAL-66	ROU_L	1950-1960
RMF	163	POPOV	BGR_L	1950-1960
RMF	164	VENENY-39-2	CSK_L	1950-1960
RMF	165	CLUJ-722	ROU_L	1950-1960
RMF	166	ADMONTER	AUT_L	1950-1960
RMF	167	VERBESSERTER-ST-JOHANNER	AUT_L	1950-1960
RMF	168	CLUJ-918	ROU_L	1950-1960
RMF	169	U-528	HUN_L	1950-1960
RMF	170	ICAR-457	ROU_L	1950-1960
RMF	171	DANUTA	YUG_L	1950-1960
RMF	172	KOMPOLTI-169	HUN_L	1950-1960
RMF	173	KECSKEMET	HUN_L	1950-1960
RMF	174	VLATKA-III	YUG_L	1950-1960
RMF	175	BELJSKA-56	YUG_L	1950-1960
RMF	176	PREROVSKA-ALBA	CSK_L	1950-1960
RMF	177	IA1259	ROU_L	1950-1960
RMF	178	SIMEONOVO-2	BGR_L	1950-1960
RMF	179	SGLEDNICI	BGR_L	1950-1960
RMF	180	GOZ	BGR_L	1950-1960
RMF	181	PITVAROS	HUN_L	1950-1960
RMF	182	KARTNER-FRUHER	AUT_L	1950-1960
RMF	183	DIANA-I	CSK_L	1950-1960
RMF	184	NAGYATAD	HUN_L	1950-1960
RMF	185	L-62	ROU_L	1950-1960
RMF	186	RAZZA-S-6-R	YUG_L	1950-1960
RMF	187	ZAREA-2537	YUG_L	1950-1960
RMF	188	BENDERY-27-R	ROU_L	1950-1960
RMF	189	TSCHERMAKS-NON-PLUS-ULTRA-I	AUT_L	1950-1960
RMF	190	TSCHERMAKS-WEISSER-MORAVIA	AUT_L	1950-1960
RMF	191	REICHERSBERGER-42	AUT_L	1950-1960
RMF	192	TIGANESTI-909	ROU_L	1950-1960
RMF	193	LOOSDORFER-III	AUT_L	1950-1960
RMF	194	TRITIN	ROU_L	1950-1960
RMF	195	MANFRED-GRANNEN	AUT_L	1950-1960
RMF	196	BANJA-LUKA-6	YUG_L	1950-1960
RMF	197	GARLJANA	BGR_L	1950-1960
RMF	198	DOBROVICKA	CSK_L	1950-1960
RMF	199	NO14	BGR_L	1950-1960
RMF	200	MARTONVASARI-K118	HUN_L	1950-1960
RMF	265	ZLATNA-DOLINA	HRV	1971
RMF	268	DUMBRAVA	ROU	1971
RMF	241	SADOVO-1	BGR	1972
RMF18	277	PLAINSMAN-V	USA	1974
RMF	270	NS-RANA-1	YUG	1976
RMF	236	BALKAN	SRB	1979
RMF	242	FUNDULEA-29	ROU	1979
RMF	238	BARANJKA	HRV	1980
RMF	232	ARINA	CHE	1981
RMF	213	GK-ZOMBOR	HUN	1985
RMF	240	ZITARKA	HRV	1985
RMF	202	Soissons	FRA	1987
RMF	266	ADRIANA	HRV	1987
RMF	239	RANA-NISKA	SRB	1990
RMF	203	MV-MAGMA	HUN	1993
RMF	258	DIVANA	HRV	1995
RMF	271	SANA	SVK	1995
RMF	204	MV-MAGDALENA	HUN	1996
RMF	214	GK-ELET	HUN	1996
RMF	215	GK-KALASZ	HUN	1996
RMF	247	BRUTUS	AUT	1997
RMF	248	AURA	ROU	1997
RMF	260	GOLUBICA	HRV	1997
RMF	217	GK-GARABOLY	HUN	1998
RMF	226	APACHE	FRA	1998
RMF	237	POBEDA	SRB	1998
RMF	249	LUPUS	AUT	1998
RMF	252	BREA	CZE	1998
RMF	257	CHARA	AUT	1998
RMF	269	LUDWIG	AUT	1998
RMF	218	GK-PETUR	HUN	1999
RMF	231	DEKAN	DEU	1999
RMF	263	VLASTA	CZE	1999
RMF	224	CAPO	AUT	2000
RMF	221	GK-ATI	HUN	2001
RMF	253	ARIDA	SVK	2001
RMF	254	BALADA	CZE	2001
RMF	201	Ellvis	DEU	2002
RMF	205	MV-SUBA	HUN	2002
RMF	228	EUREKA	FRA	2002
RMF	233	NADRO	CHE	2002
RMF	223	ANTONIUS	AUT	2003
RMF	244	MV-TOBORZO	HUN	2003
RMF	256	BASTIDE	HRV	2003
RMF	272	SIMONIDA	YUG	2003
RMF	230	AKTEUR	DEU	2004
RMF	246	VIATOR	SVK	2004
RMF	219	GK-KAPOS	HUN	2005
RMF	229	MULAN	DEU	2006
RMF	227	AREZZO	FRA	2007
RMF	255	BALETKA	CZE	2007
RMF	264	WENZEL	AUT	2007
RMF	250	PANNONIKUS	AUT	2008
RMF	262	RUZICA	HRV	2008
RMF	267	BRIANA	ROU	2008
RMF	225	BALATON	AUT	2009
RMF	245	BURATINO	CZE	2009
RMF	251	FIDELIUS	AUT	2009
RMF	220	GK-FUTAR	HUN	2011
RMF	206	MV-KOKARDA	HUN	2012
RMF	208	MV-KRAJCAR	HUN	2013
RMF	216	GK-SZILARD	HUN	2013
RMF	209	MV-MENROT	HUN	2014
RMF	234	VANILNOIR	CHE	2014
RMF	210	MV-ISPAN	HUN	2015
RMF	211	MV-IKVA	HUN	2015
RMF	212	MV-MENTE	HUN	2015
