# Supplementary material for: Exploring the legacy of Central European historical winter wheat landraces
Source: Sci Rep. 2021 Dec 13;11:23915. doi: 10.1038/s41598-021-03261-4 (PMC8668957; doi:10.1038/s41598-021-03261-4)
Supplement: Supplementary file 9 — Supplementary Table S6. [file 41598_2021_3261_MOESM9_ESM.xlsx]

## Sheet: Ancestral Groups
Supplementary Table S6 – The average individual membership proportions (Q) of accessions.
Code	No	Pedigre	Origin	Q	Ancestral Groups	Q1	Q2	Q3	Q4	Q5	Q6	A
RMF	1	CLUJ50-650	ROU_L	6		0.063	0.002	0.011	0.011	0.001	0.911									Ancestral Groups
RMF	2	ZALABER	HUN_L	1		0.972	0.004	0.004	0.006	0.007	0.006									Q1
RMF	3	PERVENYES	HUN_L	A		0.078	0.02	0.367	0.291	0.132	0.112									Q2
RMF	4	ONOD	HUN_L	1		0.871	0.004	0.096	0.015	0.006	0.008									Q3
RMF	5	SAJOSZOGED	HUN_L	1		0.922	0.003	0.048	0.006	0.005	0.015									Q4
RMF	6	RETSAG	HUN_L	1		0.436	0.024	0.155	0.057	0.022	0.306									Q5
RMF	7	KEMENCE	HUN_L	1		0.641	0.006	0.165	0.148	0.031	0.009									Q6
RMF	8	DEREKEGYHAZ	HUN_L	3		0.078	0.002	0.609	0.306	0.002	0.004									A	Admixed
RMF	9	KISZOMBOR	HUN_L	1		0.585	0.005	0.111	0.086	0.203	0.009
RMF	10	SZENTES	HUN_L	3		0.229	0.057	0.527	0.171	0.006	0.01
RMF	11	KOMORO	HUN_L	1		0.495	0.078	0.194	0.166	0.058	0.009
RMF	12	NOSZVAJ	HUN_L	3		0.005	0.001	0.657	0.329	0.002	0.006
RMF	13	UJLORINCFALVA	HUN_L	3		0.094	0.008	0.612	0.249	0.006	0.031
RMF	14	NAGYVISNYO	HUN_L	1		0.939	0.019	0.012	0.007	0.005	0.018
RMF	15	ERDOKOVESD	HUN_L	1		0.841	0.005	0.005	0.002	0.003	0.145
RMF	16	MATRADERECSKE	HUN_L	1		0.714	0.124	0.146	0.006	0.007	0.004
RMF	17	SZAJLA	HUN_L	3		0.183	0.003	0.502	0.2	0.003	0.109
RMF	18	KOMLO	HUN_L	3		0.265	0.007	0.458	0.16	0.009	0.1
RMF	19	MEZOTARKANY	HUN_L	3		0.273	0.006	0.458	0.159	0.009	0.096
RMF	20	HORICKA	CSK_L	1		0.773	0.019	0.104	0.077	0.014	0.013
RMF	21	BANATKA-725	BGR_L	5		0.128	0.203	0.132	0.112	0.421	0.004
RMF	22	FUZESGYARMAT	HUN_L	6		0.045	0.173	0.021	0.006	0.004	0.752
RMF	23	TISZADADA	HUN_L	1		0.8	0.007	0.081	0.098	0.011	0.003
RMF	24	VESZTO	HUN_L	6		0.013	0.003	0.008	0.003	0.002	0.97
RMF	25	TISZATARJAN	HUN_L	1		0.983	0.002	0.008	0.002	0.004	0.002
RMF	26	ALPHA	AUT_L	5		0.01	0.003	0.043	0.018	0.913	0.013
RMF	27	DIOSZEGI-1785	HUN_L	1		0.445	0.142	0.086	0.139	0.007	0.181
RMF	28	PROBSTDORFER	AUT_L	1		0.521	0.004	0.019	0.231	0.222	0.003
RMF	29	RATBORSKA-HLADKA	CSK_L	2		0.097	0.776	0.118	0.004	0.001	0.004
RMF	30	SLOVENSKA-777	CSK_L	6		0.062	0.002	0.008	0.009	0.002	0.917
RMF	31	SUMITAR	YUG_L	A		0.012	0.169	0.232	0.225	0.356	0.007
RMF	32	CSAKVAR	HUN_L	3		0.109	0.031	0.588	0.243	0.014	0.016
RMF	33	GURKOVO	BGR_L	4		0.008	0.049	0.274	0.415	0.202	0.052
RMF	34	DOLNA-MALINA	BGR_L	1		0.551	0.002	0.44	0.004	0.001	0.002
RMF	35	POLJAK	BGR_L	A		0.005	0.003	0.432	0.452	0.106	0.003
RMF	36	RAZDAVICA	BGR_L	1		0.551	0.002	0.439	0.004	0.001	0.002
RMF	37	SIMEONOVO-1	BGR_L	1		0.552	0.002	0.439	0.004	0.001	0.002
RMF	38	PAVLICKA-198	CSK_L	5		0.339	0.004	0.004	0.135	0.513	0.006
RMF	39	BODROGOLASZI	HUN_L	6		0.004	0.002	0.002	0.003	0.002	0.988
RMF	40	NAGYKORU	HUN_L	6		0.01	0.002	0.004	0.007	0.002	0.975
RMF	41	BORSOSBERENY	HUN_L	3		0.011	0.004	0.92	0.055	0.002	0.007
RMF	42	NAGYROZVAGY	HUN_L	6		0.009	0.002	0.004	0.007	0.001	0.976
RMF	43	MIKEBUDA	HUN_L	6		0.001	0.001	0.001	0.001	0.001	0.995
RMF	44	KOMADI	HUN_L	6		0.007	0.002	0.01	0.039	0.005	0.936
RMF	45	SZEREMLE	HUN_L	1		0.828	0.006	0.114	0.029	0.019	0.003
RMF	46	POCSPETRI	HUN_L	6		0.002	0.004	0.001	0.001	0.001	0.991
RMF	47	GAMAS	HUN_L	3		0.009	0.009	0.541	0.008	0.003	0.43
RMF	48	EMOD	HUN_L	6		0.001	0.001	0.001	0.001	0.001	0.995
RMF	49	NYIRAD	HUN_L	6		0.001	0.001	0.001	0.001	0.001	0.995
RMF	50	HORPACS-457	HUN_L	A		0.062	0.272	0.027	0.02	0.444	0.175
RMF	51	GERI-BERDHE	AUT_L	5		0.04	0.041	0.069	0.005	0.822	0.024
RMF	52	NS-177	YUG_L	2		0.012	0.667	0.004	0.012	0.301	0.003
RMF	53	KISBODAK	HUN_L	6		0.009	0.003	0.005	0.003	0.002	0.977
RMF	54	MV2609	HUN_L	2		0.002	0.993	0.001	0.001	0.001	0.001
RMF	55	TSCHERMAKS-NON-PLUS-ULTRA-III	AUT_L	A		0.32	0.01	0.151	0.159	0.249	0.112
RMF	56	MULTIBRAUN	AUT_L	2		0.012	0.952	0.004	0.005	0.026	0.001
RMF	57	FUNDULEA195-62	ROU_L	A		0.006	0.352	0.344	0.275	0.003	0.019
RMF	58	HARRACH11-5964	AUT_L	A		0.014	0.066	0.301	0.237	0.35	0.031
RMF	59	TORDAS	HUN_L	6		0.21	0.003	0.161	0.005	0.002	0.62
RMF	60	BUCSA	HUN_L	6		0.001	0.001	0.001	0.001	0.001	0.994
RMF	61	DUNAV	YUG_L	4		0.054	0.038	0.193	0.491	0.219	0.006
RMF	62	ILOCSKAI-2	HUN_L	6		0.002	0.001	0.001	0.001	0.001	0.994
RMF	63	TSCHERMAKS-WEISSER-BEGRANNTER	AUT_L	1		0.975	0.004	0.012	0.003	0.002	0.004
RMF	64	MINDSZENTPUSZTAI-7013	HUN_L	6		0.019	0.01	0.24	0.169	0.086	0.475
RMF	65	RADOSINSKA-NORMA	CSK_L	6		0.214	0.004	0.095	0.004	0.002	0.681
RMF	66	SZEKACS-1685	HUN_L	3		0.028	0.004	0.561	0.396	0.003	0.007
RMF	67	RUSZE	BGR_L	3		0.274	0.003	0.602	0.112	0.004	0.005
RMF	68	MEZOHEGYESI-6282	HUN_L	A		0.014	0.208	0.368	0.231	0.128	0.051
RMF	69	BANATKA-581	YUG_L	1		0.541	0.052	0.097	0.152	0.094	0.064
RMF	70	FLEISCHMANN	HUN_L	3		0.076	0.003	0.907	0.007	0.003	0.005
RMF	71	POLGRIM	YUG_L	A		0.042	0.15	0.401	0.246	0.143	0.018
RMF	72	TIRGU-FRUMOS-1937	ROU_L	6		0.178	0.005	0.046	0.033	0.114	0.624
RMF	73	PUDMERICKA	CSK_L	1		0.68	0.115	0.104	0.044	0.003	0.053
RMF	74	ZEMUN-POLJE-806-13	YUG_L	6		0.035	0.004	0.009	0.011	0.01	0.931
RMF	75	HOMOKSZENTGYORGY	HUN_L	3		0.013	0.004	0.973	0.004	0.002	0.004
RMF	76	ICAR-70	ROU_L	3		0.002	0.004	0.563	0.427	0.001	0.003
RMF	77	SELECTY-BASTARD	CSK_L	A		0.007	0.006	0.362	0.244	0.234	0.147
RMF	78	HODONINSKA-HOLICE	CSK_L	5		0.005	0.009	0.015	0.415	0.547	0.008
RMF	79	AHTOPOL	BGR_L	3		0.32	0.075	0.543	0.019	0.035	0.007
RMF	80	GURUNAKA	BGR_L	4		0.003	0.002	0.115	0.649	0.226	0.005
RMF	81	KARCAGI-388	HUN_L	3		0.039	0.022	0.53	0.4	0.003	0.006
RMF	82	FERTODI-33	HUN_L	6		0.04	0.183	0.035	0.006	0.004	0.731
RMF	83	KARTNER-KOLBEN-II	AUT_L	A		0.004	0.03	0.149	0.17	0.33	0.316
RMF	84	KARTNER-FRUHER	AUT_L	A		0.05	0.003	0.339	0.278	0.028	0.302
RMF	85	VITKA	YUG_L	5		0.049	0.336	0.031	0.009	0.555	0.019
RMF	86	LOVASBERENY	HUN_L	3		0.17	0.241	0.508	0.055	0.003	0.023
RMF	87	NAGYBAKONAK	HUN_L	A		0.356	0.089	0.125	0.174	0.044	0.212
RMF	88	BALATONLELLEI	HUN_L	3		0.171	0.242	0.502	0.058	0.003	0.024
RMF	89	LATRANYI	HUN_L	6		0.003	0.002	0.002	0.002	0.001	0.99
RMF	90	PUSKI	HUN_L	6		0.002	0.001	0.002	0.001	0.001	0.993
RMF	91	HEDERVARI	HUN_L	1		0.975	0.004	0.007	0.005	0.002	0.007
RMF	92	ZEMPLENAGARD	HUN_L	6		0.001	0.001	0.001	0.001	0.001	0.995
RMF	93	ERPATAK	HUN_L	6		0.001	0.001	0.001	0.001	0.001	0.996
RMF	94	SZALASZEND	HUN_L	6		0.002	0.001	0.002	0.001	0.001	0.992
RMF	95	HAROMFA	HUN_L	3		0.013	0.003	0.974	0.004	0.002	0.004
RMF	96	TAPIOSZELE	HUN_L	6		0.001	0.001	0.001	0.001	0.001	0.996
RMF	97	MATETELKE	HUN_L	A		0.112	0.008	0.319	0.265	0.003	0.294
RMF	98	NAGYOROSZI	HUN_L	1		0.978	0.003	0.012	0.004	0.002	0.002
RMF	99	BALATONMAGYAROD	HUN_L	6		0.002	0.001	0.002	0.001	0.001	0.992
RMF	100	SZANY	HUN_L	1		0.991	0.002	0.002	0.001	0.001	0.003
RMF	101	GESZT	HUN_L	6		0.003	0.001	0.004	0.002	0.001	0.988
RMF	102	GENCSAPATI	HUN_L	6		0.001	0.001	0.001	0.001	0.001	0.996
RMF	103	MADOCSA	HUN_L	6		0.001	0.001	0.001	0.001	0.001	0.996
RMF	104	CSERSZEGTOMAJ	HUN_L	6		0.003	0.001	0.003	0.001	0.001	0.991
RMF	105	NAGYKALLO	HUN_L	A		0.311	0.193	0.285	0.192	0.007	0.012
RMF	106	RAVAZD	HUN_L	6		0.001	0.001	0.001	0.001	0.001	0.995
RMF	107	ECS	HUN_L	6		0.003	0.001	0.003	0.001	0.001	0.991
RMF	109	GYONGYOSTARJAN	HUN_L	3		0.137	0.008	0.504	0.304	0.003	0.044
RMF	110	MARCALTO	HUN_L	6		0.001	0.001	0.001	0.001	0.001	0.995
RMF	111	HANGACS	HUN_L	6		0.001	0.001	0.001	0.001	0.001	0.996
RMF	112	KEKCSE	HUN_L	1		0.71	0.007	0.213	0.043	0.01	0.017
RMF	113	KARTAL	HUN_L	6		0.001	0.001	0.001	0.001	0.001	0.994
RMF	114	TIMAR	HUN_L	6		0.002	0.001	0.002	0.001	0.001	0.993
RMF	115	KERTA	HUN_L	6		0.003	0.001	0.003	0.001	0.001	0.991
RMF	116	SZEGED	HUN_L	3		0.013	0.003	0.54	0.341	0.005	0.098
RMF	117	TISZAORS	HUN_L	6		0.001	0.001	0.001	0.001	0.001	0.995
RMF	118	RADA-II	YUG_L	A		0.057	0.226	0.298	0.186	0.02	0.213
RMF	119	TAPLANI-18	HUN_L	A		0.059	0.227	0.296	0.19	0.017	0.212
RMF	120	FUNDULEA417-62	ROU_L	2		0.398	0.507	0.078	0.012	0.002	0.003
RMF	121	BELEM-2747	ROU_L	3		0.004	0.228	0.419	0.207	0.003	0.14
RMF	122	GODOLLOI-9	HUN_L	6		0.214	0.002	0.011	0.006	0.002	0.766
RMF	123	BELLYEI-590	YUG_L	3		0.009	0.004	0.581	0.391	0.003	0.012
RMF	124	NOVI-SAD-1437	YUG_L	3		0.007	0.018	0.533	0.358	0.011	0.074
RMF	125	SALY	HUN_L	3		0.004	0.003	0.708	0.277	0.002	0.007
RMF	126	URA	HUN_L	A		0.225	0.011	0.303	0.074	0.003	0.385
RMF	127	SZONY	HUN_L	3		0.042	0.005	0.575	0.369	0.005	0.004
RMF	128	PANONKA	YUG_L	5		0.038	0.009	0.008	0.015	0.68	0.25
RMF	129	OLYMPIA	AUT_L	A		0.274	0.007	0.245	0.182	0.108	0.183
RMF	130	CSANYTELEK	HUN_L	A		0.071	0.006	0.434	0.072	0.011	0.406
RMF	131	MILOTA	HUN_L	1		0.98	0.003	0.007	0.004	0.002	0.005
RMF	132	ZIDLOCHOVICKA-OSINATKA	CSK_L	A		0.425	0.02	0.305	0.23	0.014	0.005
RMF	133	RACULA	CSK_L	A		0.395	0.002	0.042	0.217	0.333	0.01
RMF	134	N-064	BGR_L	6		0.211	0.003	0.16	0.003	0.002	0.621
RMF	135	HATVANI-38-26	HUN_L	A		0.031	0.083	0.257	0.183	0.069	0.376
RMF	136	ICAR-62-R	ROU_L	3		0.003	0.006	0.561	0.425	0.001	0.004
RMF	137	STALINCA	BGR_L	4		0.007	0.009	0.124	0.459	0.18	0.221
RMF	138	GYULAVARI	HUN_L	3		0.14	0.009	0.512	0.275	0.01	0.054
RMF	139	PANONIJA	YUG_L	5		0.042	0.014	0.012	0.02	0.904	0.007
RMF	140	PERBETEI-VOROS	HUN_L	1		0.607	0.003	0.259	0.123	0.001	0.006
RMF	141	ODVOS	ROU_L	1		0.617	0.004	0.253	0.119	0.002	0.006
RMF	142	BANKUTI	HUN_L	3		0.081	0.02	0.507	0.364	0.004	0.023
RMF	143	RICSE	HUN_L	3		0.007	0.005	0.614	0.357	0.014	0.004
RMF	144	TIRGUL-FRUMOS-16	ROU_L	A		0.1	0.217	0.361	0.065	0.003	0.255
RMF	145	CENAD-117	ROU_L	1		0.616	0.004	0.254	0.118	0.001	0.007
RMF	146	NOVOSADSKA-1446	YUG_L	A		0.003	0.205	0.249	0.19	0.003	0.35
RMF	147	PODBORKA-BELOKLASSA	CSK_L	1		0.568	0.011	0.037	0.085	0.272	0.028
RMF	148	DOBROVICKA-19	CSK_L	5		0.005	0.009	0.012	0.418	0.548	0.007
RMF	149	GRIMIAS	CSK_L	A		0.005	0.262	0.191	0.291	0.073	0.179
RMF	150	PROBSTDORFER-MARTIN	AUT_L	5		0.087	0.122	0.02	0.038	0.703	0.03
RMF	151	PROF-HERRMANN-SZADOVO	BGR_L	6		0.033	0.214	0.017	0.007	0.094	0.636
RMF	152	BABOLNAI-4647	HUN_L	3		0.148	0.003	0.471	0.372	0.002	0.003
RMF	153	CERES	ROU_L	5		0.009	0.005	0.004	0.207	0.774	0.002
RMF	154	DJEHARO-128	YUG_L	3		0.043	0.005	0.572	0.371	0.005	0.004
RMF	155	KADOLZER	CSK_L	1		0.972	0.004	0.014	0.003	0.002	0.004
RMF	156	LOOSDORFER	AUT_L	3		0.003	0.002	0.608	0.383	0.002	0.002
RMF	157	LOVASZPATONAI-157	HUN_L	1		0.432	0.221	0.011	0.014	0.232	0.091
RMF	158	MARICA	BGR_L	4		0.005	0.003	0.152	0.579	0.258	0.004
RMF	159	SADOVO-N-159	BGR_L	4		0.003	0.002	0.119	0.643	0.229	0.005
RMF	160	NAGYSURANYI-211	HUN_L	6		0.209	0.003	0.161	0.004	0.002	0.622
RMF	161	RADOSINKA-3	CSK_L	6		0.336	0.004	0.12	0.009	0.01	0.521
RMF	162	REGAL-66	ROU_L	3		0.06	0.006	0.554	0.256	0.001	0.123
RMF	163	POPOV	BGR_L	5		0.091	0.013	0.15	0.297	0.439	0.009
RMF	164	VENENY-39-2	CSK_L	A		0.041	0.031	0.361	0.104	0.288	0.175
RMF	165	CLUJ-722	ROU_L	A		0.003	0.002	0.385	0.231	0.002	0.377
RMF	166	ADMONTER	AUT_L	5		0.006	0.061	0.194	0.199	0.495	0.044
RMF	167	VERBESSERTER-ST-JOHANNER	AUT_L	6		0.069	0.135	0.009	0.007	0.002	0.777
RMF	168	CLUJ-918	ROU_L	1		0.534	0.01	0.256	0.192	0.001	0.006
RMF	169	U-528	HUN_L	5		0.072	0.004	0.101	0.167	0.632	0.025
RMF	170	ICAR-457	ROU_L	3		0.022	0.1	0.488	0.376	0.002	0.011
RMF	171	DANUTA	YUG_L	A		0.11	0.005	0.319	0.203	0.337	0.025
RMF	172	KOMPOLTI-169	HUN_L	3		0.089	0.003	0.759	0.011	0.124	0.015
RMF	173	KECSKEMET	HUN_L	3		0.042	0.003	0.632	0.315	0.002	0.005
RMF	174	VLATKA-III	YUG_L	5		0.014	0.198	0.02	0.025	0.74	0.003
RMF	175	BELJSKA-56	YUG_L	5		0.006	0.003	0.003	0.016	0.97	0.002
RMF	176	PREROVSKA-ALBA	CSK_L	1		0.775	0.007	0.033	0.052	0.125	0.008
RMF	177	IA1259	ROU_L	3		0.004	0.003	0.563	0.425	0.002	0.004
RMF	178	SIMEONOVO-2	BGR_L	6		0.025	0.004	0.261	0.134	0.002	0.573
RMF	179	SGLEDNICI	BGR_L	1		0.551	0.002	0.44	0.005	0.001	0.002
RMF	180	GOZ	BGR_L	3		0.347	0.042	0.567	0.031	0.009	0.004
RMF	181	PITVAROS	HUN_L	4		0.002	0.106	0.365	0.443	0.066	0.018
RMF	182	KARTNER-FRUHER	AUT_L	A		0.021	0.161	0.181	0.3	0.132	0.205
RMF	183	DIANA-I	CSK_L	5		0.196	0.109	0.089	0.009	0.493	0.104
RMF	184	NAGYATAD	HUN_L	6		0.001	0.001	0.001	0.001	0.001	0.995
RMF	185	L-62	ROU_L	6		0.18	0.006	0.044	0.036	0.112	0.623
RMF	186	RAZZA-S-6-R	YUG_L	5		0.008	0.04	0.031	0.027	0.891	0.004
RMF	187	ZAREA-2537	YUG_L	1		0.466	0.003	0.368	0.157	0.002	0.004
RMF	188	BENDERY-27-R	ROU_L	A		0.162	0.201	0.396	0.208	0.004	0.029
RMF	189	TSCHERMAKS-NON-PLUS-ULTRA-I	AUT_L	A		0.075	0.003	0.327	0.259	0.328	0.007
RMF	190	TSCHERMAKS-WEISSER-MORAVIA	AUT_L	1		0.604	0.003	0.011	0.021	0.304	0.057
RMF	191	REICHERSBERGER-42	AUT_L	5		0.008	0.013	0.283	0.281	0.405	0.011
RMF	192	TIGANESTI-909	ROU_L	6		0.002	0.001	0.002	0.001	0.001	0.993
RMF	193	LOOSDORFER-III	AUT_L	1		0.993	0.001	0.001	0.001	0.001	0.003
RMF	194	TRITIN	ROU_L	2		0.346	0.622	0.023	0.006	0.001	0.002
RMF	195	MANFRED-GRANNEN	AUT_L	3		0.245	0.008	0.012	0.007	0.003	0.724
RMF	196	BANJA-LUKA-6	YUG_L	4		0.003	0.005	0.14	0.591	0.255	0.005
RMF	197	GARLJANA	BGR_L	5		0.01	0.003	0.029	0.298	0.658	0.002
RMF	198	DOBROVICKA	CSK_L	3		0.024	0.005	0.405	0.308	0.243	0.015
RMF	199	NO14	BGR_L	1		0.545	0.002	0.442	0.008	0.001	0.002
RMF	200	MARTONVASARI-K118	HUN_L	6		0.001	0.001	0.001	0.001	0.001	0.996
RMF	201	Ellvis	DEU	5		0.016	0.01	0.013	0.005	0.89	0.067
RMF	202	Soissons	FRA	5		0.005	0.06	0.023	0.032	0.874	0.006
RMF	203	MV-MAGMA	HUN	2		0.009	0.975	0.005	0.004	0.003	0.003
RMF	204	MV-MAGDALENA	HUN	2		0.012	0.834	0.039	0.049	0.061	0.005
RMF	205	MV-SUBA	HUN	2		0.033	0.748	0.026	0.103	0.072	0.018
RMF	206	MV-KOKARDA	HUN	2		0.053	0.602	0.141	0.135	0.053	0.015
RMF	208	MV-KRAJCAR	HUN	5		0.008	0.013	0.035	0.132	0.807	0.005
RMF	209	MV-MENROT	HUN	2		0.005	0.491	0.027	0.027	0.445	0.005
RMF	210	MV-ISPAN	HUN	5		0.006	0.525	0.005	0.009	0.453	0.002
RMF	211	MV-IKVA	HUN	2		0.004	0.427	0.21	0.29	0.028	0.041
RMF	212	MV-MENTE	HUN	2		0.02	0.686	0.007	0.006	0.257	0.025
RMF	213	GK-ZOMBOR	HUN	2		0.006	0.803	0.016	0.018	0.065	0.091
RMF	214	GK-ELET	HUN	2		0.006	0.435	0.005	0.007	0.407	0.14
RMF	215	GK-KALASZ	HUN	2		0.006	0.367	0.122	0.162	0.341	0.002
RMF	216	GK-SZILARD	HUN	5		0.003	0.159	0.005	0.006	0.749	0.078
RMF	217	GK-GARABOLY	HUN	5		0.007	0.228	0.079	0.214	0.466	0.005
RMF	218	GK-PETUR	HUN	5		0.006	0.008	0.014	0.109	0.84	0.023
RMF	219	GK-KAPOS	HUN	5		0.059	0.351	0.012	0.088	0.458	0.033
RMF	220	GK-FUTAR	HUN	5		0.005	0.403	0.062	0.074	0.446	0.009
RMF	221	GK-ATI	HUN	2		0.022	0.476	0.035	0.039	0.42	0.008
RMF	223	ANTONIUS	AUT	5		0.017	0.031	0.256	0.258	0.428	0.01
RMF	224	CAPO	AUT	2		0.025	0.505	0.038	0.175	0.25	0.007
RMF	225	BALATON	AUT	5		0.053	0.165	0.018	0.02	0.73	0.014
RMF	226	APACHE	FRA	5		0.006	0.008	0.003	0.003	0.978	0.004
RMF	227	AREZZO	FRA	5		0.005	0.011	0.006	0.01	0.963	0.005
RMF	228	EUREKA	FRA	5		0.065	0.008	0.026	0.028	0.868	0.004
RMF	229	MULAN	DEU	5		0.024	0.002	0.008	0.02	0.795	0.151
RMF	230	AKTEUR	DEU	5		0.059	0.026	0.012	0.01	0.884	0.009
RMF	231	DEKAN	DEU	2		0.004	0.823	0.006	0.079	0.07	0.018
RMF	232	ARINA	CHE	5		0.01	0.024	0.015	0.014	0.928	0.01
RMF	233	NADRO	CHE	5		0.004	0.221	0.106	0.181	0.48	0.01
RMF	234	VANILNOIR	CHE	5		0.005	0.009	0.016	0.194	0.773	0.002
RMF	236	BALKAN	SRB	2		0.027	0.863	0.018	0.03	0.013	0.05
RMF	237	POBEDA	SRB	2		0.054	0.648	0.017	0.005	0.002	0.274
RMF	238	BARANJKA	HRV	A		0.028	0.324	0.017	0.014	0.44	0.178
RMF	239	RANA-NISKA	SRB	5		0.102	0.406	0.006	0.037	0.446	0.004
RMF	240	ZITARKA	HRV	2		0.005	0.685	0.003	0.003	0.301	0.003
RMF	241	SADOVO-1	BGR	2		0.014	0.611	0.084	0.214	0.075	0.003
RMF	242	FUNDULEA-29	ROU	2		0.009	0.978	0.004	0.005	0.002	0.003
RMF	244	MV-TOBORZO	HUN	2		0.015	0.726	0.223	0.015	0.012	0.01
RMF	245	BURATINO	CZE	5		0.007	0.399	0.004	0.004	0.583	0.003
RMF	246	VIATOR	SVK	2		0.004	0.76	0.007	0.026	0.048	0.157
RMF	247	BRUTUS	AUT	2		0.125	0.628	0.022	0.187	0.01	0.028
RMF	248	AURA	ROU	2		0.005	0.872	0.012	0.03	0.037	0.043
RMF	249	LUPUS	AUT	5		0.109	0.109	0.123	0.06	0.584	0.015
RMF	250	PANNONIKUS	AUT	5		0.013	0.002	0.006	0.122	0.853	0.004
RMF	251	FIDELIUS	AUT	5		0.04	0.173	0.013	0.02	0.742	0.011
RMF	252	BREA	CZE	2		0.008	0.607	0.005	0.005	0.37	0.005
RMF	253	ARIDA	SVK	2		0.027	0.727	0.044	0.004	0.193	0.005
RMF	254	BALADA	CZE	2		0.012	0.581	0.012	0.004	0.387	0.004
RMF	255	BALETKA	CZE	2		0.035	0.477	0.008	0.003	0.43	0.046
RMF	256	BASTIDE	HRV	5		0.003	0.011	0.002	0.002	0.981	0.002
RMF	257	CHARA	AUT	5		0.004	0.024	0.183	0.187	0.597	0.005
RMF	258	DIVANA	HRV	2		0.368	0.554	0.052	0.021	0.002	0.003
RMF	260	GOLUBICA	HRV	5		0.008	0.326	0.017	0.019	0.574	0.057
RMF	262	RUZICA	HRV	5		0.005	0.299	0.021	0.02	0.623	0.033
RMF	263	VLASTA	CZE	5		0.038	0.14	0.017	0.045	0.758	0.002
RMF	264	WENZEL	AUT	5		0.051	0.005	0.004	0.005	0.931	0.004
RMF	265	ZLATNA-DOLINA	HRV	5		0.003	0.022	0.236	0.201	0.483	0.055
RMF	266	ADRIANA	HRV	5		0.006	0.012	0.009	0.011	0.955	0.007
RMF	267	BRIANA	ROU	2		0.003	0.742	0.011	0.012	0.23	0.002
RMF	268	DUMBRAVA	ROU	2		0.005	0.932	0.013	0.015	0.031	0.004
RMF	269	LUDWIG	AUT	5		0.004	0.002	0.005	0.004	0.984	0.002
RMF	270	NS-RANA-1	YUG	5		0.135	0.048	0.004	0.015	0.779	0.018
RMF	271	SANA	SVK	5		0.005	0.234	0.129	0.098	0.522	0.012
RMF	272	SIMONIDA	YUG	2		0.007	0.622	0.003	0.003	0.363	0.002
RMF18	277	PLAINSMAN-V	USA	2		0.014	0.674	0.141	0.142	0.027	0.003

## Sheet: Admixed Accessions
Code	q1	q2	q3	q4	q5	q6	Name	Country
RMF3	0.078	0.02	0.367	0.291	0.132	0.112	PERVENYES	HUN_L
RMF31	0.012	0.169	0.232	0.225	0.356	0.007	SUMITAR	YUG_L
RMF35	0.005	0.003	0.432	0.452	0.106	0.003	POLJAK	BGR_L
RMF50	0.062	0.272	0.027	0.02	0.444	0.175	HORPACS-457	HUN_L
RMF55	0.32	0.01	0.151	0.159	0.249	0.112	TSCHERMAKS-NON-PLUS-ULTRA-III	AUT_L
RMF57	0.006	0.352	0.344	0.275	0.003	0.019	FUNDULEA195-62	ROM_L
RMF58	0.014	0.066	0.301	0.237	0.35	0.031	HARRACH11-5964	AUT_L
RMF68	0.014	0.208	0.368	0.231	0.128	0.051	MEZOHEGYESI-6282	HUN_L
RMF71	0.042	0.15	0.401	0.246	0.143	0.018	POLGRIM	YUG_L
RMF77	0.007	0.006	0.362	0.244	0.234	0.147	SELECTY-BASTARD	CSK_L
RMF83	0.004	0.03	0.149	0.17	0.33	0.316	KARTNER-KOLBEN-II	AUT_L
RMF84	0.05	0.003	0.339	0.278	0.028	0.302	KARTNER-FRUHER	AUT_L
RMF87	0.356	0.089	0.125	0.174	0.044	0.212	NAGYBAKONAK	HUN_L
RMF97	0.112	0.008	0.319	0.265	0.003	0.294	MATETELKE	HUN_L
RMF105	0.311	0.193	0.285	0.192	0.007	0.012	NAGYKALLO	HUN_L
RMF118	0.057	0.226	0.298	0.186	0.02	0.213	RADA-II	YUG_L
RMF119	0.059	0.227	0.296	0.19	0.017	0.212	TAPLANI-18	HUN_L
RMF126	0.225	0.011	0.303	0.074	0.003	0.385	URA	HUN_L
RMF129	0.274	0.007	0.245	0.182	0.108	0.183	OLYMPIA	AUT_L
RMF130	0.071	0.006	0.434	0.072	0.011	0.406	CSANYTELEK	HUN_L
RMF132	0.425	0.02	0.305	0.23	0.014	0.005	ZIDLOCHOVICKA-OSINATKA	CSK_L
RMF133	0.395	0.002	0.042	0.217	0.333	0.01	RACULA	CSK_L
RMF135	0.031	0.083	0.257	0.183	0.069	0.376	HATVANI-38-26	HUN_L
RMF144	0.1	0.217	0.361	0.065	0.003	0.255	TIRGUL-FRUMOS-16	ROM_L
RMF146	0.003	0.205	0.249	0.19	0.003	0.35	NOVOSADSKA-1446	YUG_L
RMF149	0.005	0.262	0.191	0.291	0.073	0.179	GRIMIAS	CSK_L
RMF164	0.041	0.031	0.361	0.104	0.288	0.175	VENENY-39-2	CSK_L
RMF165	0.003	0.002	0.385	0.231	0.002	0.377	CLUJ-722	ROM_L
RMF171	0.11	0.005	0.319	0.203	0.337	0.025	DANUTA	YUG_L
RMF182	0.021	0.161	0.181	0.3	0.132	0.205	KARTNER-FRUHER	AUT_L
RMF188	0.162	0.201	0.396	0.208	0.004	0.029	BENDERY-27-R	ROM_L
RMF189	0.075	0.003	0.327	0.259	0.328	0.007	TSCHERMAKS-NON-PLUS-ULTRA-I	AUT_L
RMF238	0.028	0.324	0.017	0.014	0.44	0.178	BARANJKA	HRV

## Sheet: Landraces Close to Modern Lines
List of Landraces closely clustering with modern lines
1	RMF29
2	RMF31
3	RMF35
4	RMF38
5	RMF52
6	RMF54
7	RMF61
8	RMF85
9	RMF120
10	RMF133
11	RMF147
12	RMF150
13	RMF158
14	RMF163
15	RMF166
16	RMF169
17	RMF171
18	RMF186
19	RMF189
20	RMF191
21	RMF196

## Sheet: No. of Lines in Q groups
No. of Lines in Q groups		Q1			Q1
		Hungary	21		Landrace East	36
		Austria	4		Landrace West	4
		Czechoslovakia	5		Modern East	0
		Bulgaria	5		Modern West	0
		Yugoslavia	2			40
		Romania	3
			40
		Q2			Q2
		Hungary	13		Landrace East	5
		Austria	3		Landrace West	1
		Czechoslovakia	6		Modern East	27
		Bulgaria	1		Modern West	4
		Yugoslavia	6			37
		Romania	6
		USA	1
		Germany	1
			37
		Q3			Q3
		Hungary	27		Landrace East	40
		Austria	2		Landrace West	2
		Czechoslovakia	1		Modern East	0
		Bulgaria	3		Modern West	0
		Yugoslavia	3			42
		Romania	6
			42
		Q4			Q4
		Hungary	1		Landrace East	8
		Bulgaria	5		Landrace West	0
		Yugoslavia	2		Modern East	0
			8		Modern West	0
						8
		Q5			Q5
		Hungary	8		Landrace East	15
		Austria	13		Landrace West	5
		Czechoslovakia	7		Modern East	17
		Bulgaria	3		Modern West	18
		Yugoslavia	13			55
		Romania	1
		France	4
		Germany	3
		Switzerland	3
			55
		Q6			Q6
		Hungary	39		Landrace East	50
		Austria	1		Landrace West	1
		Czechoslovakia	3		Modern East	0
		Bulgaria	3		Modern West	0
		Yugoslavia	1			51
		Romania	4
			51
		Admixed			Admixed
		Hungary	10		Landrace East	25
		Austria	7		Landrace West	7
		Czechoslovakia	5		Modern East	1
		Bulgaria	1		Modern West	0
		Yugoslavia	6			33
		Romania	4
			33
		q1	q2	q3	q4	q5	q6
	Austria	4	3	2	0	13	1
	Romania	3	6	6	0	1	4
	Bulgaria	5	1	3	5	3	3
	Czechoslovakia	5	6	1	0	7	3
	Yugoslavia	2	6	3	2	13	1
	France	0	0	0	0	4	0
	Germany	0	1	0	0	3	0
	Hungary	21	13	27	1	8	39
	USA	0	1	0	0	0	0
	Switzerland	0	0	0	0	3	0

## Sheet: No. of Modern Lines in Q groups
Modern Accessions according to country of origin	Q1	Q2	Q3	Q4	Q5	Q6
Austria	0	2	0	0	8	0
Romania	0	4	0	0	0	0
Bulgaria	0	1	0	0	0	0
Czechoslovakia	0	5	0	0	3	0
Yugoslavia	0	5	0	0	7	0
France	0	0	0	0	4	0
Germany	0	1	0	0	3	0
Hungary	0	12	0	0	7	0
USA	0	1	0	0	0	0
Switzerland	0	0	0	0	3	0

## Sheet: No. Of Landraces in Q groups
Landraces according to country of origin	Q1	Q2	Q3	Q4	Q5	Q6
Austria	4	1	2	0	5	1
Romania	3	2	6	0	1	4
Bulgaria	5	0	3	5	3	3
Czechoslovakia	5	1	1	0	4	3
Yugoslavia	2	1	3	2	6	1
France	0	0	0	0	0	0
Germany	0	0	0	0	0	0
Hungary	21	1	27	1	0	39
USA	0	0	0	0	0	0
Switzerland	0	0	0	0	0	0
